# Supplementary material for: The Musashi 1 Controls the Splicing of Photoreceptor-Specific Exons in the Vertebrate Retina
Source: PLoS Genet. 2016 Aug 19;12(8):e1006256. doi: 10.1371/journal.pgen.1006256 (PMC4991804; doi:10.1371/journal.pgen.1006256)
Supplement: S1 Table — (XLSX) [file pgen.1006256.s009.xlsx]

## Sheet: Supplementary table 1
Supplementary table 1. Differential gene expression in WT vs AIPL1 knockout retina.
Entrez GeneID	Symbol	Log(2) Fold Change WT/AIPL1(-/-)	Log(2) Counts per million	P-Value	FDR
12788	Cnga1	9.39764	8.55443	0	0
114230	Aipl1	8.93146	7.90804	0	0
107477	Guca1b	8.57145	7.98132	0	0
18587	Pde6b	8.34692	9.75371	0	0
20215	Sag	8.26226	10.9732	0	0
18588	Pde6g	7.9745	8.91108	0	0
19674	Rcvrn	7.77319	8.48246	5.3138128772065e-317	0
19133	Prph2	6.58747	11.3536	0	0
23958	Nr2e3	8.55539	7.59992	6.32622950919367e-314	0
18185	Nrl	8.54189	9.72566	5.26967e-306	1.403e-302
69239	2610034M16Rik	8.4499	7.35612	3.55612e-303	8.6071e-300
240595	Kcnv2	6.72233	8.05548	3.40153e-291	7.54686e-288
211480	Kcnj14	6.70921	7.89594	3.66699e-288	7.50999e-285
22157	Tulp1	6.41602	8.0996	8.35688e-286	1.58924e-282
63859	Impg1	7.68286	6.9685	1.71895e-279	3.05102e-276
234404	Nxnl1	7.50166	6.81887	5.73463e-275	9.54243e-272
75953	Samd7	8.68424	5.67856	3.7221e-272	5.82925e-269
208258	Ankrd33	8.11872	5.85103	7.43267e-270	1.09937e-266
75497	Fabp12	7.57663	6.03722	2.3161e-260	3.24546e-257
20028	Pdc	8.87403	10.1041	5.14345e-257	6.84696e-254
26380	Esrrb	7.18888	6.91604	1.00791e-251	1.27783e-248
269053	Gpr152	7.30101	5.82645	2.21029e-251	2.67486e-248
238021	Fscn2	7.15883	6.02881	9.00449e-250	1.04233e-246
225600	Pde6a	8.76319	10.4269	4.26913e-249	4.73588e-246
235033	Rdh8	8.79564	4.99289	2.33554e-247	2.48726e-244
75124	Nxnl2	8.89716	4.75622	8.01432e-239	8.20666e-236
232941	Ppm1n	7.4543	5.08428	1.75005e-236	1.72568e-233
66329	Susd3	6.70973	5.63222	2.61355e-230	2.48512e-227
245650	Gucy2f	6.05633	8.29943	8.20702e-229	7.53461e-226
15277	Hk2	6.10223	8.54858	3.62306e-228	3.21534e-225
224224	Impg2	6.95478	7.94307	1.26551e-225	1.08687e-222
73660	Cabp4	5.88549	6.36658	2.03113e-225	1.6899e-222
212541	Rho	9.13119	13.475	9.06399e-225	7.31272e-222
77974	Rdh12	6.19108	6.68024	4.91791e-223	3.85101e-220
234542	Rtbdn	6.47352	6.92659	3.02541e-221	2.30138e-218
18779	Pla2r1	5.8486	7.14964	4.32812e-221	3.20088e-218
100504265	Gm20139	8.55773	4.42003	6.83567e-219	4.91872e-216
225004	BC027072	7.89537	7.04174	2.94613e-211	2.06415e-208
14913	Guca1a	8.0734	8.39912	6.92292e-211	4.72605e-208
22370	Vtn	5.24989	8.26481	1.70586e-206	1.13542e-203
231004	Samd11	5.46258	6.34546	2.40317e-203	1.56053e-200
20147	Rs1	8.75098	10.4535	2.12273e-201	1.31432e-198
24013	Grk1	6.19488	10.0908	2.08014e-201	1.31432e-198
100048701	AI847159	6.81357	5.11847	4.52393e-199	2.73739e-196
19661	Rbp3	5.22474	10.7408	2.05475e-198	1.21568e-195
11624	Ahrr	6.31102	4.47237	4.72827e-198	2.73664e-195
75584	2310030A07Rik	9.00193	4.41375	4.01455e-197	2.27412e-194
243634	Ano2	5.22463	7.09557	4.19996e-197	2.32958e-194
22283	Ush2a	6.34624	8.66618	1.09408e-196	5.94467e-194
56419	Diap3	5.98868	4.92725	1.26751e-196	6.74924e-194
19881	Rom1	4.6204	9.91049	7.93331e-196	4.1415e-193
100038570	Gm11744	4.86102	6.45355	2.05463e-191	1.05197e-188
19888	Rp1	8.79015	10.5045	1.52287e-188	7.64997e-186
14685	Gnat1	9.05276	10.7724	1.4248e-183	7.0248e-181
100503793	LOC100503793	5.40699	6.12308	2.86711e-183	1.38789e-180
319854	A930006I01Rik	5.39339	5.05529	1.17509e-179	5.58672e-177
70335	Reep6	5.96271	6.83348	9.65929e-179	4.51174e-176
108115	Slco4a1	5.12525	5.32631	6.31462e-177	2.89863e-174
17152	Mak	4.99829	5.9176	8.29609e-168	3.74365e-165
170677	Cdhr1	5.19484	8.29805	3.2226e-165	1.42997e-162
381546	Ccdc24	4.80713	5.25959	2.2461e-162	9.80332e-160
433809	Rnf207	5.10316	4.70374	2.96354e-160	1.2726e-157
268780	Egflam	4.57114	6.64326	6.28195e-159	2.65477e-156
333329	Cngb1	4.82556	8.17247	2.54153e-158	1.05728e-155
215243	Traf3ip3	5.68891	3.78419	8.73965e-152	3.57976e-149
546134	Gramd2	6.20504	3.54377	1.20056e-150	4.84301e-148
54710	Hs3st3b1	4.5386	5.79001	1.90985e-150	7.58922e-148
71395	5430419D17Rik	7.74032	4.34431	1.19283e-148	4.6703e-146
100047482	Pitpnm2os2	5.52346	4.32841	5.76962e-144	2.21019e-141
104681	Slc16a6	4.01384	5.7146	5.81105e-144	2.21019e-141
278725	E130310I04Rik	5.1791	4.55328	1.33731e-143	5.01474e-141
23959	Nt5e	4.25503	6.46693	1.15831e-142	4.28318e-140
214111	Slc24a1	6.44812	9.23461	2.36357e-139	8.62024e-137
244484	Wdr17	4.57276	7.53489	3.19931e-139	1.15106e-136
15186	Hdc	7.16699	3.23084	1.54172e-138	5.4729e-136
16449	Jag1	4.41631	6.27202	4.45894e-138	1.56204e-135
268534	Sntg2	4.01449	4.67323	3.29361e-136	1.13882e-133
74249	Lrrc2	4.76938	3.7493	9.18852e-136	3.13635e-133
20400	Sh2d1a	7.41762	3.09477	1.79773e-135	6.05858e-133
100503651	Gm15354	6.03435	3.23477	2.49605e-135	8.30684e-133
66276	1810009A15Rik	4.09332	7.0018	1.19564e-132	3.92995e-130
21929	Tnfaip3	3.92729	7.20632	1.21651e-131	3.94981e-129
14699	Gngt1	5.48181	9.45174	1.72887e-131	5.54571e-129
271209	Rp1l1	7.97105	8.46342	1.0607e-130	3.36193e-128
14688	Gnb1	4.30093	11.1542	1.83802e-128	5.75713e-126
19126	Prom1	4.27602	8.73902	4.99552e-128	1.54652e-125
69312	Ppp1r42	5.89748	3.10353	7.59211e-127	2.32336e-124
68162	A930003A15Rik	4.39398	5.25318	1.13411e-126	3.43121e-124
268729	Gm626	7.17158	6.16408	3.53214e-125	1.05663e-122
67434	Ankrd33b	4.17222	7.87303	2.53264e-124	7.4921e-122
21944	Tnfsf12	4.03142	3.99792	3.22005e-123	9.42094e-121
28169	Agpat3	3.47079	9.0644	5.95058e-122	1.72205e-119
15511	Hspa1b	4.00551	4.47059	6.93522e-122	1.98541e-119
68163	A930006D01Rik	5.28753	3.22398	2.15816e-121	6.11264e-119
13491	Drd4	4.06795	5.43647	3.30792e-121	9.27054e-119
100504206	Gm16055	5.52458	3.35944	9.76125e-120	2.70712e-117
100502819	BC065403	7.93377	2.72005	1.06389e-119	2.9201e-117
56449	Ybx3	3.74401	6.99049	1.24071e-119	3.37069e-117
14919	Gucy2e	3.9756	8.05869	2.00812e-119	5.40043e-117
22402	Wisp1	5.38572	4.44525	7.57372e-118	2.01643e-115
15163	Hcls1	4.38479	3.6762	8.96838e-118	2.3641e-115
58175	Rgs20	4.24592	4.25659	1.21752e-117	3.17796e-115
12182	Bst1	7.00527	2.89775	1.6217e-117	4.19185e-115
227157	Mpp4	4.5523	7.16626	1.73534e-117	4.44246e-115
237806	Dnah9	3.94107	5.01573	4.00392e-117	1.01524e-114
217325	Llgl2	4.69416	5.23581	8.58454e-117	2.15618e-114
242584	Wdr78	4.43393	7.16361	3.50962e-116	8.73271e-114
72599	Pdia5	4.17159	3.96557	2.37662e-114	5.8588e-112
665389	Gm7616	7.14977	2.59776	7.10606e-113	1.7357e-110
74596	Cds1	3.36128	7.23879	2.90511e-112	7.03143e-110
225644	Cplx4	3.78553	8.22097	8.50743e-112	2.04056e-109
574519	Vax2os	3.91985	5.602	1.59238e-110	3.78532e-108
11647	Alpl	3.66035	5.20209	3.58511e-109	8.44689e-107
77945	Rpgrip1	4.11518	7.12127	7.05986e-109	1.64879e-106
243923	Rgs9bp	4.02093	8.21848	5.61288e-108	1.29945e-105
93896	Glp2r	4.05246	5.45007	1.28655e-107	2.95286e-105
193740	Hspa1a	3.38581	4.90896	9.17381e-107	2.08755e-104
16647	Kpna2	3.40819	7.33629	1.72273e-106	3.88694e-104
68952	Fam57b	4.38465	6.94459	2.83977e-106	6.35346e-104
56715	Rabgef1	3.29121	7.07663	1.95156e-105	4.32985e-103
320893	6430562O15Rik	5.38274	2.88664	1.06622e-104	2.34604e-102
70893	Glb1l3	5.22044	3.11559	4.17431e-104	9.10957e-102
71354	Wdr31	3.85845	3.7799	1.26413e-103	2.73628e-101
233865	D430042O09Rik	3.37608	6.54868	1.06518e-102	2.28704e-100
70701	Nipal1	7.35792	2.51721	2.57424e-102	5.48292e-100
20504	Slc17a1	5.24195	2.87227	4.18932e-102	8.85211e-100
80981	Arl4d	3.06646	5.94541	1.11036e-101	2.32774e-99
327860	Gm11961	6.17715	3.02557	1.16889e-101	2.43129e-99
19739	Rgs9	3.83756	9.1466	5.11901e-101	1.0565e-98
72338	Wdr89	4.0938	4.07417	6.06979e-101	1.24309e-98
72674	Adipor1	3.09753	7.8593	1.07492e-99	2.18464e-97
11304	Abca4	4.07441	9.73448	1.94894e-97	3.93096e-95
53374	Chst3	4.1748	4.12866	3.08889e-96	6.18335e-94
100121	Tdrd7	3.3532	7.33551	4.16062e-96	8.26659e-94
319845	Bbs9	2.84893	6.90151	7.66209e-96	1.51108e-93
66790	Grtp1	3.24931	5.36051	2.84773e-95	5.57485e-93
70546	Zdhhc2	3.56156	5.98461	3.57438e-95	6.9463e-93
27205	Podxl	3.19277	5.93275	5.25578e-94	1.01399e-91
23873	Faim	3.47405	5.73497	5.8139e-94	1.11359e-91
70951	Spata1	3.69269	4.60779	4.55745e-93	8.66696e-91
11826	Aqp1	3.99562	5.98752	2.15732e-92	4.07351e-90
21463	Tcp11	5.86142	2.72459	1.18915e-91	2.22956e-89
22248	Unc119	3.0049	8.94301	5.56326e-91	1.03578e-88
97165	Hmgb2	3.73017	4.01844	8.07292e-91	1.49259e-88
73463	Als2cr11	4.76988	2.53502	1.39954e-90	2.56975e-88
226122	Ubtd1	2.94383	4.63844	7.76601e-90	1.41618e-87
100271841	Uckl1os	2.96478	5.50283	1.81671e-89	3.29035e-87
22635	Zan	5.24918	3.18448	2.95814e-89	5.32145e-87
665234	Gm7546	3.52068	3.70951	1.04216e-88	1.86218e-86
12790	Cnga3	5.24431	2.81775	1.91202e-88	3.39371e-86
83436	Plekha2	3.1351	4.84763	2.49839e-88	4.40511e-86
12585	Cdr2	3.87653	6.53923	4.62641e-87	8.10353e-85
12823	Col19a1	3.82542	3.75753	1.06582e-86	1.85467e-84
72925	March1	3.7851	6.23169	1.74961e-86	3.02478e-84
71801	Plekhf2	3.59522	5.9583	1.65865e-85	2.84902e-83
768271	BE949265	6.00922	2.76705	1.60502e-84	2.73923e-82
71121	4933407I18Rik	5.66222	2.32491	1.19724e-83	2.03027e-81
208080	Ubap1l	3.09911	5.26126	5.36604e-83	9.04212e-81
12057	Opn1sw	6.8236	7.80503	2.61589e-82	4.38022e-80
57895	Ccdc126	3.4937	6.44697	5.38037e-82	8.95293e-80
229488	Fam160a1	3.01245	5.94324	2.51901e-81	4.1656e-79
12142	Prdm1	3.86033	2.78123	5.01104e-81	8.23543e-79
83603	Elovl4	3.05903	8.43836	1.44704e-80	2.36356e-78
75665	Ccdc64	2.70439	6.46029	5.2244e-80	8.48136e-78
269701	Wdr66	3.71996	3.44622	6.99754e-80	1.12911e-77
76123	Gpsm2	3.04493	7.18594	1.17962e-79	1.89194e-77
78514	Arhgap10	2.5637	6.5973	2.86375e-79	4.56553e-77
17245	Mdm1	3.33897	6.27761	3.37676e-79	5.35136e-77
242235	Lrit3	4.23975	4.21426	6.52676e-79	1.02822e-76
100039495	Gm15706	3.22663	3.64387	1.37568e-78	2.15448e-76
50776	Polg2	2.82961	4.40926	2.45082e-78	3.81582e-76
73608	Marveld3	5.01595	2.47254	5.7503e-78	8.90092e-76
17089	Lyar	2.91683	4.99636	7.37874e-78	1.13556e-75
27999	Fam3c	2.92581	7.91206	1.37805e-76	2.10857e-74
245269	Nim1k	2.72594	5.7996	3.41e-76	5.18788e-74
68556	Uckl1	2.78383	5.89839	6.09474e-76	9.21968e-74
77800	4933406J10Rik	4.36937	2.35853	2.2058e-75	3.31792e-73
18640	Pfkfb2	3.07891	8.23762	3.86611e-75	5.78266e-73
64707	Suv39h2	3.14166	4.45662	2.22265e-74	3.30591e-72
100038587	Gm10278	3.46148	4.40508	4.0909e-74	6.05089e-72
50708	Hist1h1c	2.97641	6.94472	1.23768e-73	1.82055e-71
51944	Knstrn	3.97841	2.58862	4.10561e-73	6.00592e-71
16500	Kcnb1	3.43893	9.6071	4.5213e-73	6.57787e-71
98267	Stk17b	3.14528	3.98447	4.46102e-72	6.4549e-70
12951	Crx	2.957	8.69197	9.50597e-72	1.36804e-69
546024	Crxos	4.12631	3.14163	1.97799e-71	2.83129e-69
69743	Casz1	3.05901	6.07072	3.05323e-71	4.34701e-69
384622	Gm5331	6.52733	1.72069	3.23126e-71	4.57601e-69
50784	Ppap2c	3.62579	4.05628	5.5719e-71	7.84901e-69
105355	Slc17a3	6.53587	2.00807	1.06826e-70	1.49691e-68
13363	Dhh	4.58324	2.76854	1.2311e-70	1.71606e-68
67815	Sec14l2	2.65129	4.42353	2.04138e-70	2.83072e-68
270201	Klhl18	2.69763	6.43179	2.18439e-70	3.01333e-68
20530	Slc31a2	2.56839	5.61165	6.45216e-70	8.85476e-68
54326	Elovl2	2.96855	4.90052	8.87826e-70	1.21218e-67
381522	E230008N13Rik	6.04093	1.76888	1.47825e-69	2.00801e-67
672098	Gm9548	4.55364	2.04205	1.58452e-69	2.14143e-67
27226	Pla2g7	2.65165	5.77007	4.45656e-69	5.9925e-67
53626	Insm1	3.0014	4.01757	7.84962e-69	1.05019e-66
234796	Klhl36	2.51724	4.81955	1.48991e-68	1.98337e-66
71908	Cldn23	4.01139	2.24099	3.24698e-68	4.30088e-66
19079	Prkab1	2.47983	5.41709	4.46181e-68	5.88076e-66
77940	A930004D18Rik	2.86719	4.17267	1.45654e-67	1.91029e-65
19245	Ptp4a3	2.7091	6.85489	1.54296e-67	2.01371e-65
319848	Slc17a4	5.83937	2.7077	2.90421e-67	3.77179e-65
212326	Fam149a	2.91815	5.43316	2.06772e-66	2.67238e-64
235300	Tmem136	2.96047	5.84906	2.29133e-66	2.94707e-64
23917	Impdh1	2.76849	7.7934	1.17169e-65	1.49976e-63
240518	Peli3	2.76511	4.94422	1.85127e-65	2.35828e-63
245867	Pcmtd2	2.82981	8.6597	4.91303e-65	6.22878e-63
100126874	Gm9928	4.60008	2.0159	7.64137e-65	9.64189e-63
76220	6530402F18Rik	2.93927	5.85906	1.72044e-64	2.16061e-62
19013	Ppara	2.90517	3.58594	1.30628e-63	1.63279e-61
77938	Fam53b	2.80105	5.5105	3.13179e-63	3.8963e-61
244757	Glb1l2	3.26705	6.48458	5.16767e-63	6.39926e-61
329253	Gm15850	4.22019	2.46978	7.00572e-63	8.6352e-61
100503387	Gm19667	4.38214	5.56261	7.73564e-63	9.49096e-61
71492	Bbs7	2.8078	6.72948	7.89907e-63	9.64701e-61
72469	Plcd3	2.46991	4.91993	2.18937e-62	2.66163e-60
236293	Slc22a29	5.4483	1.58221	2.207e-62	2.67087e-60
68177	Ebpl	2.34672	5.44857	2.93595e-62	3.53696e-60
21411	Tcf20	2.54093	10.4002	1.07267e-61	1.28643e-59
58869	Pex5l	2.93511	7.77665	3.32513e-61	3.96988e-59
212073	Syne3	2.87701	5.55197	4.94252e-61	5.87454e-59
232023	Vopp1	2.6119	7.73577	1.20285e-60	1.42332e-58
66540	Fam107b	2.38511	5.41885	6.34972e-60	7.4803e-58
16621	Klkb1	5.31793	1.46592	1.21507e-59	1.42511e-57
78335	2810030D12Rik	4.77839	1.60394	1.54061e-59	1.799e-57
75782	Lca5	2.92914	6.07294	2.67772e-59	3.11317e-57
67013	Oma1	2.27358	4.90197	5.21012e-59	6.03105e-57
319565	Syne2	2.44045	8.17803	6.79487e-59	7.83145e-57
474160	BC033916	2.44447	6.2523	6.84998e-59	7.86094e-57
100463519	BB283400	3.24053	4.50775	3.09136e-58	3.53237e-56
74023	Rd3	2.13473	6.55927	6.41222e-58	7.29568e-56
218756	Slc4a7	3.01528	7.63863	3.15716e-57	3.57686e-55
70127	Dpf3	2.33884	5.56485	4.1855e-57	4.72181e-55
52004	Cdk2ap2	2.29943	4.73122	6.91739e-57	7.77083e-55
330119	Adamts3	3.40943	4.84243	9.16429e-57	1.02517e-54
213389	Prdm9	2.58295	3.1811	1.21385e-56	1.35219e-54
244608	Ccdc113	3.67332	2.30653	1.57971e-56	1.75243e-54
327958	Pitpnm3	2.88507	6.21255	1.11467e-55	1.23141e-53
227580	C1ql3	2.42324	4.70719	4.00742e-55	4.40883e-53
66167	Tma7	2.77103	2.85401	6.32742e-55	6.93257e-53
225638	Alpk2	4.01813	1.8881	6.46405e-55	7.05323e-53
20446	St6galnac2	2.48086	3.52424	8.94035e-55	9.71542e-53
73873	Fam161a	3.08912	5.98772	2.1115e-54	2.28522e-52
74309	Osbp2	2.26411	8.07755	5.23424e-54	5.64196e-52
12189	Brca1	2.64325	3.23155	1.30624e-53	1.40231e-51
623474	Rad54b	2.99192	3.1941	1.62949e-53	1.74231e-51
72961	Slc17a7	2.2426	9.0948	2.08439e-53	2.21979e-51
71764	C2cd2l	2.23577	6.89745	3.58284e-53	3.80038e-51
231712	Trafd1	2.19196	6.33837	4.7146e-53	4.98102e-51
360222	Raxos1	2.28306	3.87507	7.23934e-53	7.61819e-51
93897	Fzd10	2.80279	3.04242	3.67091e-52	3.84781e-50
14787	Rhpn1	2.21283	4.12706	3.69567e-52	3.85856e-50
214552	Cep164	2.48713	5.79371	2.05687e-51	2.13914e-49
72569	Bbs5	2.54763	5.31924	2.61245e-51	2.70637e-49
14595	B4galt1	2.40071	4.67696	2.85115e-51	2.94221e-49
16069	Igj	4.16724	2.30639	1.29356e-50	1.32972e-48
19023	Ppef2	2.52281	6.0713	1.85006e-50	1.89446e-48
14426	Galnt4	2.37145	5.01032	2.20272e-50	2.24694e-48
13447	Doc2b	3.50142	4.82464	9.42786e-50	9.58044e-48
107652	Uap1	2.30927	5.94682	2.13615e-49	2.16247e-47
320487	Heatr5a	2.20869	6.10621	5.34055e-49	5.38587e-47
72240	1600014C23Rik	3.98193	1.51557	1.62654e-48	1.63415e-46
72462	Rrp1b	2.07834	5.75821	1.84139e-48	1.84305e-46
225898	Eml3	2.02355	5.96542	4.11136e-48	4.09965e-46
433111	F630040K05Rik	4.17108	2.07371	6.21665e-48	6.17582e-46
69329	1700003M02Rik	4.76142	1.36451	1.51674e-47	1.50118e-45
93842	Igsf9	2.5546	4.47106	1.86186e-47	1.83594e-45
319665	A430010J10Rik	2.76153	2.54651	2.42397e-47	2.38139e-45
320302	Glt28d2	2.16881	4.38603	3.28885e-47	3.2192e-45
19057	Ppp3cc	2.23276	6.49873	3.89516e-47	3.79871e-45
320312	A430035B10Rik	2.81136	4.30958	5.02258e-47	4.88033e-45
16828	Ldha	2.08748	9.20077	7.3905e-47	7.15508e-45
68778	Gucd1	2.16308	5.25835	1.30241e-46	1.25636e-44
270084	Lpcat2	2.14086	4.2909	2.65363e-46	2.54137e-44
654409	4932416H05Rik	2.10665	5.19221	2.65299e-46	2.54137e-44
384275	Gm5297	6.97759	1.33339	5.80139e-46	5.53607e-44
69707	Iqcg	2.66834	2.73581	6.57504e-46	6.25192e-44
68146	Arl13b	2.32683	5.37399	8.27489e-46	7.84024e-44
107829	Thoc5	2.02436	5.62694	9.19922e-46	8.68511e-44
70345	0610038B21Rik	3.47152	1.9016	1.10116e-45	1.03595e-43
74410	Ttll11	2.14308	4.55568	7.08442e-45	6.6414e-43
76498	Paqr4	1.89292	6.01829	7.49907e-45	7.00545e-43
54610	Tbc1d8	2.01083	5.71655	1.6904e-44	1.5736e-42
22240	Dpysl3	1.94012	6.10774	2.07635e-44	1.92616e-42
385380	Tex28	4.98054	1.15433	2.23134e-44	2.06275e-42
100503496	LOC100503496	3.38828	1.64372	2.57131e-44	2.36881e-42
74008	Arsg	2.46842	4.39344	3.272e-44	3.00392e-42
13521	Slc26a2	2.16376	4.52406	4.0064e-44	3.66551e-42
225288	Fhod3	2.14413	6.41674	4.25109e-44	3.87606e-42
78443	A930041C12Rik	3.61759	2.2372	5.24305e-44	4.76419e-42
232449	Dera	2.28423	2.91193	1.08956e-43	9.86678e-42
118449	Synpo2	2.75897	3.08072	1.38751e-43	1.25224e-41
208151	Tmem132b	-2.06057	5.38731	1.53047e-43	1.3766e-41
56297	Arl6	2.35771	6.37012	2.64993e-43	2.37548e-41
78774	Cfap61	3.97857	1.30821	3.45494e-43	3.08672e-41
14539	Opn1mw	5.57402	5.58023	4.58245e-43	4.08038e-41
106582	Nrm	1.89033	4.09519	8.64913e-43	7.67582e-41
78600	Pde6h	5.98668	5.84462	1.21498e-42	1.07467e-40
16542	Kdr	-2.18365	7.76757	1.2191e-42	1.07475e-40
56405	Dusp14	2.79266	2.47284	1.77134e-42	1.55644e-40
13822	Epb4.1l2	2.26835	9.22262	2.20601e-42	1.932e-40
14268	Fn1	-2.27498	4.89418	2.25123e-42	1.96514e-40
72043	Sulf2	-2.18472	5.21531	4.01775e-42	3.49571e-40
100182	Akna	2.59066	3.69126	4.5502e-42	3.94608e-40
107197	Uqcc3	2.04643	4.78173	1.02251e-41	8.83877e-40
15312	Hmgn1	2.12797	8.49189	1.10729e-41	9.54062e-40
228094	Cerkl	3.41915	3.94947	1.63826e-41	1.407e-39
100434	Slc44a1	2.02381	5.70324	2.15933e-41	1.84856e-39
231125	Zfyve28	2.05937	5.15689	4.80337e-41	4.09888e-39
20623	Snrk	2.01359	7.55946	5.26585e-41	4.47917e-39
74407	Ttc25	2.90054	2.02585	5.65392e-41	4.79395e-39
171171	Ntng2	2.45989	4.18992	1.26739e-40	1.07121e-38
20393	Sgk1	2.43757	7.83393	1.39823e-40	1.17805e-38
232288	Frmd4b	2.05265	6.45003	2.17942e-40	1.83043e-38
17260	Mef2c	2.22425	6.89534	2.2998e-40	1.92547e-38
19273	Ptpru	2.32689	3.80624	2.39426e-40	1.99827e-38
104362	Meig1	5.81392	0.713088	2.94569e-40	2.45082e-38
107351	Kank1	2.66212	5.41844	3.77644e-40	3.13221e-38
69181	Dyrk2	2.20469	5.11281	5.75109e-40	4.75519e-38
73998	Herc3	1.99302	8.60757	7.18724e-40	5.92424e-38
76670	Ttc18	3.41163	1.48955	8.61976e-40	7.0831e-38
74665	Lrrc48	1.96158	3.81088	1.8271e-39	1.49676e-37
239556	Cacna1i	-2.15536	5.27569	2.13564e-39	1.74415e-37
66395	Ahnak	-1.78624	6.63932	4.92513e-39	4.00999e-37
239038	Lrit2	2.17855	7.00159	6.09524e-39	4.94755e-37
56089	Ramp3	2.5503	2.67093	8.3466e-39	6.7544e-37
99138	Stard7	1.81298	6.9916	8.65579e-39	6.98338e-37
19212	Pter	2.73566	2.46598	9.73711e-39	7.83205e-37
72668	Skida1	2.04692	6.08564	1.26223e-38	1.01222e-36
574418	Serinc4	2.14219	4.18583	3.35761e-38	2.68448e-36
69718	Ipmk	2.23097	6.64104	4.32116e-38	3.44451e-36
71648	Optn	1.79464	6.55851	4.84459e-38	3.85022e-36
12505	Cd44	-2.04723	4.16099	1.13442e-37	8.98895e-36
20501	Slc16a1	1.81277	7.88671	1.53671e-37	1.21405e-35
12814	Col11a1	-1.80919	3.70821	1.87937e-37	1.48037e-35
14107	Fat1	-2.26239	5.57703	2.29502e-37	1.80244e-35
19699	Reln	-2.30456	8.7406	2.49338e-37	1.95246e-35
619441	Tnfsf12Tnfsf13	4.37993	0.897194	4.12579e-37	3.22126e-35
14697	Gnb5	1.87052	8.02137	4.31427e-37	3.35857e-35
329628	Fat4	-2.04394	6.75111	1.00613e-36	7.8097e-35
66910	Tmem107	1.99595	3.41785	2.39238e-36	1.85159e-34
18844	Plxna1	-2.09337	5.05761	2.99198e-36	2.30894e-34
57295	Icmt	1.83217	8.44139	3.48427e-36	2.68107e-34
243312	Elfn1	2.37488	4.30384	6.07217e-36	4.65895e-34
12580	Cdkn2c	1.93498	3.61517	7.53898e-36	5.76775e-34
72775	Fance	1.66611	4.91781	8.54347e-36	6.51751e-34
20650	Sntb2	1.84159	5.68864	1.45579e-35	1.1074e-33
52013	R3hcc1l	1.90897	5.8348	2.421e-35	1.83637e-33
67640	4930465K10Rik	3.81724	1.30341	3.83435e-35	2.90016e-33
74354	Lrguk	3.21038	1.60395	4.4937e-35	3.38924e-33
20272	Scn7a	-1.7898	5.79095	5.80164e-35	4.36336e-33
76804	Kdm4c	2.09058	7.69475	6.21915e-35	4.66418e-33
67586	Ubxn11	2.26671	2.84807	8.5857e-35	6.42095e-33
320655	Pgap3	1.83146	3.80451	9.4808e-35	7.0705e-33
104174	Gldc	-1.76844	5.54939	9.50846e-35	7.07132e-33
76000	5033430I15Rik	2.47642	2.25036	9.60862e-35	7.1259e-33
69528	1700030J22Rik	2.4482	2.53266	1.14455e-34	8.46461e-33
102124	Enkd1	2.36754	2.41958	1.19666e-34	8.82545e-33
12223	Btc	2.12429	3.38201	1.29962e-34	9.55834e-33
16777	Lamb1	-1.61446	4.87353	1.83719e-34	1.34747e-32
666060	Frmpd1	2.02513	6.02912	2.2494e-34	1.64528e-32
320700	A930033H14Rik	2.34257	3.67541	2.92654e-34	2.13469e-32
723886	Mir96	2.85018	2.80715	3.52533e-34	2.56444e-32
60406	Sap30	2.05928	3.50207	3.73979e-34	2.71303e-32
14411	Slc6a12	-1.98763	3.03745	4.73161e-34	3.42321e-32
217887	BC022687	1.76132	3.6735	7.42695e-34	5.35867e-32
12287	Cacna1b	-1.79096	5.1695	9.62131e-34	6.92318e-32
12123	Hrk	-2.93892	1.50317	1.11017e-33	7.96687e-32
209012	Ulk4	1.97295	3.46223	1.1498e-33	8.22911e-32
56350	Arl3	1.90765	6.24979	1.65591e-33	1.18195e-31
13004	Ncan	-2.10473	3.2824	2.28089e-33	1.6237e-31
16011	Igfbp5	-1.95291	5.55475	2.42239e-33	1.71983e-31
66717	Ccdc96	2.83038	1.6588	2.51413e-33	1.78022e-31
77875	Cyp4f41-ps	3.11045	1.36281	2.83904e-33	2.00495e-31
239739	Lamp3	4.03506	1.02514	4.34961e-33	3.0636e-31
20350	Sema3f	1.69295	5.15056	7.47531e-33	5.25126e-31
17427	Mns1	2.64607	2.04051	7.6256e-33	5.34274e-31
230815	Man1c1	-1.76175	4.6888	8.4055e-33	5.8737e-31
56613	Rps6ka4	-1.70243	4.18686	1.15965e-32	8.08234e-31
100217442	Snora30	2.70815	4.50679	1.33595e-32	9.2868e-31
22063	Trpc1	1.76903	6.26982	2.01918e-32	1.39997e-30
225745	Haus1	1.87421	3.18357	2.08479e-32	1.4417e-30
319555	Nwd1	-1.92607	4.63037	2.67334e-32	1.84391e-30
20745	Spock1	-1.98713	4.49386	4.79595e-32	3.29942e-30
11512	Adcy6	1.88401	5.8913	4.96292e-32	3.40548e-30
269587	Epb4.1	1.99534	8.21585	5.57794e-32	3.81766e-30
76900	Ssbp4	1.65267	5.40528	6.33868e-32	4.3272e-30
12236	Bub1b	1.9931	4.97604	6.45426e-32	4.39484e-30
67484	Eepd1	1.70819	4.44125	1.18996e-31	8.08203e-30
19268	Ptprf	-2.03559	6.23375	1.61733e-31	1.09567e-29
227731	Slc25a25	1.59294	6.00472	1.89275e-31	1.279e-29
50769	Atp8a2	1.87913	6.38763	2.27888e-31	1.53603e-29
64085	Clstn2	-2.06013	4.61159	2.8707e-31	1.93004e-29
73314	Lrrc69	2.71422	1.59304	3.0044e-31	2.01484e-29
235599	6430571L13Rik	1.642	4.57316	3.17261e-31	2.1223e-29
74121	Acoxl	3.86065	0.958734	3.99701e-31	2.66708e-29
17349	Mlf1	3.20886	1.31734	4.16364e-31	2.77132e-29
19281	Ptprt	-1.91957	4.96823	4.29809e-31	2.85367e-29
12268	C4b	-2.28134	4.40479	4.32129e-31	2.86194e-29
243912	Hspb6	1.94037	3.59032	4.40457e-31	2.90986e-29
52392	D1Ertd622e	2.13805	5.64621	5.34987e-31	3.52562e-29
75599	Pcdh1	-2.10298	3.90327	6.37432e-31	4.19037e-29
319155	Hist1h4c	2.07747	9.45783	6.43351e-31	4.21886e-29
14812	Grin2b	-1.90694	4.80306	8.73664e-31	5.71509e-29
23964	Tenm2	-1.96712	5.20855	9.86934e-31	6.44023e-29
23844	Clca3	2.62213	2.00039	1.02883e-30	6.68089e-29
231103	Gckr	1.86023	3.30223	1.02804e-30	6.68089e-29
14182	Fgfr1	-1.84243	4.38178	1.12646e-30	7.29707e-29
226101	Myof	-1.70246	4.12056	1.25542e-30	8.1127e-29
14686	Gnat2	2.04235	6.33798	1.3919e-30	8.97284e-29
545370	Hmcn1	-2.03678	3.69385	1.53843e-30	9.89354e-29
18186	Nrp1	-1.54231	4.78803	1.84044e-30	1.18072e-28
75370	4930563E18Rik	3.25243	1.05259	1.91435e-30	1.22518e-28
14710	Gngt2	2.04816	5.40414	2.01481e-30	1.28639e-28
13048	Cux2	-1.73239	4.59408	2.02723e-30	1.29122e-28
229603	Otud7b	1.60888	7.096	2.10635e-30	1.33841e-28
18128	Notch1	-1.81069	4.52708	2.86758e-30	1.81777e-28
76785	2410124H12Rik	3.83558	0.651101	3.13345e-30	1.98159e-28
74052	Ttc21a	3.64107	0.76756	3.23014e-30	2.0379e-28
12894	Cpt1a	1.84916	6.11195	3.53957e-30	2.22784e-28
18212	Ntrk2	-1.65951	6.73444	4.21888e-30	2.64914e-28
72017	Cyb5r1	1.80527	3.84878	4.24269e-30	2.65782e-28
114875	Plcz1	4.63857	0.485866	5.02379e-30	3.13975e-28
71682	Wdr27	2.39823	1.94246	5.12597e-30	3.19611e-28
381259	Tmem237	1.63925	5.41929	6.088e-30	3.78708e-28
233651	Dchs1	-2.12426	4.06215	6.93066e-30	4.29853e-28
21814	Tgfbr3	-1.96019	4.19943	6.9425e-30	4.29853e-28
13003	Vcan	-2.37094	5.47365	8.98626e-30	5.55105e-28
16400	Itga3	-1.60233	4.24305	9.19496e-30	5.66682e-28
67102	D16Ertd472e	2.01784	6.35412	1.17218e-29	7.20744e-28
18187	Nrp2	-1.61914	5.00175	1.18652e-29	7.27876e-28
320365	Fry	-1.86077	6.9316	1.38509e-29	8.47741e-28
72930	Ppp2r2b	1.79119	6.27179	1.62319e-29	9.91187e-28
381217	Fam189a2	-1.73246	3.70266	2.47163e-29	1.50583e-27
72614	Pih1d2	2.71589	1.3546	2.77346e-29	1.68586e-27
319266	A130010J15Rik	1.74279	3.63616	2.91381e-29	1.76714e-27
100503386	Gm4980	-1.72964	3.55028	2.92049e-29	1.76716e-27
23945	Mgll	-1.50591	6.72765	2.94596e-29	1.77853e-27
207393	Elfn2	-1.77968	5.25421	3.11126e-29	1.87408e-27
70363	Fam135b	-1.95196	6.35122	4.58541e-29	2.7558e-27
75533	Nme5	2.50068	1.72905	4.64368e-29	2.78454e-27
16536	Kcnq2	-1.61499	5.6891	5.42782e-29	3.24742e-27
214952	Rhot2	1.60478	5.67638	5.84771e-29	3.4908e-27
18211	Ntrk1	-1.90262	2.79518	6.29683e-29	3.75049e-27
100043364	Gm4392	-1.71503	4.69331	6.657e-29	3.95616e-27
81877	Tnxb	-2.34581	2.60459	6.78612e-29	4.02391e-27
269855	Ssc5d	-1.82597	3.64263	7.61587e-29	4.50589e-27
237759	Col23a1	-1.50397	6.07705	7.94786e-29	4.69188e-27
226025	Trpm3	-1.68195	7.91273	8.36511e-29	4.92727e-27
76260	Ttc8	1.66866	5.80984	8.83598e-29	5.19314e-27
23805	Apc2	-1.78876	6.20035	9.16614e-29	5.37531e-27
68918	1190005I06Rik	1.67291	4.29199	9.19992e-29	5.38327e-27
70737	Cgn	-1.70254	4.30783	9.56493e-29	5.58458e-27
75475	Oplah	-1.58876	5.07093	1.04668e-28	6.09774e-27
59040	Rhot1	1.90895	7.64755	1.13806e-28	6.61566e-27
108116	Slco3a1	-1.81685	3.95211	1.19096e-28	6.9081e-27
236690	Nyx	-1.61551	5.88151	1.2816e-28	7.41766e-27
72747	Ttc39c	1.5492	5.44898	1.31475e-28	7.59306e-27
19272	Ptprk	-1.61289	6.32877	1.49556e-28	8.61858e-27
68339	Ccdc88c	-1.65807	4.72896	1.53598e-28	8.83238e-27
20563	Slit2	-1.77636	7.7373	1.64411e-28	9.4338e-27
59092	Pcbp4	1.46652	7.38181	1.77562e-28	1.01665e-26
381310	6330403A02Rik	-1.77649	3.74789	1.7995e-28	1.02811e-26
11847	Arg2	2.23445	3.40061	1.85268e-28	1.05397e-26
69675	Pxdn	-1.78199	4.33964	1.85031e-28	1.05397e-26
269132	Colgalt2	-1.48665	4.70819	1.91056e-28	1.08458e-26
23970	Pacsin2	1.93276	6.01165	2.19681e-28	1.24442e-26
22352	Vim	-1.4923	6.00166	2.33342e-28	1.319e-26
319800	Slc22a30	5.53424	0.458402	2.4683e-28	1.39229e-26
269152	Kif26b	-2.09862	3.54487	3.03648e-28	1.70916e-26
68178	Cgnl1	-1.49033	4.95933	3.28734e-28	1.84646e-26
83674	Cnnm1	-1.71024	4.49632	3.43548e-28	1.9256e-26
23963	Tenm1	-1.66453	5.2312	3.79534e-28	2.12284e-26
21825	Thbs1	-2.78362	4.8273	3.94323e-28	2.20094e-26
66255	Hsbp1l1	2.26195	3.4924	4.32616e-28	2.40962e-26
243743	Plxna4	-2.07944	4.87391	4.50896e-28	2.50619e-26
18214	Ddr2	-2.00963	3.78738	4.59733e-28	2.54999e-26
320916	Wscd2	-1.53724	5.17045	4.72089e-28	2.61308e-26
69538	Antxr1	-1.92861	4.25116	5.65219e-28	3.12207e-26
110880	Scn4a	2.3226	2.71373	6.82739e-28	3.7634e-26
20510	Slc1a1	-1.55189	5.89011	7.38087e-28	4.06009e-26
329872	Frem1	-1.6089	5.94574	7.53251e-28	4.13496e-26
21941	Tnfrsf8	2.73662	1.58291	8.51599e-28	4.66522e-26
54216	Pcdh7	-1.65911	7.29523	1.01322e-27	5.53922e-26
100503337	Gm9895	2.36569	1.93816	1.26203e-27	6.88533e-26
57259	Tob2	1.87033	6.51924	1.27212e-27	6.92617e-26
674895	Nek10	3.87272	0.684787	1.27728e-27	6.94007e-26
207212	Arhgef17	-1.63308	6.47218	1.30934e-27	7.09979e-26
229615	Pias3	1.47584	4.82881	1.36315e-27	7.37652e-26
14314	Fstl1	-1.45156	5.45249	1.52463e-27	8.23364e-26
170735	Arr3	4.92111	6.12078	1.53021e-27	8.24703e-26
218865	Chdh	-2.00177	2.80324	1.57234e-27	8.45694e-26
192176	Flna	-1.54028	6.58024	1.75662e-27	9.42908e-26
230872	Crocc	1.56162	7.30138	1.83784e-27	9.84519e-26
231999	Plekha8	1.76063	6.23294	1.90672e-27	1.01937e-25
237979	Sdk2	-2.35462	4.14249	1.95653e-27	1.0439e-25
69573	Hilpda	1.89786	3.16045	1.9795e-27	1.05404e-25
230025	Prdm13	-1.81523	4.44705	2.25951e-27	1.20074e-25
12570	Cdk5r2	1.55891	5.07466	2.28042e-27	1.20944e-25
56077	Dgke	1.77216	7.35619	2.33823e-27	1.23764e-25
23966	Tenm4	-1.92014	6.61253	2.54095e-27	1.34227e-25
216616	Efemp1	-1.51925	5.80751	2.64313e-27	1.39348e-25
66733	Kcng4	-1.53433	5.13008	2.83584e-27	1.49212e-25
18190	Nrxn2	-1.72303	6.65055	2.9554e-27	1.55196e-25
19271	Ptprj	-1.55633	5.75944	3.00426e-27	1.57452e-25
100503974	Gm15676	2.6252	1.88224	3.12493e-27	1.63454e-25
70028	Dopey2	-1.85354	4.46021	3.2583e-27	1.70096e-25
16353	Ipw	-1.56541	6.00602	3.71128e-27	1.93364e-25
546143	Ccpg1os	1.86573	3.01087	3.72384e-27	1.9364e-25
12426	Cckbr	2.98641	1.36981	3.79572e-27	1.96993e-25
58996	Arhgap23	-1.64913	5.01546	3.81609e-27	1.97665e-25
320706	Soga1	-2.19037	5.22361	4.0049e-27	2.07042e-25
433904	Ociad2	-1.48909	4.19371	4.53919e-27	2.34208e-25
269120	Optc	-2.29771	4.86485	4.82417e-27	2.48431e-25
71924	Tube1	1.81911	3.85117	4.90986e-27	2.52356e-25
228421	Kif18a	2.28745	2.48733	4.96692e-27	2.54796e-25
224180	Gm4827	4.01775	0.578004	5.3214e-27	2.72456e-25
16840	Lect1	-1.99546	4.2254	5.64947e-27	2.88698e-25
76649	1700119H24Rik	3.86246	0.564143	6.1485e-27	3.13597e-25
106522	Pkdcc	-1.61463	3.27821	6.33221e-27	3.2235e-25
268396	Sh3pxd2b	-1.80471	4.17254	6.73429e-27	3.42164e-25
268480	Rapgefl1	-1.81788	3.54567	7.95725e-27	4.03531e-25
20359	Sema6b	-1.40487	4.77822	8.18532e-27	4.14308e-25
277154	Nynrin	-1.66795	4.4006	8.49648e-27	4.29242e-25
66515	Cul7	-1.43714	5.17908	9.20138e-27	4.63972e-25
14451	Gas1	-1.48613	5.34773	9.40456e-27	4.73321e-25
232333	Slc6a1	-1.48314	8.58498	1.01127e-26	5.08003e-25
11669	Aldh2	-1.53237	4.65232	1.10181e-26	5.52441e-25
16328	Cep250	1.68946	5.89753	1.17727e-26	5.89166e-25
12628	Cfh	-1.77757	4.60419	1.30391e-26	6.51321e-25
330177	Taok3	1.68534	5.98554	1.37876e-26	6.87418e-25
217143	Gpr179	-1.89638	7.0834	1.45246e-26	7.22808e-25
99296	Hrh3	-1.65936	4.14361	1.46388e-26	7.27131e-25
12291	Cacna1g	-1.98027	5.41132	1.61523e-26	8.00817e-25
55983	Pdzrn3	-1.95742	2.80293	1.62784e-26	8.05567e-25
22793	Zyx	-1.61618	3.16626	1.6557e-26	8.17835e-25
268977	Ltbp1	-2.11802	4.74186	1.70065e-26	8.38485e-25
18032	Nfix	-1.63848	4.16511	1.96196e-26	9.65532e-25
20440	St6gal1	-1.57149	3.46472	1.99573e-26	9.8034e-25
328329	Mast4	-1.95492	3.96779	2.06366e-26	1.01184e-24
109934	Abr	-1.65591	6.67665	2.23208e-26	1.09241e-24
18295	Ogn	-1.76298	3.48724	2.29787e-26	1.12254e-24
83557	Lin28a	3.118	0.883403	2.52824e-26	1.23282e-24
114128	Laptm4b	1.50265	7.85125	2.55854e-26	1.24531e-24
18191	Nrxn3	-1.65049	8.34669	2.62259e-26	1.27416e-24
16440	Itpr3	-2.01049	2.71697	2.9451e-26	1.42824e-24
72823	Pard3b	-1.62486	3.72678	3.02035e-26	1.46207e-24
70494	5730409K12Rik	-2.17217	2.5109	3.10908e-26	1.49685e-24
21858	Timp2	-1.51846	5.73254	3.10616e-26	1.49685e-24
20448	St6galnac4	-1.48487	4.70078	3.10475e-26	1.49685e-24
80879	Slc16a3	1.76508	5.23572	3.13221e-26	1.50527e-24
56079	Astn2	-1.63406	4.21931	3.18772e-26	1.52919e-24
69635	Dapk1	-1.63051	5.67846	3.32516e-26	1.59225e-24
56320	Dbn1	-1.48917	4.65684	3.33385e-26	1.59355e-24
328365	Zmiz1	-2.16454	5.4805	3.43376e-26	1.63836e-24
14086	Fscn1	-1.54898	5.34325	3.59972e-26	1.71447e-24
70556	Slc25a33	1.53668	5.90981	3.63686e-26	1.72907e-24
13405	Dmd	1.90155	8.5784	4.29321e-26	2.03748e-24
74347	Tldc1	1.50712	4.13935	4.35792e-26	2.06451e-24
320790	Chd7	1.66959	6.93188	4.38698e-26	2.07458e-24
11864	Arnt2	-1.65676	4.15943	4.44075e-26	2.09629e-24
387314	Tmtc1	-1.63302	5.43067	4.88946e-26	2.30402e-24
16515	Kcnj12	-1.60733	3.57955	5.25768e-26	2.47315e-24
217935	Wdr60	1.42674	4.89952	5.53037e-26	2.59684e-24
11504	Adamts1	-1.55544	5.13371	5.7087e-26	2.67585e-24
50766	Crim1	-1.57501	6.36713	6.23848e-26	2.91904e-24
231470	Fras1	-2.00131	4.98016	6.78089e-26	3.16727e-24
23965	Tenm3	-1.66135	6.93785	8.27325e-26	3.85757e-24
100502999	Gm19497	2.01735	2.6337	9.72353e-26	4.52586e-24
544963	Iqgap2	-1.85197	4.97082	9.7837e-26	4.54592e-24
26360	Angptl2	-1.78608	2.958	1.1136e-25	5.16524e-24
71206	Katnal2	1.82648	3.0872	1.1178e-25	5.17572e-24
218103	Slc17a2	3.4944	0.808555	1.17541e-25	5.43299e-24
15937	Ier3	1.53115	4.03424	1.21944e-25	5.62674e-24
384309	Trim56	-1.75187	2.76339	1.30199e-25	5.99725e-24
11770	Fabp4	4.15702	0.422146	1.35457e-25	6.22869e-24
16438	Itpr1	-1.62466	6.55322	1.36588e-25	6.26985e-24
114889	Vsx1	-1.41778	5.49234	1.37735e-25	6.31163e-24
12428	Ccna2	1.98534	2.96612	1.40448e-25	6.4249e-24
57915	Tbc1d1	-1.8524	4.44397	1.46531e-25	6.69167e-24
242022	Frem2	-1.83853	3.23213	1.47075e-25	6.70502e-24
227099	Pms1	1.41558	6.40137	1.51164e-25	6.87962e-24
11820	App	-1.40992	8.1768	1.51801e-25	6.89682e-24
110855	Pde6c	4.52467	5.85947	1.52785e-25	6.92973e-24
224129	Adcy5	-1.61696	5.23074	1.54031e-25	6.97437e-24
226438	Igfn1	-1.72069	4.2661	1.72964e-25	7.81834e-24
14369	Fzd7	-1.7264	3.42844	1.77328e-25	8.00199e-24
11910	Atf3	2.27395	1.80259	2.02867e-25	9.13895e-24
93707	Pcdhgc4	-1.66728	4.51721	2.06912e-25	9.30546e-24
16728	L1cam	-1.76328	4.90869	2.14938e-25	9.65009e-24
50997	Mpp2	-1.59948	6.17814	2.22787e-25	9.98564e-24
21859	Timp3	-1.83376	7.11939	2.24774e-25	1.00578e-23
100039795	Ildr2	-1.5684	5.99046	2.25715e-25	1.00829e-23
20677	Sox4	-1.46841	4.45976	2.55157e-25	1.13791e-23
116847	Prelp	-1.84717	4.06541	2.56031e-25	1.1399e-23
242707	Lactbl1	-1.78052	5.79114	2.77416e-25	1.23304e-23
94191	Adarb2	-1.68304	4.26457	2.79515e-25	1.2403e-23
59049	Slc22a17	-1.38074	6.66709	2.84702e-25	1.26122e-23
268739	Arhgef40	-1.48301	4.12234	2.87031e-25	1.26942e-23
434674	Slc22a28	7.90653	-0.0013878	3.32768e-25	1.46926e-23
20850	Stat5a	-1.75496	2.53509	3.36622e-25	1.48381e-23
68646	Nadk2	1.8461	6.57486	3.50475e-25	1.54232e-23
330814	Lphn1	-1.68093	6.49564	3.57886e-25	1.57234e-23
497097	Xkr4	-1.82933	4.59012	3.66871e-25	1.60916e-23
114249	Npnt	-1.67273	3.83883	4.56521e-25	1.99908e-23
399558	Flrt2	-1.58022	5.49341	4.84631e-25	2.11869e-23
170753	Zfp704	-2.07599	6.28473	4.86918e-25	2.1252e-23
15165	Hcn1	1.96143	8.08279	4.91327e-25	2.14093e-23
94249	Slc24a3	-1.65103	6.49501	5.04384e-25	2.19423e-23
110380	Shroom2	1.55775	5.80858	5.44006e-25	2.36274e-23
21367	Cntn2	-1.79363	3.39606	5.64188e-25	2.44641e-23
14362	Fzd1	-1.7447	3.74259	5.8855e-25	2.5479e-23
56747	Sez6l	-1.82687	4.84173	6.45695e-25	2.79075e-23
70054	Ccdc89	2.24647	1.63309	7.459e-25	3.21861e-23
26559	Hunk	-1.46072	5.98688	7.9212e-25	3.41252e-23
69479	1700029J07Rik	1.62612	3.8206	8.43668e-25	3.62873e-23
56380	Arid3b	1.98424	4.34415	8.7211e-25	3.74501e-23
68991	Ssu72	1.47835	6.23594	8.93162e-25	3.82923e-23
14264	Fmod	-2.62996	3.19548	8.96995e-25	3.83948e-23
16889	Lipa	-1.38389	4.50201	9.10546e-25	3.89123e-23
100504715	Tmppe	-1.63957	3.21388	9.21794e-25	3.93299e-23
279653	Pcdh19	-1.78241	5.28272	9.53661e-25	4.06244e-23
94040	Clmn	-2.04392	4.05777	9.82291e-25	4.17772e-23
434128	Pnmal2	-1.51243	7.02246	1.07751e-24	4.5754e-23
241324	Crb2	1.74851	5.01601	1.1177e-24	4.73847e-23
83671	Sytl2	-1.52903	3.58669	1.13732e-24	4.81398e-23
117606	Boc	-1.7283	3.11433	1.13921e-24	4.81434e-23
435965	Lrp3	-1.53923	4.69457	1.1688e-24	4.93154e-23
20148	Dhrs3	1.49902	5.90151	1.21848e-24	5.13302e-23
269610	Chd5	-1.69376	6.36136	1.23135e-24	5.17906e-23
12289	Cacna1d	-1.90924	5.72983	1.31063e-24	5.5038e-23
26570	Slc7a11	-1.44963	4.56789	1.32529e-24	5.55662e-23
75732	Iqcd	2.30849	1.51121	1.3342e-24	5.58425e-23
65970	Lima1	1.73373	5.35459	1.33608e-24	5.58425e-23
19249	Ptpn13	-1.47921	4.87347	1.34307e-24	5.60468e-23
56013	Srcin1	-1.9038	4.56624	1.4574e-24	6.07225e-23
170638	Hpcal4	-1.49863	6.2921	1.4925e-24	6.20881e-23
20917	Suclg2	-1.51684	3.41487	1.53017e-24	6.34569e-23
15444	Hpca	-1.45043	6.25648	1.52867e-24	6.34569e-23
286940	Flnb	-1.51527	5.68978	1.6649e-24	6.89368e-23
208618	Etl4	-1.83145	3.88522	1.86396e-24	7.70592e-23
18516	Pbx3	1.44937	4.53514	1.87577e-24	7.74273e-23
246316	Lgi2	-1.71629	3.15157	1.92255e-24	7.92352e-23
12669	Chrm1	-1.8813	2.91815	2.08018e-24	8.55994e-23
100042480	Nhsl2	-1.76814	3.99623	2.12956e-24	8.74962e-23
320172	E230016M11Rik	1.85945	4.37324	2.23152e-24	9.15439e-23
26562	Ncdn	-1.50851	6.76634	2.26713e-24	9.28617e-23
13869	Erbb4	-1.68285	3.4455	2.34692e-24	9.59822e-23
16971	Lrp1	-2.48119	7.52675	2.39013e-24	9.75996e-23
19221	Ptgfrn	-1.37406	4.44416	2.47272e-24	1.00817e-22
75051	Ccdc173	2.24515	3.03595	2.6085e-24	1.05867e-22
12305	Ddr1	-1.4485	5.89904	2.6073e-24	1.05867e-22
76071	Jakmip1	-1.50387	3.57554	2.60601e-24	1.05867e-22
268932	Caskin1	-1.61389	5.27379	2.64396e-24	1.07143e-22
109689	Arrb1	-1.39182	7.2556	2.66433e-24	1.07804e-22
216233	Socs2	-1.60873	3.55936	2.91557e-24	1.17612e-22
218454	Lhfpl2	-1.48601	5.49274	2.91392e-24	1.17612e-22
16510	Kcnh1	-1.59077	3.92254	3.11787e-24	1.25583e-22
16872	Lhx4	-1.44068	4.76953	3.2302e-24	1.2991e-22
20269	Scn3a	-1.60179	5.97666	3.36652e-24	1.35189e-22
18129	Notch2	-1.89749	5.79091	3.3732e-24	1.35253e-22
170823	Glmn	2.31954	5.46067	3.48924e-24	1.39695e-22
58998	Pvrl3	-1.48123	5.34818	3.50725e-24	1.40206e-22
11994	Pcdh15	1.90545	7.2477	3.66211e-24	1.46177e-22
11784	Apba2	-1.47727	5.73318	3.7377e-24	1.48971e-22
102595	Plekho2	-1.52691	4.5485	3.77956e-24	1.50414e-22
244152	Tsku	-1.6377	2.87539	3.89041e-24	1.54594e-22
20649	Sntb1	-1.42535	4.06487	4.02277e-24	1.59616e-22
22018	Tpo	2.7474	1.13514	4.3636e-24	1.72881e-22
269941	Chsy1	1.42135	5.68924	4.51493e-24	1.78611e-22
81896	Ift122	1.49054	5.33475	5.15895e-24	2.03786e-22
19894	Rph3a	-1.83647	6.69885	5.19581e-24	2.04938e-22
228136	Zdhhc5	1.49666	6.99272	5.21643e-24	2.05447e-22
14585	Gfra1	-1.4677	4.92302	5.35529e-24	2.10604e-22
56018	Stard10	1.59303	4.67242	5.40119e-24	2.12096e-22
212285	Arap2	-1.70848	5.06399	5.64826e-24	2.21146e-22
140904	Caln1	-1.569	4.23096	5.64531e-24	2.21146e-22
11517	Adcyap1r1	-1.71152	3.18905	5.68301e-24	2.2218e-22
20927	Abcc8	-1.60125	3.50481	5.79829e-24	2.26354e-22
224697	Adamts10	-1.68659	3.53602	6.16181e-24	2.40193e-22
70511	Fam86	1.69459	3.01941	6.1761e-24	2.40399e-22
22059	Trp53	1.51105	3.74882	6.33701e-24	2.46302e-22
13844	Ephb2	-1.57583	4.98025	6.42454e-24	2.4934e-22
100503827	Tnfsf13os	2.89707	1.18474	6.55431e-24	2.54006e-22
100502973	Gm12996	2.46225	1.55888	6.85827e-24	2.65399e-22
233115	Dpy19l3	-1.53545	4.45205	6.93217e-24	2.6787e-22
17155	Man1a	-1.53838	4.65079	7.01649e-24	2.70735e-22
68480	1110007C09Rik	1.77629	2.62707	7.38093e-24	2.84385e-22
66808	9030624G23Rik	-1.60965	3.43402	7.98622e-24	3.07262e-22
21923	Tnc	-1.45901	4.7499	8.12703e-24	3.12228e-22
14357	Dtx1	-1.59747	4.30325	8.19225e-24	3.13828e-22
23942	Mta2	1.35432	6.13401	8.18767e-24	3.13828e-22
622645	Tmem200c	-1.44675	4.4439	8.46147e-24	3.23676e-22
215821	D10Bwg1379e	-1.63857	6.236	8.49517e-24	3.24498e-22
17127	Smad3	-1.47042	5.30568	9.10087e-24	3.47137e-22
380969	Nckap5l	-1.86893	2.21828	9.19335e-24	3.50163e-22
231760	Rimbp2	-1.66729	4.29857	9.2314e-24	3.5111e-22
69627	Fam89a	2.45269	2.00852	9.29897e-24	3.53175e-22
21961	Tns1	-2.04866	4.59356	1.0236e-23	3.8821e-22
54377	Cacng4	-1.91371	3.5641	1.18101e-23	4.47273e-22
72393	Faim2	-1.55454	7.00279	1.24054e-23	4.6915e-22
13842	Epha8	-1.60757	3.92011	1.29844e-23	4.90349e-22
12297	Cacnb3	-1.42856	4.77577	1.32261e-23	4.98769e-22
382406	Poc1b	1.54277	3.88796	1.33962e-23	5.04471e-22
242748	Ptchd2	-1.54505	3.93632	1.35896e-23	5.11031e-22
70097	Sash1	-1.58974	4.59362	1.37257e-23	5.15419e-22
240725	Sulf1	-1.486	6.38069	1.45129e-23	5.44214e-22
71461	Ptk7	-1.46507	3.88687	1.54661e-23	5.79143e-22
77446	Heg1	1.67579	4.74326	1.58672e-23	5.93326e-22
18751	Prkcb	-1.60003	7.26269	1.63529e-23	6.09774e-22
14810	Grin1	-1.47258	4.91247	1.63337e-23	6.09774e-22
17863	Myb	-1.89113	3.03357	1.67022e-23	6.2193e-22
12337	Capn5	-1.54516	3.72647	1.82116e-23	6.77187e-22
268860	Abat	-1.43204	6.96968	1.86254e-23	6.91606e-22
20743	Sptbn2	-1.56674	6.7008	1.90223e-23	7.05363e-22
20679	Sox6	-1.70973	4.86173	2.0147e-23	7.45672e-22
216439	Agap2	-1.52603	5.84289	2.01654e-23	7.45672e-22
20250	Scd2	-1.42436	8.39735	2.06534e-23	7.61603e-22
15168	Hcn3	-1.60538	4.10017	2.06409e-23	7.61603e-22
98741	Kcnb2	-1.68794	4.98214	2.09462e-23	7.71332e-22
73102	Slc22a23	-1.55901	4.47626	2.12265e-23	7.80571e-22
20908	Stx3	1.73645	8.54617	2.1561e-23	7.9178e-22
229474	Fhdc1	-1.71865	3.54199	2.38403e-23	8.74274e-22
13488	Drd1a	-1.40985	6.37379	2.47063e-23	9.04786e-22
13849	Ephx1	-1.63018	3.67233	2.51297e-23	9.19028e-22
13845	Ephb3	-1.58514	3.08453	2.56811e-23	9.37906e-22
67916	Ppap2b	-1.68535	4.96187	2.68487e-23	9.79205e-22
226359	C1ql2	-1.29791	5.17244	2.95903e-23	1.07772e-21
69602	Otop3	2.29362	1.38092	2.97883e-23	1.08345e-21
68813	Dock5	-1.55767	3.11342	2.98348e-23	1.08366e-21
320910	Itgb8	-2.117	5.67106	3.0047e-23	1.08988e-21
11603	Agrn	-1.51335	5.77314	3.06026e-23	1.10852e-21
320707	Atp2b3	-1.49861	4.80354	3.10742e-23	1.12408e-21
96979	Ptges2	1.30169	4.55692	3.20899e-23	1.15924e-21
435145	AI848285	-1.54912	3.71166	3.3227e-23	1.19869e-21
235281	Scn3b	-1.48676	4.94962	3.37129e-23	1.21458e-21
545192	Baiap3	-1.53685	3.32866	3.43099e-23	1.23441e-21
380921	Dgkh	-1.72276	5.53825	3.4841e-23	1.25183e-21
77521	Mtus2	-1.53772	6.29688	3.4951e-23	1.25409e-21
13506	Dsc2	-1.89498	2.58928	3.5835e-23	1.28408e-21
208213	Tmem132c	-1.48414	4.03085	3.59963e-23	1.28812e-21
12286	Cacna1a	-1.58964	4.94868	3.85062e-23	1.37609e-21
74123	Foxp4	-1.68154	3.46066	3.96727e-23	1.41588e-21
20965	Syn2	-1.60026	4.62333	4.08449e-23	1.45576e-21
11302	Aatk	-1.51884	5.97622	4.15673e-23	1.47953e-21
52357	Wwc2	1.4504	5.59324	4.27087e-23	1.51813e-21
217733	Tmem63c	-1.41609	4.32565	4.8093e-23	1.70724e-21
68519	Eml1	1.44361	5.61214	5.24225e-23	1.85845e-21
18761	Prkcq	-1.66992	3.28208	5.31456e-23	1.88158e-21
76267	Fads1	-1.34962	5.7063	5.32476e-23	1.88269e-21
68169	Ndnf	-1.90895	7.42735	5.35276e-23	1.89008e-21
70762	Dclk2	-1.56745	5.31464	5.38484e-23	1.89889e-21
259300	Ehd2	-1.73678	2.69544	5.42776e-23	1.91149e-21
76293	Mfap4	-2.8845	3.40995	5.53486e-23	1.94663e-21
26448	Mok	1.59078	3.59987	5.83801e-23	2.05054e-21
104418	Dgkz	-1.45145	5.43348	5.97388e-23	2.0955e-21
65254	Dpysl5	-1.75462	4.19325	6.0307e-23	2.11265e-21
242126	Slc22a15	-1.67164	3.69494	6.13885e-23	2.14208e-21
58178	Sorcs1	-1.51896	6.33574	6.13317e-23	2.14208e-21
231130	Tnip2	1.49467	3.93376	6.12613e-23	2.14208e-21
65963	Tmem176b	-1.483	4.2614	6.3367e-23	2.20822e-21
242667	Dlgap3	-1.48719	4.78493	6.65885e-23	2.31745e-21
20191	Ryr2	-1.6644	7.50192	6.68396e-23	2.32315e-21
245537	Nlgn3	-1.59241	4.90416	6.70408e-23	2.32711e-21
78829	Tsc22d4	-1.41893	4.00074	6.74472e-23	2.33817e-21
17754	Map1a	-1.98283	7.2091	6.76466e-23	2.34203e-21
71885	2310003H01Rik	1.71635	4.37842	7.15789e-23	2.47496e-21
11539	Adora1	-1.37249	5.3502	7.74552e-23	2.67467e-21
72982	Tmem138	1.49227	3.23013	7.81361e-23	2.69468e-21
16870	Lhx2	-1.2946	4.45182	8.1733e-23	2.81508e-21
217310	Hid1	-1.36432	4.85149	8.40807e-23	2.8922e-21
107449	Unc5b	-1.93591	2.98701	8.77295e-23	3.01382e-21
105722	Ano6	-1.61454	3.98127	9.08989e-23	3.11868e-21
384061	Fndc5	-1.44125	5.35007	9.21203e-23	3.15651e-21
54357	Epb4.1l4b	-1.56824	2.84019	9.29866e-23	3.1821e-21
328232	Gfod1	-1.5599	4.96955	9.35108e-23	3.19593e-21
230085	N28178	-1.46506	5.08879	9.36722e-23	3.19735e-21
12288	Cacna1c	-1.75042	4.18085	9.55034e-23	3.25568e-21
245297	Gm4983	-1.86087	2.84115	9.77154e-23	3.32682e-21
338370	Nalcn	-1.41907	6.92728	9.85291e-23	3.35024e-21
75723	Amotl1	-1.48726	5.52819	1.01707e-22	3.45388e-21
231128	Fam193a	1.7929	6.95374	1.02187e-22	3.46578e-21
244867	Arhgap20	-1.74967	5.19115	1.07916e-22	3.6554e-21
74007	Btbd11	-1.61983	4.31098	1.1397e-22	3.85559e-21
67338	Rffl	1.36348	3.88223	1.22565e-22	4.14107e-21
216551	Lgalsl	1.7441	7.56464	1.243e-22	4.19437e-21
235402	Lingo1	-1.35659	4.16497	1.26228e-22	4.25403e-21
100042464	2610203C20Rik	-1.72975	3.60783	1.29275e-22	4.35123e-21
396184	Flrt1	-1.7176	3.97039	1.3292e-22	4.46826e-21
19876	Robo1	-1.4781	4.68665	1.38217e-22	4.64048e-21
12830	Col4a5	-1.5595	4.27582	1.39135e-22	4.6654e-21
80892	Zfhx4	-1.85743	6.81567	1.42179e-22	4.76147e-21
12716	Ckmt1	1.45549	5.83084	1.43022e-22	4.7837e-21
22325	Vav2	-1.61206	3.16338	1.44176e-22	4.81623e-21
268510	Mgat5b	-1.79741	3.51214	1.45461e-22	4.85306e-21
16998	Ltbp3	-2.01642	4.52814	1.4911e-22	4.9686e-21
56741	Igdcc4	-1.63248	3.71841	1.61136e-22	5.3626e-21
140792	Colec12	-1.64245	3.04978	1.6244e-22	5.39927e-21
217219	Fam171a2	-1.30501	4.2724	1.67178e-22	5.5498e-21
244281	Myo16	-1.57628	4.02771	1.67584e-22	5.55636e-21
53860	Sept9	-1.40306	3.98715	1.72138e-22	5.69316e-21
58226	Cacna1h	-1.75904	6.29162	1.71952e-22	5.69316e-21
70045	2610528A11Rik	3.73834	0.335418	1.82138e-22	6.01642e-21
329274	Fam163a	-1.53726	4.37855	1.82473e-22	6.02003e-21
381983	Lmtk3	-1.4556	3.87381	2.01817e-22	6.64998e-21
100038413	D130050E23Rik	2.86102	0.783653	2.03547e-22	6.69868e-21
22253	Unc5c	-1.50406	5.75253	2.10019e-22	6.89958e-21
12839	Col9a1	-1.29717	5.91364	2.1017e-22	6.89958e-21
68151	Wls	-1.80252	3.91884	2.35876e-22	7.73395e-21
22158	Tulp3	-1.49486	3.2754	2.40065e-22	7.8616e-21
78560	Gpr124	-1.32498	4.73105	2.45723e-22	8.03702e-21
66854	Trim35	-1.29059	6.44939	2.47507e-22	8.08544e-21
231225	Tapt1	1.43766	6.39309	2.49264e-22	8.13285e-21
18012	Neurod1	1.80056	6.97533	2.5992e-22	8.47016e-21
18230	Nxn	-1.31579	4.71826	2.65004e-22	8.62525e-21
14687	Gnaz	1.38564	5.81086	2.93203e-22	9.53142e-21
432611	Dnaic2	2.49152	1.17241	2.96311e-22	9.62071e-21
17387	Mmp14	-1.57252	3.31394	3.0906e-22	1.00224e-20
20508	Slc18a3	-1.60419	2.52753	3.10103e-22	1.0044e-20
14799	Gria1	-1.54556	5.97326	3.17845e-22	1.02823e-20
76890	Memo1	1.73147	5.78701	3.30053e-22	1.06642e-20
102294	Cyp4v3	1.49318	3.84973	3.39414e-22	1.09534e-20
210126	Lpp	-1.74438	4.36139	3.41041e-22	1.09926e-20
11370	Acadvl	1.25164	5.71996	3.52956e-22	1.13629e-20
380785	Begain	-1.3952	3.93664	4.07023e-22	1.30877e-20
20498	Slc12a4	-1.6631	3.09104	4.2392e-22	1.36145e-20
69732	2410018L13Rik	-1.75615	2.84937	4.37234e-22	1.40252e-20
14816	Grm1	-1.4478	4.81992	4.40679e-22	1.41187e-20
12870	Cp	-1.38502	7.90331	4.48599e-22	1.43552e-20
93887	Pcdhb16	-1.58216	5.6205	4.79626e-22	1.53296e-20
56191	Tro	-1.35002	6.65578	4.81238e-22	1.53627e-20
214804	Syde2	-1.72311	2.80699	4.87633e-22	1.55482e-20
27008	Micall1	-1.46096	4.3005	4.9946e-22	1.59063e-20
66279	Tmem218	1.40321	4.22206	5.01893e-22	1.59646e-20
18577	Pde4a	-1.83388	4.10589	5.06748e-22	1.60998e-20
17158	Man2a1	-1.44012	3.8308	5.43081e-22	1.72336e-20
13649	Egfr	-1.68666	4.57545	5.52922e-22	1.7525e-20
240641	Kif20b	2.14292	1.64646	5.54381e-22	1.75503e-20
19274	Ptprm	-1.55764	4.45784	5.63916e-22	1.7831e-20
17295	Met	-2.03402	4.42645	5.69968e-22	1.8001e-20
16779	Lamb2	-2.01613	4.67448	5.99697e-22	1.88951e-20
102693	Phldb1	-1.41156	3.73909	5.99036e-22	1.88951e-20
240058	Cpne5	-1.45265	3.75199	6.04425e-22	1.90215e-20
20660	Sorl1	-1.58783	6.69197	6.15641e-22	1.93516e-20
68058	Chd1l	1.42426	3.96208	6.58075e-22	2.06611e-20
218461	Pde8b	1.4117	6.12637	6.65482e-22	2.0869e-20
12816	Col12a1	-1.72351	4.51537	6.69165e-22	2.09598e-20
14805	Grik1	-1.48043	6.50281	6.70573e-22	2.09793e-20
242050	Igsf10	-2.01309	2.0938	6.86337e-22	2.14472e-20
22173	Tyr	-2.24227	3.35696	6.93679e-22	2.16512e-20
13497	Drp2	-1.73434	4.21646	6.99561e-22	2.18093e-20
11733	Ank1	-1.77077	5.4407	7.30299e-22	2.26922e-20
67991	Nacc2	-1.3707	5.87525	7.28738e-22	2.26922e-20
67553	Gstcd	1.3233	4.55606	7.30439e-22	2.26922e-20
231861	Tnrc18	-1.93316	4.90636	7.61605e-22	2.36328e-20
98910	Usp6nl	1.55079	6.03704	7.81747e-22	2.42296e-20
230868	Igsf21	-1.41404	4.27134	8.11326e-22	2.51172e-20
19713	Ret	-1.69657	4.98574	8.41391e-22	2.60177e-20
12677	Vsx2	-1.38896	7.28086	9.03772e-22	2.79142e-20
69274	Ctdspl	-1.6196	3.15485	9.74344e-22	3.0059e-20
108068	Grm2	-1.69212	2.53025	1.02298e-21	3.15231e-20
235130	Adamts15	-1.86571	2.14512	1.06663e-21	3.283e-20
108927	Lhfp	-1.29454	5.44257	1.10294e-21	3.39085e-20
11496	Adam22	-1.53402	7.47671	1.11447e-21	3.42235e-20
319757	Smo	-1.42653	4.50275	1.13981e-21	3.49611e-20
78547	E130304I02Rik	1.92909	1.79857	1.15265e-21	3.52738e-20
14067	F5	-2.6852	4.26541	1.15167e-21	3.52738e-20
21802	Tgfa	-1.55762	2.74683	1.1679e-21	3.56992e-20
170788	Crb1	1.67466	7.58375	1.2304e-21	3.75666e-20
18008	Nes	-1.42235	3.10381	1.24445e-21	3.79521e-20
14104	Fasn	-1.65105	7.21839	1.2618e-21	3.84372e-20
72832	Crtac1	-1.55152	3.48496	1.27805e-21	3.88879e-20
21853	Timeless	-1.62429	3.20739	1.33055e-21	4.0439e-20
17965	Nbl1	-1.37534	4.93916	1.34034e-21	4.06901e-20
320500	Tmem215	-1.34432	5.96228	1.38207e-21	4.19091e-20
230775	Bai2	-1.44361	4.77077	1.41648e-21	4.29036e-20
26557	Homer2	-1.81898	5.06264	1.45421e-21	4.39964e-20
58250	Chst11	-1.35809	3.73075	1.47981e-21	4.47202e-20
382427	Best3	-2.12473	2.1345	1.48986e-21	4.49727e-20
13483	Dpp6	-1.41145	6.40233	1.53603e-21	4.6314e-20
67978	Tctn2	1.57445	3.47828	1.54853e-21	4.66382e-20
63913	Fam129a	-2.01451	5.08692	1.63804e-21	4.92783e-20
20512	Slc1a3	-1.45329	7.95565	1.68082e-21	5.0508e-20
225115	Svil	1.39901	4.51333	1.71565e-21	5.14966e-20
56808	Cacna2d2	-1.48479	5.13095	1.78887e-21	5.36338e-20
243914	Lgi4	-1.58665	2.97107	1.82049e-21	5.45204e-20
109264	Me3	-1.43036	3.69744	1.992e-21	5.959e-20
195727	Nhs	-1.58584	4.16042	2.03169e-21	6.07091e-20
21960	Tnr	-1.53734	5.94062	2.04479e-21	6.10318e-20
14806	Grik2	-1.68148	5.68772	2.12908e-21	6.34767e-20
18189	Nrxn1	-1.45937	6.9454	2.32277e-21	6.91738e-20
236920	Stard8	-1.83886	2.24559	2.43997e-21	7.25831e-20
68553	Col6a4	-2.18022	1.85701	2.50486e-21	7.44302e-20
16979	Lrrn1	-1.62471	4.35205	2.56127e-21	7.60214e-20
319713	Ablim3	-1.41037	3.74536	2.57887e-21	7.64585e-20
21887	Tle3	-1.69325	5.14901	2.61206e-21	7.73564e-20
244682	Cntn5	-1.28012	5.05161	2.61771e-21	7.74376e-20
69601	Dab2ip	-1.67246	6.14994	2.6593e-21	7.85806e-20
77097	Tanc2	-1.97636	5.9367	2.80058e-21	8.26637e-20
215113	Slc43a2	-1.69161	5.44018	2.81463e-21	8.29864e-20
23829	C1ql1	-1.44086	5.13906	2.86493e-21	8.43759e-20
100040667	Gm2895	2.24554	1.18372	2.90315e-21	8.5407e-20
12837	Col8a1	-2.40549	4.8895	2.94124e-21	8.64321e-20
235041	Kank2	-1.36904	3.7598	2.95321e-21	8.66882e-20
329910	Acot11	-1.32223	4.99242	2.98002e-21	8.7379e-20
81840	Sorcs2	-1.40434	5.84201	3.00162e-21	8.79155e-20
12933	Crmp1	-1.34569	6.0206	3.03608e-21	8.88269e-20
16904	Gzmm	1.54635	4.48402	3.06236e-21	8.94976e-20
16490	Kcna2	-1.75571	7.23924	3.06951e-21	8.96081e-20
16367	Irs1	-1.60269	5.68872	3.11814e-21	9.09282e-20
67800	Dgat2	-1.27791	3.84567	3.25774e-21	9.48951e-20
68705	Gtf2f2	1.37076	4.62373	3.38219e-21	9.84126e-20
270028	Fam155a	-1.30941	5.96393	3.41912e-21	9.93785e-20
13628	Eef1a2	-1.31197	7.47802	3.50801e-21	1.01851e-19
23985	Slc26a4	-2.50276	4.5568	3.58803e-21	1.04061e-19
22348	Slc32a1	-1.36171	5.42767	3.59764e-21	1.04226e-19
99887	Tmem56	-1.38463	5.6967	3.69812e-21	1.07021e-19
117600	Srgap1	-1.77321	3.81494	3.77926e-21	1.09147e-19
17364	Trpm1	-1.45828	8.5722	3.77982e-21	1.09147e-19
319477	6030419C18Rik	-1.33309	4.88403	3.97126e-21	1.14551e-19
622404	Ccdc107	1.35026	4.72035	4.17387e-21	1.20265e-19
16796	Lasp1	-1.28674	5.88978	4.22385e-21	1.21574e-19
69310	Pacrg	1.85682	2.13933	4.23018e-21	1.21624e-19
320415	Gchfr	3.61967	0.235463	4.25558e-21	1.22223e-19
277468	Slc39a12	-1.95754	2.70402	4.28549e-21	1.22949e-19
94332	Cadm3	-1.50172	7.69648	4.40344e-21	1.26197e-19
243274	Tmem132d	-1.47846	4.98745	4.42703e-21	1.26737e-19
404634	H2afy2	-1.29121	4.08733	4.58839e-21	1.31215e-19
383348	Kctd16	-1.63738	3.84392	4.72001e-21	1.34834e-19
23872	Ets2	-1.39851	3.86945	4.84869e-21	1.38362e-19
19417	Rasgrf1	-1.40914	6.16542	4.98008e-21	1.41959e-19
239606	Slc2a13	-1.39691	5.99911	5.36671e-21	1.52816e-19
22781	Ikzf4	-1.8686	2.62238	5.50058e-21	1.56461e-19
675947	LOC675947	-1.3158	4.71097	5.63459e-21	1.60102e-19
11364	Acadm	1.29858	5.67802	5.66776e-21	1.60872e-19
319508	Syt15	-1.40508	3.88702	5.6995e-21	1.61601e-19
94212	Pag1	-1.68791	4.93768	5.77842e-21	1.63664e-19
94217	Lrp1b	-1.40914	6.21324	5.99557e-21	1.69634e-19
71375	Foxn3	-1.41948	5.73923	6.1743e-21	1.74506e-19
229722	5330417C22Rik	-1.55752	3.47235	6.37533e-21	1.79997e-19
277414	Trp53i11	-1.70124	3.01377	6.38377e-21	1.80044e-19
237422	Ric8b	1.74043	6.52627	6.42363e-21	1.80976e-19
100036523	Gm16982	1.85235	2.92626	7.01446e-21	1.97413e-19
215798	Gpr126	-1.9708	2.24747	7.12442e-21	2.00296e-19
223435	Trio	-1.54642	6.9707	7.17353e-21	2.01464e-19
100504545	Gm20279	-1.48063	4.33225	7.25281e-21	2.03476e-19
108946	Zzz3	1.42462	7.79874	7.27916e-21	2.04e-19
68910	Zfp467	-1.52569	4.8225	7.3628e-21	2.06127e-19
211187	Lrtm2	-1.47642	4.89474	7.70356e-21	2.15441e-19
214240	Disp2	-1.83426	6.15691	7.75323e-21	2.16602e-19
246738	Dnajc28	1.38065	4.29551	7.8927e-21	2.20267e-19
14049	Eya2	-1.8479	1.82154	8.02774e-21	2.23802e-19
16871	Lhx3	-1.4606	3.50848	8.29953e-21	2.31137e-19
207592	Tbc1d16	-1.28246	4.39494	8.55896e-21	2.38113e-19
17309	Mgat3	-1.68899	5.5845	8.6865e-21	2.41409e-19
16906	Lmnb1	1.35453	4.42613	8.72909e-21	2.42339e-19
14081	Acsl1	1.25862	5.78609	8.94552e-21	2.48089e-19
54563	Nup210	-1.50028	4.77326	9.16047e-21	2.53786e-19
18013	Neurod2	-1.55966	3.86601	9.24543e-21	2.55874e-19
269060	Dagla	-1.71589	3.71973	9.52947e-21	2.63461e-19
102623	AI414108	-1.8526	4.11997	1.02116e-20	2.81442e-19
72504	Taf4b	1.65015	3.85806	1.02051e-20	2.81442e-19
108960	Irak2	-1.26039	4.1623	1.02071e-20	2.81442e-19
320508	Cachd1	-1.97828	2.86883	1.04047e-20	2.86467e-19
170711	Otud7a	-1.31525	4.05854	1.04365e-20	2.87047e-19
56336	B4galt5	-1.2715	4.34653	1.08438e-20	2.97942e-19
71685	Galnt14	-1.63911	3.75917	1.08851e-20	2.98767e-19
18028	Nfib	-1.76018	6.21006	1.10526e-20	3.03014e-19
56878	Rbms1	-1.6198	3.08402	1.10625e-20	3.03014e-19
20442	St3gal1	1.45351	5.01098	1.13241e-20	3.0986e-19
238799	Tnpo1	1.46741	8.83254	1.15066e-20	3.1453e-19
74002	Psd2	-1.42828	4.46404	1.18158e-20	3.2265e-19
319880	Tmcc3	-1.60451	5.08928	1.19779e-20	3.26741e-19
21813	Tgfbr2	-1.88696	2.58083	1.21936e-20	3.32284e-19
72168	Aifm3	-1.84642	2.25159	1.22287e-20	3.32901e-19
110876	Scn2a1	-1.42711	6.91657	1.22925e-20	3.34297e-19
216560	Wdpcp	1.33233	4.44474	1.24393e-20	3.37942e-19
83396	Glis2	-1.44292	3.84466	1.24896e-20	3.38619e-19
53321	Cntnap1	-1.8385	5.40574	1.24849e-20	3.38619e-19
20648	Snta1	1.34844	5.1384	1.27599e-20	3.45594e-19
217125	Samd14	-1.35084	6.08558	1.31451e-20	3.55666e-19
14580	Gfap	-1.84085	4.80965	1.31923e-20	3.56582e-19
11492	Adam19	-1.81296	1.99826	1.32085e-20	3.56656e-19
239420	Csmd3	-1.55921	5.88864	1.34723e-20	3.6341e-19
207728	Pde2a	-1.34096	3.74234	1.35509e-20	3.65162e-19
665113	Tnik	-1.40498	6.56846	1.41561e-20	3.81083e-19
14370	Fzd8	-1.53326	3.22848	1.41733e-20	3.81163e-19
27355	Pald1	-1.56437	2.61399	1.45053e-20	3.89697e-19
12834	Col6a2	-1.70098	2.18506	1.47473e-20	3.95798e-19
17760	Map6	-1.37135	6.23302	1.53756e-20	4.12245e-19
18772	Pkp1	-1.69795	2.88454	1.55785e-20	4.17267e-19
11899	Astn1	-1.64354	5.90073	1.57317e-20	4.20946e-19
20358	Sema6a	-1.80668	4.96342	1.57575e-20	4.21211e-19
64051	Sv2a	-1.20073	8.40942	1.57865e-20	4.21566e-19
13848	Ephb6	-1.32118	4.56394	1.58347e-20	4.22427e-19
69352	Necab1	-1.78883	5.8799	1.63649e-20	4.36135e-19
100043040	1110002L01Rik	1.63218	3.78492	1.68888e-20	4.49646e-19
17304	Mfge8	1.25744	7.53593	1.7029e-20	4.52927e-19
14803	Grid1	-1.4725	4.47924	1.70554e-20	4.53175e-19
18573	Pde1a	-1.53434	3.99308	1.75889e-20	4.66887e-19
71691	Pnmal1	-1.24738	5.07036	1.86629e-20	4.94901e-19
20720	Serpine2	-1.5832	2.88625	1.90203e-20	5.03877e-19
244654	Mtss1l	-1.90093	5.34213	1.90572e-20	5.04352e-19
117150	Pip4k2c	1.20256	6.28502	1.91177e-20	5.05451e-19
100038489	Apela	1.98491	1.79822	1.95812e-20	5.17192e-19
319636	Fsd1l	2.00084	6.98115	2.01716e-20	5.32258e-19
11906	Zfhx3	-1.70393	5.82493	2.05976e-20	5.4296e-19
20851	Stat5b	-1.4416	6.11473	2.10639e-20	5.54705e-19
12322	Camk2a	-1.9301	3.86739	2.16605e-20	5.6985e-19
18483	Palm	-1.50409	4.50229	2.24995e-20	5.91339e-19
75693	3010001F23Rik	1.75377	3.51595	2.28061e-20	5.98806e-19
73174	Tbkbp1	-1.44065	3.89272	2.28316e-20	5.98886e-19
15939	Ier5	-1.25918	4.5594	2.28754e-20	5.99445e-19
99738	Kcnc4	-1.40864	3.55515	2.30726e-20	6.04017e-19
22418	Wnt5a	-2.02846	2.99445	2.35384e-20	6.15604e-19
71145	Scara5	-1.98047	1.43719	2.38477e-20	6.23082e-19
16491	Kcna3	-1.46357	3.25682	2.49618e-20	6.51551e-19
107589	Mylk	1.38182	5.69743	2.51528e-20	6.55894e-19
100503447	Gm19696	5.77857	-0.420693	2.57562e-20	6.70972e-19
12978	Csf1r	-1.96356	4.0417	2.59542e-20	6.75351e-19
170571	Cntnap4	-1.57304	3.81392	2.59751e-20	6.75351e-19
12334	Capn2	-1.43722	4.84614	2.62288e-20	6.80621e-19
54324	Arhgef5	-1.78315	2.45993	2.62083e-20	6.80621e-19
11438	Chrna4	-1.55995	3.49447	2.66831e-20	6.91735e-19
243771	Parp12	-1.27966	3.94523	2.70551e-20	7.00695e-19
69737	Ttl	-1.31899	4.10989	2.73698e-20	7.08156e-19
18530	Pcdh8	-1.66946	4.29971	2.7445e-20	7.09414e-19
73847	Fam110a	1.86738	2.11668	3.02948e-20	7.82317e-19
235086	Igsf9b	-1.76647	3.83447	3.11847e-20	8.04518e-19
104111	Adcy3	-1.38184	3.72099	3.12673e-20	8.05868e-19
14388	Gab1	-1.51397	4.27661	3.15102e-20	8.11341e-19
18131	Notch3	-1.76209	2.53273	3.16532e-20	8.14238e-19
216976	BC030499	-1.46438	6.20495	3.1944e-20	8.20925e-19
218476	Gcnt4	-1.6879	3.48605	3.23226e-20	8.29852e-19
50781	Dkk3	-1.23484	9.70024	3.23724e-20	8.3033e-19
17391	Mmp24	-1.43523	4.20304	3.24999e-20	8.32799e-19
231605	Galnt9	-1.565	2.7928	3.29271e-20	8.42933e-19
17357	Marcksl1	-1.24514	4.24758	3.39064e-20	8.67171e-19
74393	Map10	1.28036	4.39987	3.54068e-20	9.04227e-19
78088	Sowahb	-1.91889	2.02915	3.54233e-20	9.04227e-19
56543	Kcnd3	-1.65168	6.68162	3.54709e-20	9.04576e-19
20377	Sfrp1	-2.28582	3.22807	3.58073e-20	9.12281e-19
110304	Glra3	-1.3379	4.66613	3.7617e-20	9.57471e-19
70083	Metrn	-1.19662	5.43742	3.87666e-20	9.85791e-19
14218	Sh3pxd2a	-1.50512	4.75286	3.9339e-20	9.9939e-19
93880	Pcdhb9	-1.34892	4.59242	3.97135e-20	1.00794e-18
19159	Cyth3	-1.36807	5.34465	4.1741e-20	1.05839e-18
331474	Rgag4	-1.33064	4.26895	4.19659e-20	1.06308e-18
434130	Ccdc8	-1.62371	2.22678	4.21105e-20	1.06573e-18
100041194	Ahnak2	-1.76432	3.13151	4.26117e-20	1.07739e-18
15976	Ifnar2	-1.45308	2.90669	4.36914e-20	1.10364e-18
100316713	Mir1968	3.221	0.326451	4.39941e-20	1.10918e-18
77739	Adamtsl1	-1.62024	4.13752	4.39916e-20	1.10918e-18
68243	A930018P22Rik	3.60799	0.228715	4.62096e-20	1.16394e-18
242425	Gabbr2	-1.75047	5.00399	4.70561e-20	1.18414e-18
14708	Gng7	-1.36022	4.34344	4.98975e-20	1.25446e-18
11641	Akap2	-1.27665	3.76201	5.00121e-20	1.25615e-18
232345	A2m	-2.57976	5.15705	5.13981e-20	1.28975e-18
57342	Parva	-1.51295	5.98075	5.46331e-20	1.36963e-18
268709	Fam107a	-1.43313	3.40493	5.61676e-20	1.40678e-18
227632	Kcnt1	-1.37029	3.99333	5.80553e-20	1.45269e-18
12977	Csf1	-1.64581	2.44556	6.15e-20	1.53744e-18
67866	Wfdc1	-1.83724	3.00337	6.15639e-20	1.5376e-18
23920	Insrr	-2.37974	1.89054	6.25683e-20	1.56122e-18
216028	Lrrtm3	-1.51632	3.9796	6.42692e-20	1.60216e-18
16511	Kcnh2	-1.28869	5.61093	6.73647e-20	1.67775e-18
208748	Prrg3	-1.35447	4.26588	7.14978e-20	1.77903e-18
140723	Cacng5	-1.44801	4.86489	7.20193e-20	1.79033e-18
68507	Ppfia4	-1.51443	4.13502	7.66116e-20	1.90271e-18
67378	Bbs2	1.38886	5.78769	7.83382e-20	1.94378e-18
11682	Alk	-1.73812	3.09458	8.23527e-20	2.03962e-18
666938	Bend4	-1.67393	5.40052	8.23541e-20	2.03962e-18
232748	Fam115c	-1.73744	2.26956	8.48836e-20	2.10032e-18
12552	Cdh11	-1.46358	6.29474	8.71199e-20	2.15365e-18
14634	Gli3	-1.90609	2.82081	8.79418e-20	2.17195e-18
52389	Gpr123	-1.61667	4.33111	8.81627e-20	2.17539e-18
330369	Fbxo41	-1.57306	4.24831	8.85995e-20	2.18414e-18
74365	Lonrf3	-1.64142	4.72211	8.92561e-20	2.19829e-18
50779	Rgs6	-1.38649	4.63845	9.17935e-20	2.25661e-18
16494	Kcna6	-1.34813	5.62103	9.17759e-20	2.25661e-18
58909	Fam13a	-1.42257	4.27558	9.195e-20	2.25837e-18
319939	Tns3	-1.31706	6.12928	9.57902e-20	2.35052e-18
240843	Brinp2	-1.35044	4.18618	9.7409e-20	2.38804e-18
79196	Osbpl5	-1.31882	4.4033	9.82714e-20	2.40697e-18
243621	Iqsec3	-1.93922	7.26089	9.91819e-20	2.42704e-18
208869	Dock3	-1.57088	6.6484	9.98503e-20	2.44115e-18
100034739	Gm17762	1.63513	2.643	9.99915e-20	2.44236e-18
192166	Sardh	-1.43571	2.96301	1.01969e-19	2.48839e-18
76206	Gpr165	-1.56202	3.48353	1.02446e-19	2.49774e-18
242202	Pde5a	-1.2914	4.84328	1.04151e-19	2.53697e-18
268451	Rab11fip4	-1.21322	6.49338	1.04493e-19	2.54298e-18
18563	Pcx	-1.30326	4.90825	1.10514e-19	2.68706e-18
269642	Nat8l	-1.31537	5.62176	1.10889e-19	2.69372e-18
74901	Kbtbd11	-1.28351	5.87693	1.12144e-19	2.72171e-18
23888	Gpc6	-1.49787	5.04528	1.13696e-19	2.75687e-18
212518	Sprn	-1.31016	4.56106	1.15037e-19	2.78685e-18
93888	Pcdhb17	-1.37509	5.25125	1.15212e-19	2.78854e-18
70435	Inf2	-1.96239	3.51606	1.15364e-19	2.78969e-18
16539	Kcns2	-1.4245	3.70962	1.15915e-19	2.80047e-18
380918	Siah3	-2.17647	1.76194	1.16949e-19	2.82289e-18
93873	Pcdhb2	-1.53089	2.78157	1.17244e-19	2.82746e-18
12808	Cobl	-1.64009	3.91765	1.17776e-19	2.8377e-18
219151	Scara3	-1.25381	4.41596	1.18205e-19	2.84548e-18
16502	Kcnc1	-1.81958	5.97998	1.18499e-19	2.84997e-18
17308	Mgat1	1.20913	6.36074	1.20242e-19	2.88752e-18
14118	Fbn1	-2.4157	6.99179	1.20277e-19	2.88752e-18
212898	Dse	-1.69443	2.91514	1.25005e-19	2.99562e-18
11852	Rhob	-1.23805	5.22408	1.24919e-19	2.99562e-18
53883	Celsr2	-1.89353	5.24846	1.29772e-19	3.10705e-18
329679	Fnip2	1.50315	5.86577	1.30081e-19	3.10903e-18
72701	Zfp618	-1.50103	3.23912	1.30088e-19	3.10903e-18
110351	Rap1gap	-1.27713	6.37172	1.30266e-19	3.11049e-18
100129	Gpr153	-1.32095	6.15151	1.33343e-19	3.18112e-18
214968	Sema6d	-1.50027	3.32272	1.37569e-19	3.27899e-18
320129	Adrbk2	-1.44131	5.60318	1.3801e-19	3.28656e-18
75234	Rnf19b	-1.42437	3.79815	1.42476e-19	3.3899e-18
72205	Eml2	-1.32126	4.86047	1.44957e-19	3.44583e-18
231440	Parm1	-1.78045	2.84072	1.47624e-19	3.50611e-18
218121	Mboat1	-1.41274	3.11003	1.49493e-19	3.54732e-18
330222	Sdk1	-1.36495	4.6682	1.49883e-19	3.55342e-18
93876	Pcdhb5	-1.71903	2.02237	1.53093e-19	3.62629e-18
11941	Atp2b2	-1.63543	6.79071	1.54139e-19	3.64781e-18
76484	Kndc1	-1.61825	3.59338	1.55066e-19	3.6665e-18
67063	Tmem246	-1.18579	4.7657	1.55789e-19	3.67706e-18
12801	Cnr1	-1.44234	5.59181	1.55661e-19	3.67706e-18
16521	Kcnj5	-1.43832	4.18948	1.55987e-19	3.67847e-18
16574	Kif5c	-1.36478	8.68611	1.56446e-19	3.68604e-18
17000	Ltbr	-1.44719	2.59023	1.57294e-19	3.70273e-18
18163	Ctnnd2	-1.61801	5.51636	1.57611e-19	3.70692e-18
14675	Gna14	-1.66213	2.66056	1.58973e-19	3.73566e-18
210801	Unc5d	-1.64604	5.6966	1.5967e-19	3.74873e-18
14281	Fos	1.58281	3.41985	1.63319e-19	3.83101e-18
329942	Csmd2	-1.60847	4.43576	1.64725e-19	3.86059e-18
360213	Trim46	-1.44797	3.09599	1.67246e-19	3.91624e-18
18019	Nfatc2	-1.83304	2.17956	1.69548e-19	3.96664e-18
108899	2700081O15Rik	-1.221	4.71285	1.7116e-19	4.00084e-18
76464	Casc5	2.21558	1.50422	1.71323e-19	4.00115e-18
20111	Rps6ka1	-1.48594	2.72017	1.73705e-19	4.05323e-18
93881	Pcdhb10	-1.4684	3.42538	1.74095e-19	4.05876e-18
170738	Kcnh7	-1.3928	4.65012	1.76209e-19	4.10444e-18
320343	Lypd6	-1.48339	4.09924	1.8084e-19	4.20864e-18
268515	Bahcc1	-1.80122	3.57761	1.83087e-19	4.2535e-18
18072	Nhlh2	-1.55547	5.51994	1.82982e-19	4.2535e-18
20692	Sparc	-1.21409	6.0229	1.87973e-19	4.3632e-18
72296	Rusc1	-1.35339	4.38439	1.92724e-19	4.4696e-18
20536	Slc4a3	-1.22595	6.37306	1.94128e-19	4.49824e-18
108072	Grm6	-1.70963	5.99084	1.94697e-19	4.50749e-18
242083	Ppm1l	-1.36993	5.60422	1.94999e-19	4.51056e-18
54371	Chst2	-1.50257	6.51475	1.96415e-19	4.53937e-18
20779	Src	-1.28219	5.34136	1.98262e-19	4.57808e-18
93886	Pcdhb15	-1.47395	3.28863	2.03241e-19	4.68899e-18
213783	Plekhg1	-1.42858	3.39862	2.05185e-19	4.72232e-18
193385	Fam65b	-1.40594	5.2681	2.05218e-19	4.72232e-18
320982	Arl4c	-1.33816	5.55056	2.0507e-19	4.72232e-18
98970	Fibcd1	-1.74017	3.078	2.07589e-19	4.77274e-18
76686	Clip3	-2.02713	5.04765	2.09237e-19	4.8065e-18
94185	Tnfrsf21	-1.61476	4.45725	2.09718e-19	4.81236e-18
54403	Slc4a4	-1.47795	4.12887	2.09854e-19	4.81236e-18
18951	Sept5	-1.27465	5.67713	2.23066e-19	5.11094e-18
59009	Sh3rf1	-1.464	3.95173	2.2396e-19	5.12701e-18
73251	Setd7	-1.52641	6.44692	2.31989e-19	5.30625e-18
320429	Trank1	-1.25898	7.60748	2.45374e-19	5.60759e-18
233744	Spon1	-1.25028	6.95692	2.46334e-19	5.62469e-18
100303746	Snora20	2.32576	1.13401	2.48327e-19	5.66536e-18
13078	Cyp1b1	-1.44719	3.6048	2.5088e-19	5.71869e-18
108735	Sft2d2	-1.25328	4.98122	2.59757e-19	5.91597e-18
20541	Slc8a1	-1.49187	8.03752	2.64562e-19	6.02026e-18
67448	Plxdc2	-1.47931	4.24364	2.65922e-19	6.04604e-18
243362	Stard13	-1.51313	3.0872	2.72841e-19	6.19805e-18
98878	Ehd4	1.24728	4.03615	2.76239e-19	6.26988e-18
77018	Col25a1	-1.50466	4.59893	2.78898e-19	6.32486e-18
56226	Espn	-1.3603	4.20155	2.79209e-19	6.32651e-18
226518	Nmnat2	-1.20855	6.54752	2.80509e-19	6.35057e-18
72828	Ubash3b	-1.47274	4.09201	2.82677e-19	6.39422e-18
319974	Auts2	-1.90294	4.70394	2.92703e-19	6.61539e-18
104027	Synpo	-1.72142	1.94939	2.99769e-19	6.76933e-18
230959	Ajap1	-1.64874	2.85407	3.0681e-19	6.92247e-18
278304	Zfp385c	-1.61484	2.9743	3.16663e-19	7.13872e-18
20502	Slc16a2	-1.74257	3.40963	3.24885e-19	7.31789e-18
12919	Crhbp	-1.74402	4.74647	3.27418e-19	7.36871e-18
98170	Tmem132a	-1.17841	5.82398	3.42288e-19	7.69684e-18
11798	Xiap	1.98903	8.57686	3.54514e-19	7.96505e-18
226180	Ina	-1.5055	4.88083	3.65995e-19	8.21606e-18
210274	Shank2	-1.59391	5.04322	3.67501e-19	8.24292e-18
78070	Cpt1c	-1.28636	4.54896	3.87516e-19	8.68453e-18
59036	Dact1	-1.66693	2.84683	3.88454e-19	8.69823e-18
110835	Chrna5	2.21676	1.4399	3.94103e-19	8.81731e-18
319239	Npsr1	-1.91099	1.97737	3.96912e-19	8.8727e-18
14421	B4galnt1	-1.34471	3.16777	4.0996e-19	9.15669e-18
76156	Fam131b	-1.27716	5.13594	4.25795e-19	9.5024e-18
16190	Il4ra	-1.36976	3.39607	4.44945e-19	9.92145e-18
99633	Lphn2	-1.74405	6.14903	4.45442e-19	9.92423e-18
80906	Kcnip2	-1.78943	2.27074	4.52071e-19	1.00635e-17
108071	Grm5	-1.58986	6.31512	4.58324e-19	1.01942e-17
268890	Lsamp	-1.36821	5.67216	4.59586e-19	1.02137e-17
74775	Lmbr1l	1.37913	4.21632	4.67872e-19	1.03892e-17
18858	Pmp22	-1.28887	3.55819	4.69389e-19	1.04101e-17
272381	Lrrc4b	-1.22709	5.59579	4.69987e-19	1.04101e-17
110596	Arhgef28	-1.37459	3.43932	4.69693e-19	1.04101e-17
21937	Tnfrsf1a	-1.83785	2.166	4.84814e-19	1.07296e-17
93893	Pcdhb22	-1.35657	4.24046	5.00645e-19	1.10708e-17
353211	Prune2	-1.38083	7.62862	5.33573e-19	1.17891e-17
54376	Cacng3	-1.35629	3.70776	5.53445e-19	1.2218e-17
60596	Gucy1a3	-1.51366	7.81382	5.54268e-19	1.2226e-17
213649	Arhgef19	-1.81073	2.6555	5.55605e-19	1.22454e-17
52662	Ldlrad4	-1.56454	4.16633	5.56925e-19	1.22643e-17
245404	Dcaf12l1	-1.37706	3.97588	5.66851e-19	1.24726e-17
13036	Ctsh	-1.29945	3.9353	5.81283e-19	1.27796e-17
109594	Lmo1	1.35085	3.43371	5.94503e-19	1.30594e-17
210356	Nckap5	-1.49786	4.72517	6.02947e-19	1.3234e-17
68968	Cdan1	1.25094	5.31647	6.03602e-19	1.32375e-17
16880	Lifr	1.37682	6.64505	6.20062e-19	1.35873e-17
75203	4930539N22Rik	-1.90363	1.46574	6.26366e-19	1.37141e-17
72333	Palld	-1.88853	2.23975	6.42123e-19	1.40476e-17
235344	Sik2	1.37688	4.78749	6.6091e-19	1.44467e-17
26408	Map3k5	-1.38171	5.08451	6.72328e-19	1.46842e-17
70729	Nos1ap	-1.97403	2.54944	6.73767e-19	1.47036e-17
54153	Rasa4	-1.25347	4.34484	6.93286e-19	1.51172e-17
74055	Plce1	-1.52786	5.44993	7.17366e-19	1.56294e-17
320712	Abi3bp	-1.61537	3.17407	7.28587e-19	1.58609e-17
224024	Scarf2	-1.64388	2.64467	7.35489e-19	1.59981e-17
627214	Fam196a	-1.65473	5.10015	7.70522e-19	1.67464e-17
66058	Tmem176a	-1.6631	3.13924	7.86314e-19	1.70757e-17
276952	Rasl10b	-1.17533	6.34251	8.08372e-19	1.75404e-17
20778	Scarb1	1.31161	5.31618	8.11422e-19	1.75923e-17
432838	Gm5460	5.06323	-0.380698	8.23908e-19	1.78484e-17
240638	Slc16a12	-2.06097	2.90872	8.31897e-19	1.80069e-17
77574	Fam115a	-1.26031	7.00286	8.46012e-19	1.82975e-17
54525	Syt7	-1.68795	5.73461	8.51031e-19	1.83911e-17
71960	Myh14	-1.35934	4.81261	8.72383e-19	1.88372e-17
100043902	Six3os1	-1.32449	6.11127	8.7652e-19	1.89112e-17
213469	Lgi3	-1.20663	4.28932	8.77272e-19	1.89121e-17
73504	1700071M16Rik	2.14151	2.2326	8.83098e-19	1.90223e-17
12296	Cacnb2	1.51452	6.62988	8.85895e-19	1.90672e-17
14840	Gsg1	-1.23436	5.76251	9.04959e-19	1.94617e-17
73874	4930419G24Rik	2.51472	2.77794	9.08496e-19	1.9522e-17
21385	Tbx2	-1.43519	5.29285	9.20499e-19	1.9764e-17
13593	Ebf3	-1.65766	4.88097	9.24524e-19	1.98344e-17
100503043	Armcx4	-1.37216	5.4666	9.36064e-19	2.00658e-17
229534	Pbxip1	-1.21966	5.14627	9.43712e-19	2.02135e-17
217262	Abca9	-1.78476	2.96861	9.77818e-19	2.09272e-17
14219	Ctgf	-1.31007	4.54953	9.8245e-19	2.10094e-17
269181	Mgat4a	-1.2328	5.42802	9.86547e-19	2.10801e-17
52829	Lurap1l	1.33031	5.24972	9.8838e-19	2.11024e-17
270109	Pcnxl2	-1.51305	4.42932	9.92453e-19	2.11723e-17
54613	St3gal6	-1.71566	2.09263	1.03452e-18	2.20379e-17
27062	Cadps	-1.38375	8.80824	1.03468e-18	2.20379e-17
77794	Adamtsl2	-1.33373	3.16661	1.08769e-18	2.31485e-17
212632	Iffo2	-1.3014	4.93975	1.09657e-18	2.33187e-17
110532	Adarb1	-1.41528	8.04161	1.14386e-18	2.43049e-17
12406	Serpinh1	-1.42986	4.06098	1.14846e-18	2.43833e-17
78245	Acbd7	2.92206	0.329174	1.15672e-18	2.4539e-17
74754	Dhcr24	-1.31849	6.30179	1.1723e-18	2.48497e-17
330627	Trim66	-1.39483	4.19733	1.20038e-18	2.54248e-17
19276	Ptprn2	-1.49624	6.34567	1.2148e-18	2.57098e-17
338349	Cntln	1.63338	5.97602	1.24716e-18	2.63735e-17
19085	Prkar1b	-1.17947	6.51848	1.28348e-18	2.71202e-17
15203	Heph	-1.29547	4.38021	1.28749e-18	2.71833e-17
330577	Fam154b	1.74857	2.41832	1.29401e-18	2.72797e-17
68024	Hist1h2bc	1.33268	6.60509	1.2941e-18	2.72797e-17
13643	Efnb3	-1.27449	4.27746	1.29705e-18	2.73201e-17
207521	Dtx4	-1.44034	5.37632	1.37317e-18	2.89005e-17
11488	Adam11	-1.30198	4.56839	1.3931e-18	2.92741e-17
66573	Dzip1	-1.47769	5.2113	1.39312e-18	2.92741e-17
234847	Spg7	1.2398	5.76249	1.39882e-18	2.93708e-17
69453	Prss56	2.23174	3.09487	1.43612e-18	3.01303e-17
210789	Tbc1d4	-1.58867	4.2301	1.44537e-18	3.03004e-17
56291	Styx	1.61392	5.94183	1.55291e-18	3.25292e-17
235406	Snx33	-1.34963	3.61065	1.56278e-18	3.27102e-17
109674	Ampd2	-1.36281	5.3931	1.57293e-18	3.28968e-17
100502857	Gm19417	-1.78934	1.92101	1.59408e-18	3.3313e-17
108073	Grm7	-1.33649	5.17987	1.61548e-18	3.37338e-17
212190	Ubxn10	2.13581	1.17538	1.68424e-18	3.5142e-17
104099	Itga9	-1.63777	3.75436	1.71197e-18	3.56926e-17
57028	Pdxp	-1.23363	6.27309	1.77798e-18	3.70399e-17
12759	Clu	-1.23015	8.30901	1.78059e-18	3.70653e-17
75691	Anks6	-1.57214	2.58136	1.84515e-18	3.8379e-17
13518	Dst	-1.38896	8.74814	1.85746e-18	3.8605e-17
268756	Gulo	1.2458	3.58213	1.86216e-18	3.86725e-17
80982	Cemip	-1.66215	3.74751	1.9014e-18	3.94567e-17
100862396	Gm21706	1.94764	1.68848	1.91366e-18	3.96802e-17
21844	Tiam1	-1.49567	4.92375	1.93514e-18	4.00943e-17
56216	Stx1b	-1.57213	5.32174	1.95549e-18	4.04843e-17
100041293	Gm3257	-1.63045	4.76241	1.96469e-18	4.06433e-17
319984	Jph4	-1.47369	4.16058	1.96934e-18	4.07079e-17
56722	Litaf	-1.78842	1.59816	2.01513e-18	4.16221e-17
16572	Kif5a	-1.26278	8.38746	2.02242e-18	4.17403e-17
54652	Cacna1f	1.35894	6.68634	2.02719e-18	4.18064e-17
14561	Gdf11	-1.38174	3.51323	2.07624e-18	4.27847e-17
54381	Cpq	-1.25754	4.27119	2.10049e-18	4.32509e-17
69638	Enho	-1.15752	4.69711	2.10569e-18	4.33244e-17
329735	4933431E20Rik	-1.44424	4.5781	2.14736e-18	4.41478e-17
214944	Mob3b	-1.62822	3.55359	2.18474e-18	4.48816e-17
57340	Jph3	-1.22228	4.77773	2.22038e-18	4.55787e-17
269529	Fbxo10	-1.15121	4.55812	2.32292e-18	4.76467e-17
16980	Lrrn2	-1.71837	2.59751	2.33063e-18	4.7768e-17
224997	Dlgap1	-1.53769	5.89168	2.56208e-18	5.24715e-17
24136	Zeb2	-1.49385	7.15759	2.58692e-18	5.29393e-17
56068	Ammecr1	1.91093	3.90405	2.72099e-18	5.56404e-17
11421	Ace	-1.80669	2.63697	2.73954e-18	5.59765e-17
240025	Dact2	-1.49723	2.86192	2.76802e-18	5.65152e-17
233552	Gdpd5	1.31851	5.35833	2.82035e-18	5.75395e-17
15371	Hmx1	-1.16663	5.04395	2.91345e-18	5.93934e-17
73293	Ccdc103	2.30385	1.16898	2.93149e-18	5.97154e-17
226154	Lzts2	-1.14982	4.69955	3.01201e-18	6.13086e-17
18414	Osmr	-1.96994	3.7763	3.0521e-18	6.20772e-17
246317	Neto1	-1.89899	3.69194	3.06638e-18	6.23201e-17
216848	Chd3	-1.25656	7.34909	3.06894e-18	6.23246e-17
66355	Gmpr	-1.198	3.62377	3.13891e-18	6.36969e-17
212996	Wbscr17	-1.52458	4.78853	3.19418e-18	6.47692e-17
18582	Pde6d	1.44951	4.57014	3.24708e-18	6.5781e-17
320026	A330076H08Rik	-1.58038	6.01714	3.24902e-18	6.5781e-17
106200	Txndc11	1.19079	5.50127	3.29628e-18	6.66871e-17
70292	Afap1	-1.59793	4.42214	3.32405e-18	6.71977e-17
23934	Ly6h	-1.19754	4.06463	3.37309e-18	6.81375e-17
14066	F3	-1.57491	2.63338	3.40353e-18	6.87003e-17
13508	Dscam	-1.24027	5.5838	3.44246e-18	6.94333e-17
12841	Col9a3	-2.0405	4.32933	3.49613e-18	7.04624e-17
21833	Thra	-1.17468	7.04872	3.6159e-18	7.28212e-17
18263	Odc1	1.15625	6.75326	3.67371e-18	7.39297e-17
381413	Gpr176	-1.38129	3.09543	3.68924e-18	7.41861e-17
208795	Tmem63a	-1.91706	1.69325	3.7102e-18	7.45512e-17
94220	Cnnm4	1.29144	5.66373	3.81353e-18	7.65697e-17
74340	Ahcyl2	-1.2243	6.44358	3.8489e-18	7.72215e-17
23794	Adamts5	-1.4908	5.90103	3.86907e-18	7.75679e-17
56710	Brinp1	-1.27017	4.70822	3.91212e-18	7.8372e-17
13846	Ephb4	-1.58774	2.34756	3.93004e-18	7.86717e-17
114873	Dscaml1	1.45674	5.77701	3.96955e-18	7.94029e-17
27660	1700088E04Rik	2.02262	1.34971	3.97656e-18	7.94834e-17
16177	Il1r1	-1.47391	3.17551	4.03839e-18	8.06588e-17
331461	Il1rapl1	-1.26254	3.6845	4.17039e-18	8.32328e-17
71602	Myo1e	-1.37332	3.23322	4.26895e-18	8.5136e-17
108100	Baiap2	-1.4817	3.84977	4.35861e-18	8.68591e-17
73001	2900055J20Rik	-1.3593	3.06107	4.37424e-18	8.71053e-17
16392	Isl1	-1.51533	6.66049	4.3912e-18	8.73777e-17
27276	Plekhb1	1.22011	8.27748	4.47961e-18	8.90703e-17
245666	Iqsec2	-1.67532	3.14143	4.50402e-18	8.94889e-17
110891	Slc8a2	-1.63532	3.31784	4.59977e-18	9.1323e-17
14395	Gabra2	-1.79784	4.12362	4.70245e-18	9.32922e-17
381338	Lonrf2	-1.59147	6.57814	4.73202e-18	9.38088e-17
75089	Uhrf1bp1l	-1.44152	5.56551	4.76053e-18	9.43039e-17
207181	Rbms3	-1.33642	4.84353	4.89644e-18	9.69241e-17
15273	Hivep2	-1.55879	5.6671	4.93423e-18	9.75996e-17
12876	Cpe	1.28936	9.05203	5.11664e-18	1.01132e-16
78908	Igsf3	-1.17361	4.42698	5.4551e-18	1.07742e-16
494448	Cbx6	-1.3195	6.92099	5.48259e-18	1.08205e-16
228966	Ppp1r3d	-1.38873	2.7282	5.51903e-18	1.08843e-16
216134	Pdxk	-1.2366	6.66876	5.5648e-18	1.09665e-16
12879	Cys1	-1.60183	3.80427	5.60364e-18	1.10349e-16
319387	Lphn3	-1.41638	6.69784	5.74835e-18	1.13115e-16
14299	Ncs1	-1.28694	6.16508	5.77287e-18	1.13513e-16
56233	Hdac7	-1.57923	3.0993	5.89347e-18	1.15799e-16
11514	Adcy8	-1.52228	4.57517	5.95496e-18	1.16921e-16
214239	A430105I19Rik	-1.18606	3.7083	5.97593e-18	1.17246e-16
225655	Slmo1	-1.57409	3.49985	5.98073e-18	1.17254e-16
406218	Panx2	-1.69341	3.381	6.02078e-18	1.17952e-16
13829	Dmtn	-1.18788	5.21612	6.06076e-18	1.18648e-16
237387	Lrrc3	-1.63634	1.98091	6.13405e-18	1.19992e-16
18795	Plcb1	-1.50527	5.09391	6.13842e-18	1.19992e-16
80749	Lrfn1	-1.406	2.98196	6.24645e-18	1.22014e-16
16470	Ush1g	-1.76814	1.80914	6.26383e-18	1.22264e-16
211914	Asap2	-1.44874	5.70567	6.43031e-18	1.25422e-16
628779	Hs3st4	-1.39604	3.42441	6.51763e-18	1.27032e-16
244579	Tox3	-1.87357	3.68348	6.54432e-18	1.27459e-16
73284	Ddit4l	-1.4609	2.70182	6.56853e-18	1.27837e-16
22045	Trhr	-1.80341	2.10659	6.66326e-18	1.29586e-16
12290	Cacna1e	-1.75508	3.8479	6.68935e-18	1.29998e-16
17476	Mpeg1	-1.76592	2.57476	6.74608e-18	1.31005e-16
232539	Klhl42	-1.25064	4.77178	6.83083e-18	1.32554e-16
71096	Sntg1	-1.23475	4.89996	6.89925e-18	1.33784e-16
94216	Col4a6	-1.84629	3.3231	6.92694e-18	1.34223e-16
93889	Pcdhb18	-1.46468	4.97637	7.23691e-18	1.40128e-16
234878	BC021891	-1.69077	2.02404	7.40089e-18	1.43199e-16
19215	Ptgds	-2.24215	7.56467	7.50765e-18	1.4511e-16
66912	Bzw2	1.40812	5.83209	7.51056e-18	1.4511e-16
13642	Efnb2	-1.46103	4.65841	7.52206e-18	1.45227e-16
12805	Cntn1	-1.23874	7.76315	7.5784e-18	1.46208e-16
330052	A930003O13Rik	1.58383	2.71585	7.7016e-18	1.48477e-16
16485	Kcna1	-1.57333	5.94175	7.92052e-18	1.52588e-16
66050	0610009B22Rik	1.23817	4.48412	8.01076e-18	1.54214e-16
216797	Prss38	2.21714	0.952628	8.05553e-18	1.54964e-16
243961	Shank1	-1.82066	4.57131	8.06607e-18	1.55055e-16
319655	Podxl2	-1.13426	7.00358	8.15058e-18	1.56566e-16
14275	Folr1	-1.49145	4.05462	8.16063e-18	1.56646e-16
75607	Wnk2	-1.51804	4.76627	8.39233e-18	1.60978e-16
84585	Rnf123	1.31439	6.21282	8.54774e-18	1.63841e-16
547253	Parp14	-1.35537	3.27907	8.55485e-18	1.63859e-16
78795	Armc9	1.21126	4.43354	8.74634e-18	1.67407e-16
100503085	Klhl3	1.39097	4.26492	8.88061e-18	1.69854e-16
12444	Ccnd2	-1.92172	3.97426	8.89766e-18	1.70058e-16
271711	Tmem169	-1.34978	4.38861	9.20158e-18	1.75741e-16
15571	Elavl3	-1.51151	5.74176	9.23124e-18	1.76181e-16
219228	Pcdh17	-1.68993	5.45024	9.34112e-18	1.7815e-16
268859	Rbfox1	-1.31682	6.04387	9.43602e-18	1.79832e-16
67874	Rprm	-1.45894	2.24021	9.52332e-18	1.81365e-16
56839	Lgi1	-1.34198	3.43455	9.57289e-18	1.82179e-16
74770	Hhatl	-1.76322	1.59487	9.58906e-18	1.82356e-16
243764	Chrm2	-1.58295	2.9183	9.70254e-18	1.84383e-16
110789	Gpr98	1.40624	8.49541	9.75618e-18	1.8527e-16
207618	Zfp804b	-1.47501	5.33671	9.76784e-18	1.85359e-16
215819	Nhsl1	-2.33814	3.1068	9.81014e-18	1.86029e-16
74480	Samd4	-1.67378	3.33041	9.86872e-18	1.87007e-16
108897	Aif1l	-1.15023	4.29114	9.92101e-18	1.87864e-16
104445	Cdc42ep1	-1.52467	2.5893	1.04055e-17	1.96899e-16
93883	Pcdhb12	-1.47644	3.63397	1.04762e-17	1.98095e-16
114664	Hsd17b11	-1.2807	3.06376	1.05138e-17	1.98666e-16
70693	Gpr125	-1.61074	4.02306	1.06075e-17	2.00294e-16
241175	Cntnap5b	-1.47562	3.35412	1.06725e-17	2.01377e-16
64435	Fcamr	4.52471	-0.407684	1.08329e-17	2.04192e-16
13838	Epha4	-1.29934	6.41301	1.0837e-17	2.04192e-16
635702	Naaladl2	-2.04249	1.83336	1.08651e-17	2.04578e-16
13982	Esr1	-1.88794	1.71405	1.10905e-17	2.08673e-16
14680	Gnal	-1.62851	4.7107	1.11353e-17	2.09369e-16
230103	Npr2	-1.37882	4.71281	1.11458e-17	2.09418e-16
224691	Zfp472	1.52721	4.09481	1.14403e-17	2.148e-16
12921	Crhr1	-1.45302	2.83276	1.14917e-17	2.15613e-16
72301	1810041L15Rik	-1.54918	5.75955	1.15059e-17	2.15727e-16
244895	Peak1	-1.66158	4.15684	1.16805e-17	2.18847e-16
52850	Sgsm1	-1.2641	4.43686	1.17374e-17	2.19758e-16
103534	Mgat4b	-1.50768	2.92777	1.21232e-17	2.26822e-16
408066	BC067074	-2.65494	2.66644	1.23896e-17	2.31644e-16
241919	Slc7a14	-1.27986	6.3525	1.24262e-17	2.32164e-16
15466	Hrh2	-2.38797	0.753309	1.26843e-17	2.36821e-16
66860	Tanc1	-1.43901	5.77222	1.33796e-17	2.49627e-16
69288	Rhobtb1	1.45306	2.85626	1.33905e-17	2.49655e-16
18441	P2ry1	-1.44361	3.55331	1.35903e-17	2.53204e-16
216725	Adamts2	-2.28352	0.775702	1.36151e-17	2.53488e-16
269233	Fam171a1	-1.36178	3.82968	1.36797e-17	2.54513e-16
74342	Lrrtm1	-1.43707	3.31419	1.37246e-17	2.55171e-16
13835	Epha1	-2.08478	1.36359	1.39771e-17	2.59684e-16
80334	Kcnip4	-1.27353	5.55249	1.40271e-17	2.60431e-16
53310	Dlg3	-1.26579	5.67709	1.42031e-17	2.63515e-16
18764	Pkd2	-1.39803	5.42485	1.44537e-17	2.67977e-16
17181	Matn2	-1.57993	3.86064	1.45999e-17	2.70499e-16
56473	Fads2	-1.1627	5.41657	1.46177e-17	2.7064e-16
13340	Slc29a2	1.45847	3.34775	1.47062e-17	2.7209e-16
15902	Id2	-1.47381	3.64209	1.47905e-17	2.73271e-16
20265	Scn1a	-1.27472	7.42256	1.47873e-17	2.73271e-16
68954	1500012K07Rik	1.94081	1.28973	1.4844e-17	2.74067e-16
74777	Sepn1	-1.45912	3.6022	1.49008e-17	2.74926e-16
14735	Gpc4	-1.88349	2.33404	1.49249e-17	2.75181e-16
108075	Ltbp4	-1.82593	1.66846	1.5385e-17	2.83467e-16
103768	Tubg2	-1.23197	3.65313	1.54701e-17	2.84838e-16
320825	Samd5	-1.51929	3.41537	1.57403e-17	2.89613e-16
234593	Ndrg4	-1.23011	8.40923	1.57516e-17	2.89621e-16
18803	Plcg1	-1.23559	5.15232	1.6086e-17	2.95566e-16
11735	Ank3	-1.57508	7.55438	1.61781e-17	2.97052e-16
100502828	Gm19401	3.49066	0.245585	1.63055e-17	2.99185e-16
54611	Pde3a	-1.49664	5.49982	1.67593e-17	3.07299e-16
104885	Tmem179	-1.1151	4.91565	1.71612e-17	3.14454e-16
68531	1110020A21Rik	1.75764	1.69986	1.72448e-17	3.15767e-16
14807	Grik3	-1.8489	2.50169	1.73379e-17	3.17254e-16
21885	Tle1	-1.34363	5.56175	1.75829e-17	3.21515e-16
71726	Smug1	1.47587	5.14326	1.76941e-17	3.23328e-16
81703	Jdp2	-1.19474	4.09409	1.9629e-17	3.58438e-16
54608	Abhd2	-1.8467	5.52033	1.97145e-17	3.59662e-16
60527	Fads3	-1.40246	4.26846	1.97231e-17	3.59662e-16
78752	Csgalnact2	1.36201	5.54899	2.00247e-17	3.64913e-16
414094	Dgkeos	5.01084	-0.422934	2.01147e-17	3.66302e-16
13190	Dct	-2.4001	5.59912	2.03113e-17	3.6963e-16
26362	Axl	-1.31831	3.82117	2.05288e-17	3.73333e-16
494504	Apcdd1	-1.21102	4.02336	2.11997e-17	3.8527e-16
11419	Asic1	-1.3947	3.80078	2.13246e-17	3.87276e-16
432839	Gprin2	-1.64214	1.98659	2.20579e-17	3.99776e-16
74229	Paqr8	-1.30741	3.75748	2.20357e-17	3.99776e-16
269643	Ppp2r2c	-1.2901	6.29904	2.20449e-17	3.99776e-16
56693	Crtap	-1.62492	2.03636	2.25119e-17	4.07726e-16
209630	Frmd4a	-1.5744	5.26562	2.30358e-17	4.16932e-16
16524	Kcnj9	-1.19477	6.53643	2.31772e-17	4.19205e-16
227058	Dnah7b	1.39898	6.25205	2.31948e-17	4.19238e-16
224022	Slc7a4	-1.14415	3.91164	2.3221e-17	4.19427e-16
227937	Pkp4	-1.21604	6.48021	2.33858e-17	4.22118e-16
13426	Dync1i1	-1.20559	5.61736	2.35134e-17	4.24133e-16
100038554	Gm15348	2.03446	1.20355	2.35358e-17	4.2425e-16
12153	Bmp1	-1.34888	3.25711	2.43074e-17	4.37567e-16
241263	Gpr158	-1.44951	6.19938	2.43062e-17	4.37567e-16
12569	Cdk5r1	-1.15862	6.56339	2.65078e-17	4.76853e-16
19250	Ptpn14	-1.74798	2.66085	2.69257e-17	4.83717e-16
74030	Rin2	-1.1788	5.01328	2.69222e-17	4.83717e-16
67533	Ppfibp1	-1.39878	5.04662	2.70612e-17	4.85824e-16
380711	Rap1gap2	-1.33812	6.57159	2.71718e-17	4.87482e-16
20200	S100a6	-1.3562	3.08317	2.72913e-17	4.89296e-16
16876	Lhx9	-1.53534	3.57401	2.81182e-17	5.03781e-16
78334	Cdk19	1.55853	6.7158	2.85051e-17	5.1037e-16
70021	Nt5dc2	-1.29953	4.20873	2.92666e-17	5.23653e-16
29812	Ndrg3	1.23707	7.71691	2.97667e-17	5.32242e-16
16869	Lhx1	-1.94525	1.35505	3.01819e-17	5.39304e-16
100045469	Gm14204	-1.35838	4.32204	3.0654e-17	5.47372e-16
320513	3222401L13Rik	1.1939	3.84714	3.1528e-17	5.62601e-16
170771	Khdrbs2	-1.33422	3.54016	3.16757e-17	5.64858e-16
210044	Adcy2	-1.27003	6.25007	3.18748e-17	5.68029e-16
20598	Smpd2	1.21588	4.12808	3.25343e-17	5.79394e-16
329003	Zfp516	1.1951	6.34022	3.32533e-17	5.91801e-16
110524	Dgkq	-1.29754	4.13801	3.42401e-17	6.08957e-16
11305	Abca2	-1.51169	6.13205	3.47016e-17	6.16753e-16
99010	Lpcat4	-1.41459	2.86589	3.60352e-17	6.40028e-16
235604	Camkv	-1.1537	7.08681	3.736e-17	6.63115e-16
17199	Mc1r	3.0607	0.510184	3.74687e-17	6.64601e-16
236733	Usp11	-1.1406	5.94497	3.7575e-17	6.66043e-16
330267	Thsd7a	-1.59629	6.9435	3.76631e-17	6.67161e-16
268319	BC025920	1.37126	2.83355	3.7704e-17	6.67441e-16
19363	Rad51b	2.89054	0.633083	3.79848e-17	6.71965e-16
18797	Plcb3	-1.35022	3.23076	3.87127e-17	6.84387e-16
360216	Zranb1	1.37441	7.08273	3.95147e-17	6.98101e-16
11898	Ass1	-1.13899	4.69443	3.96192e-17	6.99484e-16
14199	Fhl1	-1.19731	5.81254	3.97716e-17	7.01709e-16
12032	Bcan	-1.55107	1.97189	4.03394e-17	7.11256e-16
12344	Capza3	4.87576	-0.535761	4.06157e-17	7.15653e-16
13641	Efnb1	-1.26609	4.07705	4.08619e-17	7.19515e-16
242608	Podn	-2.27301	1.66779	4.1312e-17	7.26959e-16
15530	Hspg2	-2.46376	3.02992	4.13555e-17	7.27244e-16
209086	Samd9l	-1.50724	2.99235	4.1701e-17	7.32837e-16
18846	Plxna3	-1.3427	3.40775	4.27817e-17	7.51332e-16
217682	Plekhd1	-1.22812	4.67248	4.28848e-17	7.52646e-16
19730	Ralgds	-1.25015	4.65839	4.3333e-17	7.60012e-16
16772	Lama1	-1.64176	3.54168	4.34489e-17	7.61544e-16
53625	B3gnt2	-1.3004	4.28495	4.40627e-17	7.71794e-16
19267	Ptpre	-1.64309	3.18408	4.41299e-17	7.72461e-16
75796	Cdyl2	-1.50944	3.50022	4.43605e-17	7.75988e-16
67525	Trim62	-1.92136	1.9601	4.47903e-17	7.82993e-16
338372	Map3k9	-1.65168	4.2396	4.49687e-17	7.85596e-16
20657	Sod3	-3.2138	2.98028	4.60396e-17	8.03776e-16
108760	Galnt16	-1.30255	3.88792	4.62257e-17	8.06497e-16
13840	Epha6	-1.44206	4.41114	4.69905e-17	8.19303e-16
20562	Slit1	-1.68138	3.90958	4.87307e-17	8.49088e-16
227634	Camsap1	1.27508	7.53298	4.88492e-17	8.50596e-16
17395	Mmp9	-1.43584	3.33464	5.02688e-17	8.74744e-16
171463	Il17rd	-1.65063	2.73828	5.07824e-17	8.83103e-16
237847	Rtn4rl1	-1.15944	5.38521	5.13487e-17	8.92368e-16
16402	Itga5	-1.78246	2.31947	5.15604e-17	8.95462e-16
66277	Klf15	-1.24861	3.29125	5.22407e-17	9.06685e-16
229791	Lppr4	-1.42692	5.92618	5.38131e-17	9.33368e-16
668525	Gm9222	-1.56099	3.31818	5.56128e-17	9.63956e-16
78749	Filip1l	-1.37577	5.43742	5.58576e-17	9.67569e-16
69215	Sat2	-1.24736	3.2291	5.59071e-17	9.67797e-16
228911	Tshz2	-1.29378	4.0871	5.60179e-17	9.69085e-16
330953	Hcn4	-1.64225	3.17428	5.6224e-17	9.72019e-16
74438	Clvs1	-1.50334	2.96747	5.82449e-17	1.0063e-15
11772	Ap2a2	1.14602	8.25506	5.95336e-17	1.0279e-15
319924	Apba1	-1.34635	6.89909	5.97827e-17	1.03153e-15
214459	Fnbp1l	-1.58301	4.30926	5.99324e-17	1.03345e-15
224132	Dirc2	-1.14177	5.19866	6.01643e-17	1.03677e-15
216197	Ckap4	-1.15976	4.70352	6.1289e-17	1.05547e-15
100504043	Gm17529	1.77041	2.29537	6.15985e-17	1.06011e-15
270624	Spin4	-1.76062	2.06475	6.19964e-17	1.06627e-15
77590	Chst15	-1.4322	2.79409	6.23092e-17	1.07096e-15
29813	Zfp385a	1.29096	6.77144	6.25143e-17	1.07379e-15
243043	Kctd8	-1.27635	4.95937	6.30654e-17	1.08256e-15
56615	Mgst1	-1.26027	3.19433	6.33382e-17	1.08654e-15
22608	Ybx1	1.28625	7.37611	6.50966e-17	1.11599e-15
100503703	Gm19845	-2.22909	2.3967	6.56049e-17	1.12398e-15
13609	S1pr1	-1.30584	5.09062	6.58322e-17	1.12715e-15
66871	Cpne8	-1.18466	4.73892	6.90426e-17	1.18136e-15
16475	Ajuba	-1.51082	3.26927	7.06696e-17	1.20842e-15
225875	Lrfn4	-1.1547	3.90123	7.08965e-17	1.21152e-15
72948	Tppp	-1.29072	7.12839	7.32499e-17	1.25093e-15
64297	Gprc5b	-1.23895	5.00591	7.40824e-17	1.26434e-15
16825	Ldb1	-1.15164	5.52502	7.67023e-17	1.30821e-15
14763	Gpr37	-1.31013	7.55089	7.71739e-17	1.31541e-15
104245	Slc6a5	-1.61993	3.12446	7.78628e-17	1.32631e-15
54667	Atp8b2	-1.21842	4.66269	7.94503e-17	1.35248e-15
11519	Add2	-1.18058	5.59637	8.0825e-17	1.37501e-15
20964	Syn1	-1.6167	4.76664	8.19624e-17	1.39347e-15
320183	Msrb3	-1.21037	3.24884	8.31726e-17	1.41314e-15
27494	Amot	-1.5494	3.10026	8.43534e-17	1.43229e-15
320404	Itpkb	-1.46107	3.59401	8.59991e-17	1.4593e-15
14811	Grin2a	-1.58169	4.10565	8.78207e-17	1.48831e-15
12404	Cbln1	-1.44019	2.6524	8.77783e-17	1.48831e-15
407809	BC055402	-1.22633	4.12803	8.99194e-17	1.52291e-15
21881	Tkt	-1.13153	8.10536	9.02517e-17	1.52757e-15
58234	Shank3	-1.67856	3.65246	9.24907e-17	1.56447e-15
66725	Lrrk2	-1.2186	4.37528	9.27044e-17	1.56709e-15
16543	Mdfic	-1.29754	3.15761	9.27646e-17	1.56711e-15
19223	Ptgis	-1.50771	2.16153	9.41857e-17	1.59011e-15
238271	Kcnh5	-1.21611	7.01422	9.54658e-17	1.6107e-15
20249	Scd1	-1.53005	4.07695	9.5931e-17	1.61752e-15
107895	Mgat5	-1.27064	5.68606	9.69045e-17	1.6329e-15
245555	C77370	-1.41307	4.84697	9.84394e-17	1.65772e-15
21834	Thrb	1.54713	5.99119	1.01326e-16	1.70486e-15
76969	Chst1	-1.25996	3.96949	1.01367e-16	1.70486e-15
238330	Irf2bpl	-1.38467	5.4584	1.02759e-16	1.72718e-15
100502904	Gm19445	2.40483	2.84705	1.03761e-16	1.74293e-15
12386	Ctnna2	-1.17203	6.15134	1.04333e-16	1.75031e-15
672511	Rnf213	-1.24023	4.98863	1.04328e-16	1.75031e-15
353169	Slc2a12	-1.68531	2.30952	1.06554e-16	1.78645e-15
57764	Ntn4	-1.54101	3.27317	1.07276e-16	1.79743e-15
81910	Rrbp1	-1.14185	4.8397	1.08216e-16	1.81203e-15
17988	Ndrg1	1.13164	6.37488	1.08451e-16	1.81483e-15
75729	Fam227a	1.36478	3.76731	1.11011e-16	1.85651e-15
60344	Fign	-1.88011	2.30284	1.19236e-16	1.99281e-15
70638	Fam189a1	-1.78057	2.42437	1.19824e-16	2.00137e-15
20681	Sox8	-1.30342	4.34838	1.23208e-16	2.05661e-15
170772	Glcci1	1.59335	6.49248	1.23559e-16	2.06117e-15
20741	Sptb	-1.41187	7.07996	1.28093e-16	2.13547e-15
224829	Trerf1	-2.06733	2.88681	1.29947e-16	2.16502e-15
52123	Agpat5	1.29936	6.12123	1.30331e-16	2.17006e-15
108069	Grm3	-1.66587	2.66391	1.32241e-16	2.20048e-15
243219	2900026A02Rik	-1.99699	3.73414	1.37403e-16	2.28496e-15
11749	Anxa6	-1.11989	5.50678	1.37893e-16	2.29167e-15
75740	Egfem1	-1.16671	3.87857	1.41467e-16	2.34961e-15
319807	Nwd2	-1.60894	4.87579	1.43778e-16	2.3865e-15
78286	Nav2	-1.80138	4.2308	1.43928e-16	2.3875e-15
77976	Nuak1	-1.20227	4.26185	1.44949e-16	2.40295e-15
16590	Kit	-1.75935	2.31596	1.4752e-16	2.44404e-15
245684	Cnksr2	-1.67814	5.22872	1.47832e-16	2.44768e-15
17380	Mme	-1.84337	1.91511	1.48187e-16	2.45204e-15
12630	Cfi	-1.94106	1.49836	1.48875e-16	2.4619e-15
54713	Fezf2	-1.48963	2.33101	1.50178e-16	2.4819e-15
93696	Chrac1	1.10818	4.18388	1.52462e-16	2.51808e-15
100972	Rab28	1.29241	6.41508	1.53882e-16	2.53995e-15
216892	Spns2	-1.34769	3.4639	1.54662e-16	2.55125e-15
268930	Pkmyt1	1.38984	2.52906	1.56161e-16	2.57438e-15
16508	Kcnd2	-1.63237	3.98619	1.57069e-16	2.58775e-15
22359	Vldlr	1.32639	7.98123	1.57425e-16	2.59127e-15
109246	Tspan9	-1.17042	5.76976	1.57477e-16	2.59127e-15
18526	Pcdh10	-1.58858	6.58275	1.58862e-16	2.61245e-15
11933	Atp1b3	-1.13765	6.5597	1.59606e-16	2.62305e-15
14600	Ghr	-1.62901	3.14793	1.59834e-16	2.62518e-15
269023	Zfp608	-1.35188	5.93111	1.60458e-16	2.63381e-15
67472	Mtfr1	1.33791	6.02221	1.62353e-16	2.66328e-15
213391	Rassf4	-1.6079	4.56246	1.63796e-16	2.68528e-15
12395	Runx1t1	-1.63324	5.98211	1.64015e-16	2.68723e-15
52463	Tet1	-1.68559	5.37374	1.66883e-16	2.73253e-15
12840	Col9a2	-1.21896	3.61764	1.67249e-16	2.73684e-15
244144	Usp35	-1.24256	3.21789	1.67869e-16	2.7453e-15
12822	Col18a1	-2.54391	6.6351	1.68891e-16	2.76032e-15
20354	Sema4d	-1.41074	3.91036	1.7415e-16	2.84453e-15
229521	Syt11	-1.17173	7.20931	1.75722e-16	2.86845e-15
26436	Psg16	-1.65764	3.71262	1.82344e-16	2.97471e-15
225742	St8sia5	-1.23061	3.55996	1.84776e-16	3.01254e-15
93686	Rbfox2	-1.21012	7.322	1.85753e-16	3.02661e-15
665700	Hmcn2	-1.4739	2.53109	1.86856e-16	3.04273e-15
12563	Cdh6	-1.53163	2.92914	1.9461e-16	3.16633e-15
24000	Ptpn21	1.38342	5.08706	1.94684e-16	3.16633e-15
665574	Gm7694	-2.40748	2.51193	1.97378e-16	3.20818e-15
106572	Rab31	-1.1426	3.55471	2.05349e-16	3.3357e-15
109821	F11	4.24379	-0.327176	2.08551e-16	3.38565e-15
14739	S1pr2	-1.82669	1.5513	2.10872e-16	3.42125e-15
223752	Gramd4	-1.21847	4.00994	2.21446e-16	3.59061e-15
12531	Cdc25b	-1.4582	2.38243	2.23873e-16	3.62775e-15
17974	Nck2	-1.22203	4.28399	2.30383e-16	3.73098e-15
14169	Fgf14	-1.37219	5.01206	2.3144e-16	3.74582e-15
72605	Car10	-1.28332	5.88615	2.32996e-16	3.7687e-15
83398	Ndst3	-1.51484	5.17835	2.33557e-16	3.77549e-15
109349	Fam163b	-2.11214	1.45984	2.36177e-16	3.81552e-15
242773	Slc45a1	-1.24915	3.18885	2.37774e-16	3.83899e-15
13723	Emb	-1.26997	5.33148	2.42673e-16	3.91571e-15
15932	Idua	-1.43773	3.09031	2.46664e-16	3.9777e-15
238205	Lrfn5	-1.29032	4.52206	2.49597e-16	4.02256e-15
14738	Gpr12	-1.54956	2.42735	2.57447e-16	4.14656e-15
140559	Igsf8	-1.10579	6.40143	2.63884e-16	4.24767e-15
78317	Ccdc88b	-1.36031	3.99885	2.70121e-16	4.34543e-15
17933	Myt1l	-1.48595	5.91181	2.74263e-16	4.4094e-15
17762	Mapt	-1.19858	7.12187	2.74633e-16	4.41269e-15
18183	Nrg3	-1.63415	3.66595	2.75092e-16	4.4174e-15
68203	Diras2	-1.32972	7.57227	2.75514e-16	4.4215e-15
229599	Ciart	-1.24073	3.77709	2.81898e-16	4.52123e-15
20403	Itsn2	1.46677	6.90542	2.86165e-16	4.58691e-15
100042194	Gm13446	-1.32022	2.75317	2.97674e-16	4.76851e-15
18389	Oprl1	-1.22598	4.04044	3.01951e-16	4.83412e-15
171486	Cd99l2	-1.13173	5.15931	3.0238e-16	4.83809e-15
13032	Ctsc	-1.17198	4.05446	3.09041e-16	4.94168e-15
76088	Dock8	1.56778	2.1047	3.09503e-16	4.94611e-15
320398	Lrig3	-1.29678	2.92339	3.18001e-16	5.07886e-15
54712	Plxnc1	-1.55442	5.12053	3.25864e-16	5.20133e-15
13007	Csrp1	-1.08913	4.67349	3.28173e-16	5.23505e-15
216874	Camta2	1.22808	5.10938	3.28564e-16	5.23813e-15
59033	Slc4a8	-1.50963	6.26485	3.30304e-16	5.26272e-15
16973	Lrp5	-2.07346	3.10839	3.35689e-16	5.34532e-15
14269	Fnbp1	-1.50405	4.42041	3.36005e-16	5.34716e-15
209601	Erich3	-1.50711	2.21081	3.3821e-16	5.37903e-15
16599	Klf3	-1.31856	2.88863	3.39237e-16	5.39215e-15
19091	Prkg1	-1.40308	6.15268	3.40121e-16	5.40297e-15
269614	Pank4	1.14651	5.81109	3.42164e-16	5.43219e-15
77127	A930001A20Rik	-1.47713	2.82504	3.44763e-16	5.47018e-15
223693	Tmem184b	-1.39451	3.79402	3.46753e-16	5.49848e-15
317717	Sec22a	1.26693	5.33816	3.5374e-16	5.60593e-15
66864	Clec14a	-1.58438	2.28033	3.54987e-16	5.62236e-15
215384	Fcgbp	-1.94538	1.73063	3.56355e-16	5.64066e-15
14415	Gad1	-1.29518	7.63065	3.56956e-16	5.64682e-15
20723	Serpinb9	-1.27282	2.87269	3.57964e-16	5.6594e-15
22153	Tubb4a	-1.57566	5.70064	3.59117e-16	5.67426e-15
433938	Mn1	-1.61826	3.07887	3.6032e-16	5.6899e-15
245578	Pcdh11x	-1.32437	4.08009	3.62322e-16	5.71812e-15
319236	Trim12c	-1.20954	3.22053	3.65452e-16	5.7641e-15
226970	Arhgef4	-1.23305	5.15959	3.69837e-16	5.8298e-15
192950	Nacad	-1.15575	4.79159	3.8201e-16	6.01813e-15
72433	Rab38	-1.68046	2.4015	3.84609e-16	6.05549e-15
110639	Prps2	-1.52318	3.41363	3.86503e-16	6.08172e-15
19277	Ptpro	-1.46507	5.04259	3.90612e-16	6.13911e-15
216152	Lppr3	-1.08151	4.32712	3.90409e-16	6.13911e-15
242384	Lingo2	-1.29489	4.25728	3.95735e-16	6.21595e-15
70417	Megf10	-1.43366	4.7287	4.00069e-16	6.28034e-15
329152	Hecw2	-1.27152	5.06359	4.02995e-16	6.32253e-15
19099	Mapk8ip1	-1.15347	6.21419	4.07081e-16	6.38288e-15
72244	1600014C10Rik	-1.14068	4.68671	4.12515e-16	6.46427e-15
21386	Tbx3	-1.52815	3.38485	4.14736e-16	6.49525e-15
237988	Cdr2l	-1.13833	4.25323	4.16212e-16	6.51453e-15
57754	Cend1	-1.1624	4.91808	4.16571e-16	6.51633e-15
209497	Tmem164	-1.1793	4.71309	4.20996e-16	6.58168e-15
116871	Mta3	-1.36348	3.54344	4.22347e-16	6.59892e-15
319893	A230057D06Rik	-1.35805	5.7947	4.25512e-16	6.64447e-15
245607	Gprasp2	-1.12258	6.76656	4.26144e-16	6.65044e-15
14114	Fbln1	-2.55905	5.92848	4.28519e-16	6.6836e-15
259302	Srgap3	-1.81986	6.74971	4.30594e-16	6.71203e-15
13384	Mpp3	-1.17967	4.83772	4.39383e-16	6.84501e-15
54352	Irx5	-1.64545	2.27487	4.50488e-16	7.01391e-15
170729	Scrt1	-1.45702	4.78436	4.57488e-16	7.11873e-15
23972	Papss2	-1.42183	3.12955	4.58124e-16	7.12446e-15
18162	Npr3	-1.61364	3.53103	4.66991e-16	7.25812e-15
57785	Rangrf	1.20772	3.28419	4.70266e-16	7.30477e-15
237353	Sh3rf3	-1.71782	2.30433	4.75531e-16	7.38224e-15
276829	Smtnl2	-1.88494	1.23407	4.82436e-16	7.48507e-15
70920	4921511H03Rik	-1.82764	3.79727	4.87984e-16	7.56674e-15
71994	Cnn3	-1.12394	6.43127	4.91002e-16	7.6091e-15
16776	Lama5	-2.21131	4.3061	4.95281e-16	7.67095e-15
20132	Rrh	-1.36123	4.2448	4.99181e-16	7.72461e-15
241589	D430041D05Rik	-1.83656	3.55407	4.99326e-16	7.72461e-15
170790	Mlc1	-1.15649	6.67882	5.05124e-16	7.80976e-15
93843	Pnck	-1.25729	3.52917	5.06029e-16	7.81859e-15
73571	1700096K18Rik	1.47963	2.15824	5.06282e-16	7.81859e-15
12398	Cbfa2t3	-1.94726	2.2763	5.09296e-16	7.86058e-15
72472	Slc16a10	-1.51868	2.05439	5.17221e-16	7.97828e-15
16010	Igfbp4	-1.08973	4.68271	5.2053e-16	8.02466e-15
231148	Ablim2	-1.25412	4.62865	5.23553e-16	8.0666e-15
100862066	Cfap99	2.75307	0.1931	5.27328e-16	8.12006e-15
20537	Slc5a1	-2.32394	0.806846	5.29328e-16	8.14614e-15
234797	6430548M08Rik	-1.13043	8.71378	5.31701e-16	8.17793e-15
66422	Dctpp1	1.48511	2.46926	5.39586e-16	8.29442e-15
23937	Mab21l2	-1.20672	5.57665	5.46222e-16	8.39158e-15
171210	Acot2	-1.28715	2.66056	5.53172e-16	8.49345e-15
235320	Zbtb16	-2.04986	3.18406	5.56813e-16	8.54443e-15
19896	Rpl10a	1.0674	6.61366	5.59966e-16	8.58787e-15
21689	Tekt1	-2.17915	1.0253	5.72953e-16	8.78197e-15
20981	Syt3	-1.22048	3.69532	5.76628e-16	8.83323e-15
328234	Rnf182	-1.61704	2.8745	5.7962e-16	8.87395e-15
11923	Neurod4	-1.40706	8.04049	5.80694e-16	8.88529e-15
238331	Zdhhc22	-1.13163	3.54336	5.94826e-16	9.0963e-15
78802	Ttc30a1	1.23832	3.4018	5.97921e-16	9.13838e-15
66673	Sorcs3	-1.23301	3.89688	6.02256e-16	9.19935e-15
94187	Zfp423	-1.5956	4.08247	6.11338e-16	9.33271e-15
14588	Gfra4	-1.2683	2.87736	6.18934e-16	9.44327e-15
241950	Bbs12	1.59922	4.0073	6.20287e-16	9.45848e-15
17913	Myo1c	-1.16902	3.24623	6.31642e-16	9.62062e-15
232232	Hdac11	-1.10417	6.56415	6.31626e-16	9.62062e-15
17347	Mknk2	-1.06329	4.69797	6.33082e-16	9.63704e-15
11444	Chrnb2	-1.1371	6.10662	6.35835e-16	9.67342e-15
22673	Zfp185	-1.80126	2.84744	6.38613e-16	9.70458e-15
22288	Utrn	-1.15525	6.81778	6.38482e-16	9.70458e-15
27059	Sh3d19	-1.66286	2.66572	6.43603e-16	9.77296e-15
16997	Ltbp2	-3.42554	4.4354	6.43847e-16	9.77296e-15
234967	Slc36a4	-1.20735	4.5129	6.47267e-16	9.81928e-15
65256	Asb2	-1.25489	2.70612	6.55107e-16	9.93256e-15
21838	Thy1	-1.13158	6.34579	6.56182e-16	9.94319e-15
243548	Prickle2	-1.39211	6.52807	6.57191e-16	9.95189e-15
14230	Fkbp10	-1.39097	2.43017	6.57503e-16	9.95189e-15
228852	Ppp1r16b	-1.23009	5.12212	6.5806e-16	9.95465e-15
15275	Hk1	1.1585	8.31713	6.94186e-16	1.04952e-14
16885	Limk1	-1.14423	4.56532	7.0631e-16	1.06724e-14
59058	Bhlhe22	-1.42818	5.58979	7.25957e-16	1.09631e-14
319211	Nol4	-1.25644	5.26632	7.35731e-16	1.11044e-14
320478	Sox2ot	-1.66323	3.30558	7.36818e-16	1.11145e-14
67269	Agtpbp1	1.30476	8.38087	7.49396e-16	1.12978e-14
16956	Lpl	-1.34956	4.15981	7.58065e-16	1.1422e-14
17992	Ndufa4	1.25302	7.25694	7.64023e-16	1.14988e-14
22217	Usp12	1.15114	6.68371	7.63782e-16	1.14988e-14
16492	Kcna4	-1.33205	5.24612	7.66083e-16	1.15233e-14
53623	Gria3	-1.67506	5.32225	7.78078e-16	1.16971e-14
69297	Lrrc46	2.40752	0.469957	7.87651e-16	1.18343e-14
98402	Sh3bp4	-1.45745	3.14428	8.0669e-16	1.21135e-14
381694	B3glct	-1.25752	3.73429	8.39861e-16	1.26045e-14
384569	Nova2	-2.01593	3.29074	8.48056e-16	1.27204e-14
20893	Bhlhe40	-1.09509	5.27108	8.59009e-16	1.28774e-14
57740	Stk32c	-1.14844	3.88332	8.62114e-16	1.29167e-14
13645	Egf	1.4821	2.22736	8.84452e-16	1.32439e-14
74053	Grip1	-1.14356	5.65062	8.89019e-16	1.33048e-14
214579	Aldh5a1	-1.33082	5.39471	9.0097e-16	1.34761e-14
20449	St8sia1	1.43683	6.59342	9.06629e-16	1.35531e-14
22041	Trf	-1.84011	8.16604	9.30189e-16	1.38975e-14
20473	Six3	-1.54005	4.60147	9.5104e-16	1.42011e-14
16764	Aff3	-1.30828	5.20117	9.69158e-16	1.44635e-14
353504	Dio3os	-2.27617	1.12505	9.75941e-16	1.45566e-14
270097	Vat1l	-1.22672	6.56765	9.79561e-16	1.46024e-14
16668	Krt18	1.7489	3.88989	9.82304e-16	1.46351e-14
16467	Atcay	-1.13819	6.03678	9.86503e-16	1.46894e-14
270118	Maml2	-1.65097	4.01208	9.93225e-16	1.47812e-14
19088	Prkar2b	-1.26947	5.31887	1.00898e-15	1.50073e-14
269608	Plekhg5	-1.49315	2.49198	1.03375e-15	1.53672e-14
238871	Pde4d	-1.34224	6.01074	1.04714e-15	1.55575e-14
14057	Sfxn1	-1.21561	5.05235	1.04983e-15	1.55888e-14
16456	F11r	-1.54626	2.86956	1.06285e-15	1.57733e-14
237213	Glra2	-1.31843	4.3574	1.07038e-15	1.58762e-14
70574	Cpm	1.45633	2.99875	1.07131e-15	1.58811e-14
230235	Frrs1l	-1.37781	5.9156	1.07192e-15	1.58814e-14
380916	Lrch1	-1.31999	4.41179	1.10993e-15	1.64353e-14
20363	Sepp1	-1.10979	4.83208	1.13447e-15	1.67894e-14
13193	Dcx	-1.86876	3.16253	1.14545e-15	1.69425e-14
209683	Ttc28	-1.54427	5.45691	1.14869e-15	1.69809e-14
21753	Tes	-1.41262	2.71142	1.15688e-15	1.70925e-14
74551	Pck2	-1.14463	3.72673	1.16436e-15	1.71936e-14
12564	Cdh8	-1.30759	5.45741	1.17767e-15	1.73804e-14
21817	Tgm2	-1.27452	2.65184	1.17935e-15	1.73956e-14
104215	Rhoq	-1.20279	4.79901	1.1817e-15	1.74205e-14
18552	Pcsk5	-1.29456	2.67638	1.18471e-15	1.74552e-14
239133	Dleu7	1.95316	1.83545	1.18877e-15	1.75054e-14
12738	Cldn2	-2.30547	3.09155	1.19713e-15	1.76188e-14
69993	Chn2	-1.37878	4.45497	1.22389e-15	1.80027e-14
319586	Celf5	-1.51367	3.08124	1.253e-15	1.84207e-14
228071	Sestd1	-1.47902	5.33586	1.27699e-15	1.87631e-14
76524	Cln6	-1.24393	4.15748	1.29594e-15	1.9031e-14
106014	Fam19a5	-1.35905	4.423	1.30699e-15	1.91827e-14
78339	Ttyh3	-1.68211	4.35534	1.32214e-15	1.93836e-14
654804	4732471J01Rik	-1.7303	2.26145	1.32193e-15	1.93836e-14
214058	Megf11	-1.21813	5.16461	1.33355e-15	1.95402e-14
11490	Adam15	-1.24625	3.99333	1.33621e-15	1.95684e-14
216225	Slc5a8	-1.72819	3.88967	1.3433e-15	1.96614e-14
20322	Sord	-1.09831	3.94358	1.36805e-15	2.00126e-14
22601	Yap1	-1.22273	4.41824	1.37075e-15	2.00412e-14
319901	Dsel	-1.59823	4.62447	1.38114e-15	2.0182e-14
14389	Gab2	-1.43978	3.77988	1.41592e-15	2.06789e-14
22762	Zfpm2	-1.84367	3.58457	1.46011e-15	2.13125e-14
73173	Pcdh18	-1.27417	4.2768	1.48348e-15	2.16417e-14
232146	Eva1a	-1.57167	2.01515	1.48548e-15	2.16591e-14
268345	Kcnc2	-1.41677	6.07329	1.49166e-15	2.17372e-14
102941	B630019K06Rik	-1.33552	3.91591	1.50164e-15	2.18691e-14
216831	Arhgap44	-1.22943	6.05772	1.50235e-15	2.18691e-14
20312	Cx3cl1	-1.29719	5.21808	1.5352e-15	2.23351e-14
69581	Rhou	-1.3934	3.68132	1.54884e-15	2.25212e-14
68262	Agpat4	-1.27624	3.28483	1.55912e-15	2.26583e-14
21419	Tfap2b	-1.67674	6.57824	1.56449e-15	2.2724e-14
16848	Lfng	-1.24512	3.49048	1.57262e-15	2.28295e-14
22228	Ucp2	-1.94678	3.4308	1.57423e-15	2.28405e-14
23876	Fbln5	-1.99194	2.11307	1.57647e-15	2.28605e-14
30956	Aass	-1.30892	2.84345	1.6219e-15	2.35066e-14
66011	Ranbp17	-1.20716	4.15069	1.63398e-15	2.36687e-14
319178	Hist1h2bb	1.19737	6.19337	1.64326e-15	2.37902e-14
26879	B3galnt1	-1.11533	4.99046	1.66009e-15	2.40208e-14
11658	Alcam	-1.28945	5.09823	1.68863e-15	2.44205e-14
16949	Loxl1	-2.18607	3.20298	1.6979e-15	2.45279e-14
11881	Arsb	-1.65407	4.19715	1.6976e-15	2.45279e-14
22772	Zic2	-1.47399	3.04462	1.70546e-15	2.46168e-14
99382	Abtb2	-1.27018	3.07841	1.70591e-15	2.46168e-14
67455	Klhl13	-1.20641	4.81894	1.71603e-15	2.47495e-14
23984	Pde10a	-1.28812	4.47347	1.76807e-15	2.54862e-14
216274	Cep290	1.49965	6.92448	1.7707e-15	2.55104e-14
241134	Nyap2	-1.2724	4.63868	1.77288e-15	2.5528e-14
214901	Chtf18	-1.36978	3.28953	1.77537e-15	2.55361e-14
233919	Gpr26	-1.42747	3.71421	1.77466e-15	2.55361e-14
12258	Serping1	-1.83075	2.97333	1.81426e-15	2.60745e-14
15200	Hbegf	-1.20098	3.60262	1.81475e-15	2.60745e-14
218914	Wapal	1.34283	7.487	1.83762e-15	2.63887e-14
330188	Ccdc63	1.71713	2.15765	1.84128e-15	2.64271e-14
228777	Nrsn2	-1.12372	3.74207	1.85151e-15	2.65596e-14
140500	Acap3	-1.0416	4.90515	1.86399e-15	2.67242e-14
19659	Rbp1	-1.32317	4.57185	1.92343e-15	2.75616e-14
66775	Ptplad2	-1.55534	2.15202	1.9304e-15	2.76466e-14
68127	B230217C12Rik	-1.39246	3.88899	1.95858e-15	2.80351e-14
100198	H6pd	-1.55961	3.58924	1.96888e-15	2.81674e-14
666794	Rbm24	-1.53779	2.58194	2.00194e-15	2.86249e-14
114886	Cygb	-1.0926	6.70501	2.03379e-15	2.90647e-14
217692	Sipa1l1	-1.42947	6.04898	2.08104e-15	2.97241e-14
20370	Sez6	-1.48307	4.85355	2.0823e-15	2.97261e-14
66333	Aqp11	-1.18232	3.01898	2.08541e-15	2.97545e-14
319476	Lrtm1	-1.27592	8.39713	2.1148e-15	3.01576e-14
22350	Ezr	-1.36506	4.18283	2.12925e-15	3.03476e-14
72160	Tmem163	-1.12095	3.74182	2.16916e-15	3.08999e-14
14160	Lgr5	-1.6358	4.18936	2.1927e-15	3.12184e-14
192216	Tmem47	-1.39365	5.10385	2.23172e-15	3.1757e-14
54123	Irf7	1.41774	2.26332	2.23311e-15	3.17598e-14
80297	Sptbn4	-1.2006	5.40638	2.24384e-15	3.18953e-14
15114	Hap1	-1.09798	6.2341	2.25256e-15	3.20023e-14
22178	Tyrp1	-2.06959	4.50978	2.27143e-15	3.2253e-14
229706	Slc6a17	-1.26544	6.56731	2.2927e-15	3.25377e-14
13009	Csrp3	3.11596	0.148027	2.31752e-15	3.28725e-14
278279	Tmtc2	-1.1927	6.39877	2.32325e-15	3.29362e-14
106763	Ttbk1	-1.49021	4.06229	2.34479e-15	3.32239e-14
70612	Tmem230	1.07141	5.10424	2.41316e-15	3.41745e-14
74776	Ppa2	1.32352	5.18057	2.42238e-15	3.42868e-14
12155	Bmp15	2.6225	0.294855	2.45159e-15	3.46818e-14
243300	Nyap1	-1.14321	4.34945	2.47269e-15	3.49617e-14
14164	Fgf1	-1.20276	5.59198	2.47627e-15	3.49937e-14
234094	Arhgef10	-1.16574	3.47176	2.51186e-15	3.54778e-14
17532	Mras	-1.08989	5.34085	2.52375e-15	3.56269e-14
106581	Itfg3	-1.17561	4.13281	2.55964e-15	3.61143e-14
72543	Mvb12b	-1.23094	5.19182	2.6136e-15	3.68562e-14
67304	3110070M22Rik	1.62816	2.17846	2.63687e-15	3.71646e-14
13801	Enam	2.72474	0.505466	2.65591e-15	3.74132e-14
21336	Tacr1	-1.53732	2.79388	2.68394e-15	3.77881e-14
18647	Cdk14	-1.47373	7.13964	2.69282e-15	3.7893e-14
64176	Sv2b	1.12476	9.01235	2.81639e-15	3.9611e-14
66905	Plin3	-1.22718	3.37233	2.83466e-15	3.98469e-14
19193	Pipox	-1.61322	1.53912	2.85962e-15	4.01766e-14
215085	Slc35f1	-1.31125	4.94136	2.90154e-15	4.0744e-14
12554	Cdh13	-1.40039	2.40296	2.94177e-15	4.12871e-14
223649	Nrbp2	-1.37501	3.73205	2.95693e-15	4.1478e-14
213522	Plekhg6	-2.08782	0.69116	3.00748e-15	4.21649e-14
110084	Dnah1	-1.33475	2.39069	3.04317e-15	4.26428e-14
20431	Pmel	-2.30185	4.73079	3.07778e-15	4.31051e-14
56177	Olfm1	-1.15039	6.13143	3.09678e-15	4.33484e-14
54003	Nell2	-1.16409	5.4447	3.13655e-15	4.38821e-14
54524	Syt6	-1.55105	3.46295	3.19829e-15	4.47223e-14
11668	Aldh1a1	-1.07905	6.32943	3.25529e-15	4.54954e-14
236366	5730507C01Rik	-1.8238	3.53949	3.31047e-15	4.62423e-14
22066	Trpc4	-1.59195	4.21858	3.31875e-15	4.63337e-14
56461	Kcnip3	-1.28226	4.58758	3.32542e-15	4.64025e-14
11988	Slc7a2	-1.31021	5.24102	3.36453e-15	4.69236e-14
76898	B3gat1	-1.57611	5.14892	3.40039e-15	4.7399e-14
98660	Atp1a2	-2.19403	7.61412	3.41553e-15	4.75851e-14
192775	Kcnh6	-1.26457	4.3717	3.45996e-15	4.81788e-14
26563	Ror1	-1.59115	1.83193	3.50457e-15	4.87745e-14
241327	Olfml2a	-2.30887	3.14132	3.56319e-15	4.95645e-14
69668	Ccdc115	1.09018	4.82832	3.57372e-15	4.9685e-14
74004	Jakmip3	-1.43766	3.15639	3.61094e-15	5.01762e-14
245683	Klhl34	-1.86124	1.99445	3.69076e-15	5.12587e-14
245386	Tmem255a	-1.48572	3.74809	3.90886e-15	5.42594e-14
13821	Epb4.1l1	-1.25295	6.43878	3.97053e-15	5.50867e-14
70357	Kcnip1	-1.14945	4.91755	3.99584e-15	5.54089e-14
20192	Ryr3	-1.43865	5.71271	4.02861e-15	5.58342e-14
243755	Slc13a4	-2.05065	3.96887	4.11868e-15	5.7053e-14
74189	Phactr3	-1.2105	5.08887	4.12405e-15	5.70976e-14
226778	Mark1	-1.40137	4.55205	4.16076e-15	5.75759e-14
13123	Cyp7b1	-1.54198	2.52659	4.16348e-15	5.75837e-14
432530	Adcy1	1.2768	8.23799	4.2232e-15	5.83793e-14
320127	Dgki	-1.07023	6.77671	4.23233e-15	5.84751e-14
239318	Plcxd3	-1.34521	3.04198	4.24518e-15	5.86223e-14
18712	Pim1	-1.2448	2.68498	4.3428e-15	5.99393e-14
216881	Wscd1	-1.06615	5.47292	4.35581e-15	6.00876e-14
208076	Pknox2	-1.45971	3.10001	4.43792e-15	6.11886e-14
19264	Ptprc	-1.9816	0.899782	4.44775e-15	6.12924e-14
230793	Ahdc1	-1.2981	4.51484	4.45684e-15	6.13859e-14
229473	D930015E06Rik	-1.47235	2.38374	4.55626e-15	6.27228e-14
12293	Cacna2d1	-1.45876	6.63286	4.6182e-15	6.35426e-14
23859	Dlg2	-1.39527	8.10302	4.65424e-15	6.40054e-14
80752	Fam20c	-1.25991	3.58135	4.73852e-15	6.50972e-14
237553	Trhde	-1.36462	4.86326	4.73637e-15	6.50972e-14
75957	Mir17hg	1.75294	1.87988	4.81015e-15	6.60471e-14
111173	Erc1	-1.36701	5.19659	4.81363e-15	6.60609e-14
76527	Il34	-1.34532	2.66485	4.90632e-15	6.72982e-14
11747	Anxa5	-1.05463	5.11679	5.05839e-15	6.93484e-14
18996	Pou4f1	-1.20891	4.59981	5.09176e-15	6.97699e-14
11622	Ahr	1.38531	5.13494	5.14291e-15	7.04346e-14
229715	Amigo1	-1.13802	5.8241	5.21331e-15	7.1362e-14
230857	Ece1	-1.28725	4.8508	5.24138e-15	7.17094e-14
77318	Ankrd55	-1.1617	3.87808	5.24704e-15	7.175e-14
56533	Rgs17	-1.65116	4.78801	5.44834e-15	7.44643e-14
104079	Nxph3	-1.10049	3.54584	5.47709e-15	7.48189e-14
108653	Rimklb	-1.34996	6.16349	5.59446e-15	7.6383e-14
57780	Fxyd7	-1.55044	1.93043	5.6456e-15	7.70418e-14
78803	Fbxo43	2.54089	0.298808	5.72726e-15	7.81161e-14
214359	Tmem51	-1.47151	1.86328	5.77351e-15	7.87065e-14
69399	1700025G04Rik	-1.42413	6.01349	5.84286e-15	7.96112e-14
14609	Gja1	-2.11062	5.06113	5.84858e-15	7.96484e-14
29817	Igfbp7	-1.4668	3.58005	5.96401e-15	8.11789e-14
106628	Trip10	1.1695	3.54263	5.97558e-15	8.12947e-14
619808	1700010L04Rik	3.43497	-0.0478875	5.98276e-15	8.13508e-14
11549	Adra1a	-1.87094	1.20471	6.11175e-15	8.30624e-14
11568	Aebp1	-2.16523	2.38166	6.13576e-15	8.33462e-14
50787	Hs6st3	-1.54458	2.76216	6.19419e-15	8.4097e-14
110173	Manba	-1.19269	2.94806	6.41197e-15	8.70094e-14
12869	Cox8b	-2.27354	1.51568	6.4456e-15	8.74211e-14
17263	Meg3	-1.6346	8.93295	6.50801e-15	8.82226e-14
100043674	Gm9840	6.87829	-0.866813	6.53226e-15	8.85063e-14
108150	Galnt7	1.37426	5.49648	6.63934e-15	8.99114e-14
100503874	Gm19938	-2.05877	2.67898	6.71389e-15	9.08748e-14
104886	Rab15	-1.14345	4.14763	6.91404e-15	9.35363e-14
328035	Fads6	-1.24071	3.10553	6.96714e-15	9.42068e-14
14802	Gria4	-1.37655	7.20156	7.13422e-15	9.6417e-14
545156	Kalrn	-1.34915	5.80319	7.39837e-15	9.99362e-14
319616	5930412G12Rik	2.2697	0.590678	7.49696e-15	1.01217e-13
329650	Med12l	-1.25715	6.0129	7.51015e-15	1.01343e-13
20357	Sema5b	-1.65169	2.89105	7.65791e-15	1.03285e-13
320082	Fbxw21	5.25252	-0.84626	7.7191e-15	1.04057e-13
94214	Spock2	-1.16529	7.65324	7.73163e-15	1.04174e-13
12295	Cacnb1	-1.30001	2.94774	7.74143e-15	1.04253e-13
234267	Gpm6a	-1.18148	9.13869	7.79035e-15	1.04859e-13
22658	Pcgf2	-1.25954	3.10542	7.8193e-15	1.05195e-13
238323	Rps6kl1	-1.18057	3.77293	7.85592e-15	1.05634e-13
319455	Pld5	-1.77141	1.92885	7.98474e-15	1.07312e-13
234353	Psd3	-1.28676	7.175	8.17548e-15	1.0982e-13
216148	Shc2	-1.19245	4.02426	8.21382e-15	1.1028e-13
71699	Slc41a3	-1.24819	2.81679	8.39045e-15	1.12594e-13
56490	Zbtb20	-1.29238	4.89887	8.4432e-15	1.13245e-13
18600	Padi2	-1.13434	5.01356	8.47939e-15	1.13673e-13
13591	Ebf1	-1.37152	4.02915	8.55072e-15	1.14572e-13
18799	Plcd1	-1.18945	3.39555	8.58147e-15	1.14926e-13
98496	Pid1	-1.23504	4.45788	8.58615e-15	1.14931e-13
194590	Reps2	-1.51859	6.49166	8.75991e-15	1.17198e-13
12476	Cd151	-1.06219	4.52662	8.77265e-15	1.17309e-13
17069	Ly6e	-1.12048	3.60904	8.84034e-15	1.18155e-13
230073	Ddx58	-1.20276	3.07887	8.88175e-15	1.18649e-13
242553	Kank4	-1.51844	2.25161	9.00347e-15	1.20215e-13
50794	Klf13	-1.50699	4.65459	9.08237e-15	1.21208e-13
68525	Evc2	-1.362	2.68735	9.17423e-15	1.22372e-13
18619	Penk	-2.1716	5.29305	9.25521e-15	1.2339e-13
268902	Robo2	-1.36308	6.70381	9.26136e-15	1.23411e-13
[truncated: 24,624 more rows]
