# Supplementary material for: The Musashi 1 Controls the Splicing of Photoreceptor-Specific Exons in the Vertebrate Retina
Source: PLoS Genet. 2016 Aug 19;12(8):e1006256. doi: 10.1371/journal.pgen.1006256 (PMC4991804; doi:10.1371/journal.pgen.1006256)
Supplement: S2 Table — (XLSX) [file pgen.1006256.s010.xlsx]

## Sheet: Summary
Supplemetary Table 2A. Summary of GO categories enriched in genes differentially expressed in wild type compared to Aipl1(-/-) retina.
Upregulated genes
	GO term ID	Number of reference genes	Number of genes in the set	Expected number of genes in the set	Fold enrichment	Adjusted p-value
biological proces
visual perception	GO:0007601	122	51	5.41	9.43	1.13e-33
sensory perception of light stimulus	GO:0050953	122	51	5.41	9.43	1.13e-33
detection of light stimulus	GO:0009583	36	21	1.6	13.16	7.06e-17
phototransduction	GO:0007602	28	18	1.24	14.51	1.88e-15
photoreceptor cell differentiation	GO:0046530	50	21	2.22	9.48	2.84e-13
photoreceptor cell development	GO:0042461	38	18	1.68	10.69	2.11e-12
retina development in camera-type eye	GO:0060041	106	28	4.7	5.96	3.53e-12
detection of abiotic stimulus	GO:0009582	79	24	3.5	6.86	8.06e-12
eye photoreceptor cell differentiation	GO:0001754	39	17	1.73	9.84	4.52e-11
photoreceptor cell maintenance	GO:0045494	24	13	1.06	12.22	8.73e-10
molecular function
3',5'-cyclic-nucleotide phosphodiesterase activity	GO:0004114	24	8	1.06	7.53	0.0016
cyclic-nucleotide phosphodiesterase activity	GO:0004112	25	8	1.11	7.23	0.0016
3',5'-cyclic-GMP phosphodiesterase activity	GO:0047555	13	6	0.58	10.43	0.0016
cyclic nucleotide-gated ion channel activity	GO:0043855	9	5	0.4	12.55	0.0018
intracellular cyclic nucleotide activated cation channel activity	GO:0005221	9	5	0.4	12.55	0.0018
cellular component
cilium	GO:0005929	244	68	10.68	6.37	2.43e-33
nonmotile primary cilium	GO:0031513	88	36	3.85	9.35	7.01e-24
primary cilium	GO:0072372	102	37	4.46	8.29	1.56e-22
photoreceptor outer segment	GO:0001750	45	24	1.97	12.19	2.29e-19
cell projection	GO:0042995	1395	127	61.06	2.08	1.03e-13
photoreceptor inner segment	GO:0001917	26	15	1.14	13.18	9.67e-13
cilium part	GO:0044441	75	21	3.28	6.4	2.36e-10
photoreceptor connecting cilium	GO:0032391	23	10	1.01	9.93	6.62e-07
photoreceptor outer segment membrane	GO:0042622	10	7	0.44	15.99	1.13e-06
BBSome	GO:0034464	7	6	0.31	19.58	1.48e-06
Downregulated genes
	GO term ID	Number of reference genes	Number of genes in the set	Expected number of genes in the set	Fold enrichment	Adjusted p-value
biological proces
biological adhesion	GO:0022610	821	372	144.3	2.58	1.07e-75
cell adhesion	GO:0007155	814	370	143.07	2.59	1.07e-75
locomotion	GO:0040011	987	387	173.47	2.23	3.01e-58
molecular function
substrate-specific channel activity	GO:0022838	385	191	67.58	2.83	3.15e-45
ion channel activity	GO:0005216	375	187	65.83	2.84	8.67e-45
channel activity	GO:0015267	398	193	69.86	2.76	4.05e-44
passive transmembrane transporter activity	GO:0022803	398	193	69.86	2.76	4.05e-44
ion gated channel activity	GO:0022839	280	149	49.15	3.03	4.24e-40
transmembrane transporter activity	GO:0022857	850	312	149.2	2.09	4.24e-40
gated channel activity	GO:0022836	280	149	49.15	3.03	4.24e-40
substrate-specific transmembrane transporter activity	GO:0022891	773	290	135.69	2.14	2.83e-39
cellular component
neuron projection	GO:0043005	792	336	141.23	2.38	9.01e-59
synapse	GO:0045202	555	259	98.97	2.62	1.62e-54
extracellular matrix	GO:0031012	377	201	67.23	2.99	9.06e-54
cell junction	GO:0030054	730	306	130.18	2.35	3.35e-52

## Sheet: Up_regulated_GO
Supplemetary table 2B. Gene ontology categories enriched for genes that are expressed at higher levels in wild type retina compared to retina from Aipl1(-/-) mice.
The results for each enriched GO category are listed in this table. For each GO category, the first row lists its sub-root
(biological process, molecular function, or cellular component), category name, and corresponding GO ID. The second row lists
number of reference genes in the category (C), number of genes in the gene set and also in the category (O), expected number in the
category (E), Ratio of enrichment (R), p value from hypergeometric test (rawP), and p value adjusted by the multiple test adjustment (adjP).
Finally, genes in the category are listed. For each gene, the table lists the user uploaded ID and value (optional), Entrez ID,
Ensembl Gene Stable ID, Gene symbol, and description.
biological process	visual perception	GO:0007601
C=122;O=51;E=5.41;R=9.43;rawP=9.57e-37;adjP=1.13e-33
78600		Pde6h	phosphodiesterase 6H, cGMP-specific, cone, gamma	78600	ENSMUSG00000064330
271209		Rp1l1	retinitis pigmentosa 1 homolog (human)-like 1	271209	ENSMUSG00000046049
107477		Guca1b	guanylate cyclase activator 1B	107477	ENSMUSG00000023979
94220		Cnnm4	cyclin M4	94220	ENSMUSG00000037408
11304		Abca4	ATP-binding cassette, sub-family A (ABC1), member 4	11304	ENSMUSG00000028125
11994		Pcdh15	protocadherin 15	11994	ENSMUSG00000052613
19126		Prom1	prominin 1	19126	ENSMUSG00000029086
52028		Bbs1	Bardet-Biedl syndrome 1 (human)	52028	ENSMUSG00000006464
12057		Opn1sw	opsin 1 (cone pigments), short-wave-sensitive (color blindness, tritan)	12057	ENSMUSG00000058831
18582		Pde6d	phosphodiesterase 6D, cGMP-specific, rod, delta	18582	ENSMUSG00000026239
12788		Cnga1	cyclic nucleotide gated channel alpha 1	12788	ENSMUSG00000067220
245650		Gucy2f	guanylate cyclase 2f	245650	ENSMUSG00000042282
22248		Unc119	unc-119 homolog (C. elegans)	22248	ENSMUSG00000002058
14686		Gnat2	guanine nucleotide binding protein, alpha transducing 2	14686	ENSMUSG00000009108
14919		Gucy2e	guanylate cyclase 2e	14919	ENSMUSG00000020890
100038570		Gm11744	predicted gene 11744	100038570	ENSMUSG00000075410
18587		Pde6b	phosphodiesterase 6B, cGMP, rod receptor, beta polypeptide	18587	ENSMUSG00000029491
22283		Ush2a	Usher syndrome 2A (autosomal recessive, mild)	22283	ENSMUSG00000026609
77974		Rdh12	retinol dehydrogenase 12	77974	ENSMUSG00000021123
77945		Rpgrip1	retinitis pigmentosa GTPase regulator interacting protein 1	77945	ENSMUSG00000057132
110855		Pde6c	phosphodiesterase 6C, cGMP specific, cone, alpha prime	110855	ENSMUSG00000024992
22157		Tulp1	tubby like protein 1	22157	ENSMUSG00000037446
235033		Rdh8	retinol dehydrogenase 8	235033	ENSMUSG00000053773
19674		Rcvrn	recoverin	19674	ENSMUSG00000020907
170677		Cdhr1	cadherin-related family member 1	170677	ENSMUSG00000021803
19881		Rom1	rod outer segment membrane protein 1	19881	ENSMUSG00000071648
73660		Cabp4	calcium binding protein 4	73660	ENSMUSG00000024842
67378		Bbs2	Bardet-Biedl syndrome 2 (human)	67378	ENSMUSG00000031755
18588		Pde6g	phosphodiesterase 6G, cGMP-specific, rod, gamma	18588	ENSMUSG00000025386
54652		Cacna1f	calcium channel, voltage-dependent, alpha 1F subunit	54652	ENSMUSG00000031142
218756		Slc4a7	solute carrier family 4, sodium bicarbonate cotransporter, member 7	218756	ENSMUSG00000021733
243923		Rgs9bp	regulator of G-protein signalling 9 binding protein	243923	ENSMUSG00000056043
110789		Gpr98	G protein-coupled receptor 98	110789	ENSMUSG00000069170
20028		Pdc	phosducin	20028	ENSMUSG00000006007
19023		Ppef2	protein phosphatase, EF hand calcium-binding domain 2	19023	ENSMUSG00000029410
225600		Pde6a	phosphodiesterase 6A, cGMP-specific, rod, alpha	225600	ENSMUSG00000024575
333329		Cngb1	cyclic nucleotide gated channel beta 1	333329	ENSMUSG00000058253
14539		Opn1mw	opsin 1 (cone pigments), medium-wave-sensitive (color blindness, deutan)	14539	ENSMUSG00000031394
19133		Prph2	peripherin 2	19133	ENSMUSG00000023978
225004		BC027072	cDNA sequence BC027072	225004	ENSMUSG00000044375
212541		Rho	rhodopsin	212541	ENSMUSG00000030324
19739		Rgs9	regulator of G-protein signaling 9	19739	ENSMUSG00000020599
12296		Cacnb2	calcium channel, voltage-dependent, beta 2 subunit	12296	ENSMUSG00000057914
12790		Cnga3	cyclic nucleotide gated channel alpha 3	12790	ENSMUSG00000026114
20215		Sag	retinal S-antigen	20215	ENSMUSG00000056055
17152		Mak	male germ cell-associated kinase	17152	ENSMUSG00000021363
14913		Guca1a	guanylate cyclase activator 1a (retina)	14913	ENSMUSG00000023982
74023		Rd3	retinal degeneration 3	74023	ENSMUSG00000049353
19888		Rp1	retinitis pigmentosa 1 (human)	19888	ENSMUSG00000025900
170735		Arr3	arrestin 3, retinal	170735	ENSMUSG00000060890
14685		Gnat1	guanine nucleotide binding protein, alpha transducing 1	14685	ENSMUSG00000034837
biological process	sensory perception of light stimulus	GO:0050953
C=122;O=51;E=5.41;R=9.43;rawP=9.57e-37;adjP=1.13e-33
78600		Pde6h	phosphodiesterase 6H, cGMP-specific, cone, gamma	78600	ENSMUSG00000064330
271209		Rp1l1	retinitis pigmentosa 1 homolog (human)-like 1	271209	ENSMUSG00000046049
107477		Guca1b	guanylate cyclase activator 1B	107477	ENSMUSG00000023979
94220		Cnnm4	cyclin M4	94220	ENSMUSG00000037408
11304		Abca4	ATP-binding cassette, sub-family A (ABC1), member 4	11304	ENSMUSG00000028125
11994		Pcdh15	protocadherin 15	11994	ENSMUSG00000052613
19126		Prom1	prominin 1	19126	ENSMUSG00000029086
52028		Bbs1	Bardet-Biedl syndrome 1 (human)	52028	ENSMUSG00000006464
12057		Opn1sw	opsin 1 (cone pigments), short-wave-sensitive (color blindness, tritan)	12057	ENSMUSG00000058831
18582		Pde6d	phosphodiesterase 6D, cGMP-specific, rod, delta	18582	ENSMUSG00000026239
12788		Cnga1	cyclic nucleotide gated channel alpha 1	12788	ENSMUSG00000067220
245650		Gucy2f	guanylate cyclase 2f	245650	ENSMUSG00000042282
22248		Unc119	unc-119 homolog (C. elegans)	22248	ENSMUSG00000002058
14686		Gnat2	guanine nucleotide binding protein, alpha transducing 2	14686	ENSMUSG00000009108
14919		Gucy2e	guanylate cyclase 2e	14919	ENSMUSG00000020890
100038570		Gm11744	predicted gene 11744	100038570	ENSMUSG00000075410
18587		Pde6b	phosphodiesterase 6B, cGMP, rod receptor, beta polypeptide	18587	ENSMUSG00000029491
22283		Ush2a	Usher syndrome 2A (autosomal recessive, mild)	22283	ENSMUSG00000026609
77974		Rdh12	retinol dehydrogenase 12	77974	ENSMUSG00000021123
77945		Rpgrip1	retinitis pigmentosa GTPase regulator interacting protein 1	77945	ENSMUSG00000057132
110855		Pde6c	phosphodiesterase 6C, cGMP specific, cone, alpha prime	110855	ENSMUSG00000024992
22157		Tulp1	tubby like protein 1	22157	ENSMUSG00000037446
235033		Rdh8	retinol dehydrogenase 8	235033	ENSMUSG00000053773
19674		Rcvrn	recoverin	19674	ENSMUSG00000020907
170677		Cdhr1	cadherin-related family member 1	170677	ENSMUSG00000021803
19881		Rom1	rod outer segment membrane protein 1	19881	ENSMUSG00000071648
73660		Cabp4	calcium binding protein 4	73660	ENSMUSG00000024842
67378		Bbs2	Bardet-Biedl syndrome 2 (human)	67378	ENSMUSG00000031755
18588		Pde6g	phosphodiesterase 6G, cGMP-specific, rod, gamma	18588	ENSMUSG00000025386
54652		Cacna1f	calcium channel, voltage-dependent, alpha 1F subunit	54652	ENSMUSG00000031142
218756		Slc4a7	solute carrier family 4, sodium bicarbonate cotransporter, member 7	218756	ENSMUSG00000021733
243923		Rgs9bp	regulator of G-protein signalling 9 binding protein	243923	ENSMUSG00000056043
110789		Gpr98	G protein-coupled receptor 98	110789	ENSMUSG00000069170
20028		Pdc	phosducin	20028	ENSMUSG00000006007
19023		Ppef2	protein phosphatase, EF hand calcium-binding domain 2	19023	ENSMUSG00000029410
225600		Pde6a	phosphodiesterase 6A, cGMP-specific, rod, alpha	225600	ENSMUSG00000024575
333329		Cngb1	cyclic nucleotide gated channel beta 1	333329	ENSMUSG00000058253
14539		Opn1mw	opsin 1 (cone pigments), medium-wave-sensitive (color blindness, deutan)	14539	ENSMUSG00000031394
19133		Prph2	peripherin 2	19133	ENSMUSG00000023978
225004		BC027072	cDNA sequence BC027072	225004	ENSMUSG00000044375
212541		Rho	rhodopsin	212541	ENSMUSG00000030324
19739		Rgs9	regulator of G-protein signaling 9	19739	ENSMUSG00000020599
12296		Cacnb2	calcium channel, voltage-dependent, beta 2 subunit	12296	ENSMUSG00000057914
12790		Cnga3	cyclic nucleotide gated channel alpha 3	12790	ENSMUSG00000026114
20215		Sag	retinal S-antigen	20215	ENSMUSG00000056055
17152		Mak	male germ cell-associated kinase	17152	ENSMUSG00000021363
14913		Guca1a	guanylate cyclase activator 1a (retina)	14913	ENSMUSG00000023982
74023		Rd3	retinal degeneration 3	74023	ENSMUSG00000049353
19888		Rp1	retinitis pigmentosa 1 (human)	19888	ENSMUSG00000025900
170735		Arr3	arrestin 3, retinal	170735	ENSMUSG00000060890
14685		Gnat1	guanine nucleotide binding protein, alpha transducing 1	14685	ENSMUSG00000034837
biological process	detection of light stimulus	GO:0009583
C=36;O=21;E=1.60;R=13.16;rawP=9.01e-20;adjP=7.06e-17
107477		Guca1b	guanylate cyclase activator 1B	107477	ENSMUSG00000023979
73660		Cabp4	calcium binding protein 4	73660	ENSMUSG00000024842
114230		Aipl1	aryl hydrocarbon receptor-interacting protein-like 1	114230	ENSMUSG00000040554
54652		Cacna1f	calcium channel, voltage-dependent, alpha 1F subunit	54652	ENSMUSG00000031142
14688		Gnb1	guanine nucleotide binding protein (G protein), beta 1	14688	ENSMUSG00000029064
243923		Rgs9bp	regulator of G-protein signalling 9 binding protein	243923	ENSMUSG00000056043
333329		Cngb1	cyclic nucleotide gated channel beta 1	333329	ENSMUSG00000058253
12057		Opn1sw	opsin 1 (cone pigments), short-wave-sensitive (color blindness, tritan)	12057	ENSMUSG00000058831
18582		Pde6d	phosphodiesterase 6D, cGMP-specific, rod, delta	18582	ENSMUSG00000026239
14539		Opn1mw	opsin 1 (cone pigments), medium-wave-sensitive (color blindness, deutan)	14539	ENSMUSG00000031394
20147		Rs1	retinoschisis (X-linked, juvenile) 1 (human)	20147	ENSMUSG00000031293
14686		Gnat2	guanine nucleotide binding protein, alpha transducing 2	14686	ENSMUSG00000009108
212541		Rho	rhodopsin	212541	ENSMUSG00000030324
14699		Gngt1	guanine nucleotide binding protein (G protein), gamma transducing activity polypeptide 1	14699	ENSMUSG00000029663
18587		Pde6b	phosphodiesterase 6B, cGMP, rod receptor, beta polypeptide	18587	ENSMUSG00000029491
14913		Guca1a	guanylate cyclase activator 1a (retina)	14913	ENSMUSG00000023982
110855		Pde6c	phosphodiesterase 6C, cGMP specific, cone, alpha prime	110855	ENSMUSG00000024992
22157		Tulp1	tubby like protein 1	22157	ENSMUSG00000037446
24013		Grk1	G protein-coupled receptor kinase 1	24013	ENSMUSG00000031450
19674		Rcvrn	recoverin	19674	ENSMUSG00000020907
14685		Gnat1	guanine nucleotide binding protein, alpha transducing 1	14685	ENSMUSG00000034837
biological process	phototransduction	GO:0007602
C=28;O=18;E=1.24;R=14.51;rawP=3.20e-18;adjP=1.88e-15
107477		Guca1b	guanylate cyclase activator 1B	107477	ENSMUSG00000023979
73660		Cabp4	calcium binding protein 4	73660	ENSMUSG00000024842
114230		Aipl1	aryl hydrocarbon receptor-interacting protein-like 1	114230	ENSMUSG00000040554
14688		Gnb1	guanine nucleotide binding protein (G protein), beta 1	14688	ENSMUSG00000029064
333329		Cngb1	cyclic nucleotide gated channel beta 1	333329	ENSMUSG00000058253
12057		Opn1sw	opsin 1 (cone pigments), short-wave-sensitive (color blindness, tritan)	12057	ENSMUSG00000058831
18582		Pde6d	phosphodiesterase 6D, cGMP-specific, rod, delta	18582	ENSMUSG00000026239
14539		Opn1mw	opsin 1 (cone pigments), medium-wave-sensitive (color blindness, deutan)	14539	ENSMUSG00000031394
20147		Rs1	retinoschisis (X-linked, juvenile) 1 (human)	20147	ENSMUSG00000031293
14686		Gnat2	guanine nucleotide binding protein, alpha transducing 2	14686	ENSMUSG00000009108
212541		Rho	rhodopsin	212541	ENSMUSG00000030324
14699		Gngt1	guanine nucleotide binding protein (G protein), gamma transducing activity polypeptide 1	14699	ENSMUSG00000029663
14913		Guca1a	guanylate cyclase activator 1a (retina)	14913	ENSMUSG00000023982
110855		Pde6c	phosphodiesterase 6C, cGMP specific, cone, alpha prime	110855	ENSMUSG00000024992
22157		Tulp1	tubby like protein 1	22157	ENSMUSG00000037446
24013		Grk1	G protein-coupled receptor kinase 1	24013	ENSMUSG00000031450
19674		Rcvrn	recoverin	19674	ENSMUSG00000020907
14685		Gnat1	guanine nucleotide binding protein, alpha transducing 1	14685	ENSMUSG00000034837
biological process	photoreceptor cell differentiation	GO:0046530
C=50;O=21;E=2.22;R=9.48;rawP=6.03e-16;adjP=2.84e-13
56350		Arl3	ADP-ribosylation factor-like 3	56350	ENSMUSG00000025035
271209		Rp1l1	retinitis pigmentosa 1 homolog (human)-like 1	271209	ENSMUSG00000046049
73660		Cabp4	calcium binding protein 4	73660	ENSMUSG00000024842
19126		Prom1	prominin 1	19126	ENSMUSG00000029086
67269		Agtpbp1	ATP/GTP binding protein 1	67269	ENSMUSG00000021557
218756		Slc4a7	solute carrier family 4, sodium bicarbonate cotransporter, member 7	218756	ENSMUSG00000021733
18185		Nrl	neural retina leucine zipper gene	18185	ENSMUSG00000040632
52028		Bbs1	Bardet-Biedl syndrome 1 (human)	52028	ENSMUSG00000006464
23958		Nr2e3	nuclear receptor subfamily 2, group E, member 3	23958	ENSMUSG00000032292
15165		Hcn1	hyperpolarization-activated, cyclic nucleotide-gated K+ 1	15165	ENSMUSG00000021730
14686		Gnat2	guanine nucleotide binding protein, alpha transducing 2	14686	ENSMUSG00000009108
14699		Gngt1	guanine nucleotide binding protein (G protein), gamma transducing activity polypeptide 1	14699	ENSMUSG00000029663
238021		Fscn2	fascin homolog 2, actin-bundling protein, retinal (Strongylocentrotus purpuratus)	238021	ENSMUSG00000025380
12790		Cnga3	cyclic nucleotide gated channel alpha 3	12790	ENSMUSG00000026114
170788		Crb1	crumbs homolog 1 (Drosophila)	170788	ENSMUSG00000063681
110855		Pde6c	phosphodiesterase 6C, cGMP specific, cone, alpha prime	110855	ENSMUSG00000024992
77945		Rpgrip1	retinitis pigmentosa GTPase regulator interacting protein 1	77945	ENSMUSG00000057132
22157		Tulp1	tubby like protein 1	22157	ENSMUSG00000037446
24013		Grk1	G protein-coupled receptor kinase 1	24013	ENSMUSG00000031450
19888		Rp1	retinitis pigmentosa 1 (human)	19888	ENSMUSG00000025900
14685		Gnat1	guanine nucleotide binding protein, alpha transducing 1	14685	ENSMUSG00000034837
biological process	photoreceptor cell development	GO:0042461
C=38;O=18;E=1.68;R=10.69;rawP=5.38e-15;adjP=2.11e-12
56350		Arl3	ADP-ribosylation factor-like 3	56350	ENSMUSG00000025035
271209		Rp1l1	retinitis pigmentosa 1 homolog (human)-like 1	271209	ENSMUSG00000046049
73660		Cabp4	calcium binding protein 4	73660	ENSMUSG00000024842
18185		Nrl	neural retina leucine zipper gene	18185	ENSMUSG00000040632
52028		Bbs1	Bardet-Biedl syndrome 1 (human)	52028	ENSMUSG00000006464
23958		Nr2e3	nuclear receptor subfamily 2, group E, member 3	23958	ENSMUSG00000032292
15165		Hcn1	hyperpolarization-activated, cyclic nucleotide-gated K+ 1	15165	ENSMUSG00000021730
14686		Gnat2	guanine nucleotide binding protein, alpha transducing 2	14686	ENSMUSG00000009108
14699		Gngt1	guanine nucleotide binding protein (G protein), gamma transducing activity polypeptide 1	14699	ENSMUSG00000029663
238021		Fscn2	fascin homolog 2, actin-bundling protein, retinal (Strongylocentrotus purpuratus)	238021	ENSMUSG00000025380
12790		Cnga3	cyclic nucleotide gated channel alpha 3	12790	ENSMUSG00000026114
170788		Crb1	crumbs homolog 1 (Drosophila)	170788	ENSMUSG00000063681
110855		Pde6c	phosphodiesterase 6C, cGMP specific, cone, alpha prime	110855	ENSMUSG00000024992
77945		Rpgrip1	retinitis pigmentosa GTPase regulator interacting protein 1	77945	ENSMUSG00000057132
22157		Tulp1	tubby like protein 1	22157	ENSMUSG00000037446
19888		Rp1	retinitis pigmentosa 1 (human)	19888	ENSMUSG00000025900
24013		Grk1	G protein-coupled receptor kinase 1	24013	ENSMUSG00000031450
14685		Gnat1	guanine nucleotide binding protein, alpha transducing 1	14685	ENSMUSG00000034837
biological process	retina development in camera-type eye	GO:0060041
C=106;O=28;E=4.70;R=5.96;rawP=1.05e-14;adjP=3.53e-12
73660		Cabp4	calcium binding protein 4	73660	ENSMUSG00000024842
54652		Cacna1f	calcium channel, voltage-dependent, alpha 1F subunit	54652	ENSMUSG00000031142
14688		Gnb1	guanine nucleotide binding protein (G protein), beta 1	14688	ENSMUSG00000029064
19126		Prom1	prominin 1	19126	ENSMUSG00000029086
67269		Agtpbp1	ATP/GTP binding protein 1	67269	ENSMUSG00000021557
218756		Slc4a7	solute carrier family 4, sodium bicarbonate cotransporter, member 7	218756	ENSMUSG00000021733
17245		Mdm1	transformed mouse 3T3 cell double minute 1	17245	ENSMUSG00000020212
225600		Pde6a	phosphodiesterase 6A, cGMP-specific, rod, alpha	225600	ENSMUSG00000024575
23958		Nr2e3	nuclear receptor subfamily 2, group E, member 3	23958	ENSMUSG00000032292
15165		Hcn1	hyperpolarization-activated, cyclic nucleotide-gated K+ 1	15165	ENSMUSG00000021730
19133		Prph2	peripherin 2	19133	ENSMUSG00000023978
20147		Rs1	retinoschisis (X-linked, juvenile) 1 (human)	20147	ENSMUSG00000031293
14686		Gnat2	guanine nucleotide binding protein, alpha transducing 2	14686	ENSMUSG00000009108
320790		Chd7	chromodomain helicase DNA binding protein 7	320790	ENSMUSG00000041235
212541		Rho	rhodopsin	212541	ENSMUSG00000030324
18587		Pde6b	phosphodiesterase 6B, cGMP, rod receptor, beta polypeptide	18587	ENSMUSG00000029491
12790		Cnga3	cyclic nucleotide gated channel alpha 3	12790	ENSMUSG00000026114
77945		Rpgrip1	retinitis pigmentosa GTPase regulator interacting protein 1	77945	ENSMUSG00000057132
110855		Pde6c	phosphodiesterase 6C, cGMP specific, cone, alpha prime	110855	ENSMUSG00000024992
18012		Neurod1	neurogenic differentiation 1	18012	ENSMUSG00000034701
74023		Rd3	retinal degeneration 3	74023	ENSMUSG00000049353
22157		Tulp1	tubby like protein 1	22157	ENSMUSG00000037446
24013		Grk1	G protein-coupled receptor kinase 1	24013	ENSMUSG00000031450
260305		Nphp4	nephronophthisis 4 (juvenile) homolog (human)	260305	ENSMUSG00000039577
19888		Rp1	retinitis pigmentosa 1 (human)	19888	ENSMUSG00000025900
12951		Crx	cone-rod homeobox containing gene	12951	ENSMUSG00000041578
216274		Cep290	centrosomal protein 290	216274	ENSMUSG00000019971
14685		Gnat1	guanine nucleotide binding protein, alpha transducing 1	14685	ENSMUSG00000034837
biological process	detection of abiotic stimulus	GO:0009582
C=79;O=24;E=3.50;R=6.86;rawP=2.74e-14;adjP=8.06e-12
107477		Guca1b	guanylate cyclase activator 1B	107477	ENSMUSG00000023979
73660		Cabp4	calcium binding protein 4	73660	ENSMUSG00000024842
114230		Aipl1	aryl hydrocarbon receptor-interacting protein-like 1	114230	ENSMUSG00000040554
54652		Cacna1f	calcium channel, voltage-dependent, alpha 1F subunit	54652	ENSMUSG00000031142
14688		Gnb1	guanine nucleotide binding protein (G protein), beta 1	14688	ENSMUSG00000029064
11994		Pcdh15	protocadherin 15	11994	ENSMUSG00000052613
243923		Rgs9bp	regulator of G-protein signalling 9 binding protein	243923	ENSMUSG00000056043
110789		Gpr98	G protein-coupled receptor 98	110789	ENSMUSG00000069170
333329		Cngb1	cyclic nucleotide gated channel beta 1	333329	ENSMUSG00000058253
12057		Opn1sw	opsin 1 (cone pigments), short-wave-sensitive (color blindness, tritan)	12057	ENSMUSG00000058831
18582		Pde6d	phosphodiesterase 6D, cGMP-specific, rod, delta	18582	ENSMUSG00000026239
14539		Opn1mw	opsin 1 (cone pigments), medium-wave-sensitive (color blindness, deutan)	14539	ENSMUSG00000031394
20147		Rs1	retinoschisis (X-linked, juvenile) 1 (human)	20147	ENSMUSG00000031293
14686		Gnat2	guanine nucleotide binding protein, alpha transducing 2	14686	ENSMUSG00000009108
13009		Csrp3	cysteine and glycine-rich protein 3	13009	ENSMUSG00000030470
212541		Rho	rhodopsin	212541	ENSMUSG00000030324
14699		Gngt1	guanine nucleotide binding protein (G protein), gamma transducing activity polypeptide 1	14699	ENSMUSG00000029663
18587		Pde6b	phosphodiesterase 6B, cGMP, rod receptor, beta polypeptide	18587	ENSMUSG00000029491
14913		Guca1a	guanylate cyclase activator 1a (retina)	14913	ENSMUSG00000023982
110855		Pde6c	phosphodiesterase 6C, cGMP specific, cone, alpha prime	110855	ENSMUSG00000024992
22157		Tulp1	tubby like protein 1	22157	ENSMUSG00000037446
24013		Grk1	G protein-coupled receptor kinase 1	24013	ENSMUSG00000031450
19674		Rcvrn	recoverin	19674	ENSMUSG00000020907
14685		Gnat1	guanine nucleotide binding protein, alpha transducing 1	14685	ENSMUSG00000034837
biological process	eye photoreceptor cell differentiation	GO:0001754
C=39;O=17;E=1.73;R=9.84;rawP=1.73e-13;adjP=4.52e-11
73660		Cabp4	calcium binding protein 4	73660	ENSMUSG00000024842
19126		Prom1	prominin 1	19126	ENSMUSG00000029086
67269		Agtpbp1	ATP/GTP binding protein 1	67269	ENSMUSG00000021557
218756		Slc4a7	solute carrier family 4, sodium bicarbonate cotransporter, member 7	218756	ENSMUSG00000021733
18185		Nrl	neural retina leucine zipper gene	18185	ENSMUSG00000040632
23958		Nr2e3	nuclear receptor subfamily 2, group E, member 3	23958	ENSMUSG00000032292
15165		Hcn1	hyperpolarization-activated, cyclic nucleotide-gated K+ 1	15165	ENSMUSG00000021730
14686		Gnat2	guanine nucleotide binding protein, alpha transducing 2	14686	ENSMUSG00000009108
14699		Gngt1	guanine nucleotide binding protein (G protein), gamma transducing activity polypeptide 1	14699	ENSMUSG00000029663
238021		Fscn2	fascin homolog 2, actin-bundling protein, retinal (Strongylocentrotus purpuratus)	238021	ENSMUSG00000025380
12790		Cnga3	cyclic nucleotide gated channel alpha 3	12790	ENSMUSG00000026114
170788		Crb1	crumbs homolog 1 (Drosophila)	170788	ENSMUSG00000063681
110855		Pde6c	phosphodiesterase 6C, cGMP specific, cone, alpha prime	110855	ENSMUSG00000024992
77945		Rpgrip1	retinitis pigmentosa GTPase regulator interacting protein 1	77945	ENSMUSG00000057132
22157		Tulp1	tubby like protein 1	22157	ENSMUSG00000037446
19888		Rp1	retinitis pigmentosa 1 (human)	19888	ENSMUSG00000025900
14685		Gnat1	guanine nucleotide binding protein, alpha transducing 1	14685	ENSMUSG00000034837
biological process	photoreceptor cell maintenance	GO:0045494
C=24;O=13;E=1.06;R=12.22;rawP=3.71e-12;adjP=8.73e-10
271209		Rp1l1	retinitis pigmentosa 1 homolog (human)-like 1	271209	ENSMUSG00000046049
67378		Bbs2	Bardet-Biedl syndrome 2 (human)	67378	ENSMUSG00000031755
11304		Abca4	ATP-binding cassette, sub-family A (ABC1), member 4	11304	ENSMUSG00000028125
22283		Ush2a	Usher syndrome 2A (autosomal recessive, mild)	22283	ENSMUSG00000026609
11994		Pcdh15	protocadherin 15	11994	ENSMUSG00000052613
19126		Prom1	prominin 1	19126	ENSMUSG00000029086
17152		Mak	male germ cell-associated kinase	17152	ENSMUSG00000021363
52028		Bbs1	Bardet-Biedl syndrome 1 (human)	52028	ENSMUSG00000006464
110789		Gpr98	G protein-coupled receptor 98	110789	ENSMUSG00000069170
333329		Cngb1	cyclic nucleotide gated channel beta 1	333329	ENSMUSG00000058253
22157		Tulp1	tubby like protein 1	22157	ENSMUSG00000037446
19888		Rp1	retinitis pigmentosa 1 (human)	19888	ENSMUSG00000025900
170677		Cdhr1	cadherin-related family member 1	170677	ENSMUSG00000021803
molecular function	3',5'-cyclic-nucleotide phosphodiesterase activity	GO:0004114
C=24;O=8;E=1.06;R=7.53;rawP=5.57e-06;adjP=0.0016
78600		Pde6h	phosphodiesterase 6H, cGMP-specific, cone, gamma	78600	ENSMUSG00000064330
110855		Pde6c	phosphodiesterase 6C, cGMP specific, cone, alpha prime	110855	ENSMUSG00000024992
218461		Pde8b	phosphodiesterase 8B	218461	ENSMUSG00000021684
225600		Pde6a	phosphodiesterase 6A, cGMP-specific, rod, alpha	225600	ENSMUSG00000024575
18588		Pde6g	phosphodiesterase 6G, cGMP-specific, rod, gamma	18588	ENSMUSG00000025386
18582		Pde6d	phosphodiesterase 6D, cGMP-specific, rod, delta	18582	ENSMUSG00000026239
18584		Pde8a	phosphodiesterase 8A	18584	ENSMUSG00000025584
18587		Pde6b	phosphodiesterase 6B, cGMP, rod receptor, beta polypeptide	18587	ENSMUSG00000029491
molecular function	cyclic-nucleotide phosphodiesterase activity	GO:0004112
C=25;O=8;E=1.11;R=7.23;rawP=7.88e-06;adjP=0.0016
78600		Pde6h	phosphodiesterase 6H, cGMP-specific, cone, gamma	78600	ENSMUSG00000064330
110855		Pde6c	phosphodiesterase 6C, cGMP specific, cone, alpha prime	110855	ENSMUSG00000024992
218461		Pde8b	phosphodiesterase 8B	218461	ENSMUSG00000021684
225600		Pde6a	phosphodiesterase 6A, cGMP-specific, rod, alpha	225600	ENSMUSG00000024575
18588		Pde6g	phosphodiesterase 6G, cGMP-specific, rod, gamma	18588	ENSMUSG00000025386
18582		Pde6d	phosphodiesterase 6D, cGMP-specific, rod, delta	18582	ENSMUSG00000026239
18584		Pde8a	phosphodiesterase 8A	18584	ENSMUSG00000025584
18587		Pde6b	phosphodiesterase 6B, cGMP, rod receptor, beta polypeptide	18587	ENSMUSG00000029491
molecular function	3',5'-cyclic-GMP phosphodiesterase activity	GO:0047555
C=13;O=6;E=0.58;R=10.43;rawP=9.70e-06;adjP=0.0016
78600		Pde6h	phosphodiesterase 6H, cGMP-specific, cone, gamma	78600	ENSMUSG00000064330
110855		Pde6c	phosphodiesterase 6C, cGMP specific, cone, alpha prime	110855	ENSMUSG00000024992
225600		Pde6a	phosphodiesterase 6A, cGMP-specific, rod, alpha	225600	ENSMUSG00000024575
18588		Pde6g	phosphodiesterase 6G, cGMP-specific, rod, gamma	18588	ENSMUSG00000025386
18582		Pde6d	phosphodiesterase 6D, cGMP-specific, rod, delta	18582	ENSMUSG00000026239
18587		Pde6b	phosphodiesterase 6B, cGMP, rod receptor, beta polypeptide	18587	ENSMUSG00000029491
molecular function	cyclic nucleotide-gated ion channel activity	GO:0043855
C=9;O=5;E=0.40;R=12.55;rawP=1.82e-05;adjP=0.0018
11826		Aqp1	aquaporin 1	11826	ENSMUSG00000004655
333329		Cngb1	cyclic nucleotide gated channel beta 1	333329	ENSMUSG00000058253
12788		Cnga1	cyclic nucleotide gated channel alpha 1	12788	ENSMUSG00000067220
12790		Cnga3	cyclic nucleotide gated channel alpha 3	12790	ENSMUSG00000026114
58869		Pex5l	peroxisomal biogenesis factor 5-like	58869	ENSMUSG00000027674
molecular function	intracellular cyclic nucleotide activated cation channel activity	GO:0005221
C=9;O=5;E=0.40;R=12.55;rawP=1.82e-05;adjP=0.0018
11826		Aqp1	aquaporin 1	11826	ENSMUSG00000004655
333329		Cngb1	cyclic nucleotide gated channel beta 1	333329	ENSMUSG00000058253
12788		Cnga1	cyclic nucleotide gated channel alpha 1	12788	ENSMUSG00000067220
12790		Cnga3	cyclic nucleotide gated channel alpha 3	12790	ENSMUSG00000026114
58869		Pex5l	peroxisomal biogenesis factor 5-like	58869	ENSMUSG00000027674
cellular component	cilium	GO:0005929
C=244;O=68;E=10.68;R=6.37;rawP=7.67e-36;adjP=2.43e-33
271209		Rp1l1	retinitis pigmentosa 1 homolog (human)-like 1	271209	ENSMUSG00000046049
319845		Bbs9	Bardet-Biedl syndrome 9 (human)	319845	ENSMUSG00000035919
14688		Gnb1	guanine nucleotide binding protein (G protein), beta 1	14688	ENSMUSG00000029064
11994		Pcdh15	protocadherin 15	11994	ENSMUSG00000052613
11512		Adcy6	adenylate cyclase 6	11512	ENSMUSG00000022994
52028		Bbs1	Bardet-Biedl syndrome 1 (human)	52028	ENSMUSG00000006464
12788		Cnga1	cyclic nucleotide gated channel alpha 1	12788	ENSMUSG00000067220
56018		Stard10	START domain containing 10	56018	ENSMUSG00000030688
22283		Ush2a	Usher syndrome 2A (autosomal recessive, mild)	22283	ENSMUSG00000026609
68270		Dnaaf1	dynein, axonemal assembly factor 1	68270	ENSMUSG00000031831
75050		Kif27	kinesin family member 27	75050	ENSMUSG00000060176
264134		Ttc26	tetratricopeptide repeat domain 26	264134	ENSMUSG00000056832
52392		D1Ertd622e	DNA segment, Chr 1, ERATO Doi 622, expressed	52392	ENSMUSG00000044768
216274		Cep290	centrosomal protein 290	216274	ENSMUSG00000019971
241950		Bbs12	Bardet-Biedl syndrome 12 (human)	241950	ENSMUSG00000051444
27276		Plekhb1	pleckstrin homology domain containing, family B (evectins) member 1	27276	ENSMUSG00000030701
620631		Ttc30a2	tetratricopeptide repeat domain 30A2	620631	ENSMUSG00000075272
20028		Pdc	phosducin	20028	ENSMUSG00000006007
83922		Tsga14	testis specific gene A14	83922	ENSMUSG00000029790
76260		Ttc8	tetratricopeptide repeat domain 8	76260	ENSMUSG00000021013
216560		Wdpcp	WD repeat containing planar cell polarity effector	216560	ENSMUSG00000020319
225004		BC027072	cDNA sequence BC027072	225004	ENSMUSG00000044375
74410		Ttll11	tubulin tyrosine ligase-like family, member 11	74410	ENSMUSG00000026885
78802		Ttc30a1	tetratricopeptide repeat domain 30A1	78802	ENSMUSG00000075271
212541		Rho	rhodopsin	212541	ENSMUSG00000030324
67978		Tctn2	tectonic family member 2	67978	ENSMUSG00000029386
81896		Ift122	intraflagellar transport 122	81896	ENSMUSG00000030323
12790		Cnga3	cyclic nucleotide gated channel alpha 3	12790	ENSMUSG00000026114
20215		Sag	retinal S-antigen	20215	ENSMUSG00000056055
381259		Tmem237	transmembrane protein 237	381259	ENSMUSG00000038079
237806		Dnahc9	dynein, axonemal, heavy chain 9	237806	ENSMUSG00000056752
72726		Tbcc	tubulin-specific chaperone C	72726	ENSMUSG00000036430
75782		Lca5	Leber congenital amaurosis 5 (human)	75782	ENSMUSG00000032258
68146		Arl13b	ADP-ribosylation factor-like 13B	68146	ENSMUSG00000022911
72982		Tmem138	transmembrane protein 138	72982	ENSMUSG00000024666
329795		Tmem67	transmembrane protein 67	329795	ENSMUSG00000049488
19888		Rp1	retinitis pigmentosa 1 (human)	19888	ENSMUSG00000025900
71233		Enkur	enkurin, TRPC channel interacting protein	71233	ENSMUSG00000026679
170735		Arr3	arrestin 3, retinal	170735	ENSMUSG00000060890
14685		Gnat1	guanine nucleotide binding protein, alpha transducing 1	14685	ENSMUSG00000034837
320244		Ttll5	tubulin tyrosine ligase-like family, member 5	320244	ENSMUSG00000012609
107477		Guca1b	guanylate cyclase activator 1B	107477	ENSMUSG00000023979
19126		Prom1	prominin 1	19126	ENSMUSG00000029086
12057		Opn1sw	opsin 1 (cone pigments), short-wave-sensitive (color blindness, tritan)	12057	ENSMUSG00000058831
73750		Whrn	whirlin	73750	ENSMUSG00000039137
217935		Wdr60	WD repeat domain 60	217935	ENSMUSG00000042050
14686		Gnat2	guanine nucleotide binding protein, alpha transducing 2	14686	ENSMUSG00000009108
14699		Gngt1	guanine nucleotide binding protein (G protein), gamma transducing activity polypeptide 1	14699	ENSMUSG00000029663
244650		Phlpp2	PH domain and leucine rich repeat protein phosphatase 2	244650	ENSMUSG00000031732
77945		Rpgrip1	retinitis pigmentosa GTPase regulator interacting protein 1	77945	ENSMUSG00000057132
22157		Tulp1	tubby like protein 1	22157	ENSMUSG00000037446
69310		Pacrg	PARK2 co-regulated	69310	ENSMUSG00000037196
170677		Cdhr1	cadherin-related family member 1	170677	ENSMUSG00000021803
19881		Rom1	rod outer segment membrane protein 1	19881	ENSMUSG00000071648
56350		Arl3	ADP-ribosylation factor-like 3	56350	ENSMUSG00000025035
67378		Bbs2	Bardet-Biedl syndrome 2 (human)	67378	ENSMUSG00000031755
72569		Bbs5	Bardet-Biedl syndrome 5 (human)	72569	ENSMUSG00000063145
432611		Dnaic2	dynein, axonemal, intermediate chain 2	432611	ENSMUSG00000034706
103765		Tmem17	transmembrane protein 17	103765	ENSMUSG00000049904
71492		Bbs7	Bardet-Biedl syndrome 7 (human)	71492	ENSMUSG00000037325
73293		Ccdc103	coiled-coil domain containing 103	73293	ENSMUSG00000020930
16328		Cep250	centrosomal protein 250	16328	ENSMUSG00000038241
544696		D630037F22Rik	RIKEN cDNA D630037F22 gene	544696	ENSMUSG00000038122
14539		Opn1mw	opsin 1 (cone pigments), medium-wave-sensitive (color blindness, deutan)	14539	ENSMUSG00000031394
230872		Crocc	ciliary rootlet coiled-coil, rootletin	230872	ENSMUSG00000040860
17152		Mak	male germ cell-associated kinase	17152	ENSMUSG00000021363
14913		Guca1a	guanylate cyclase activator 1a (retina)	14913	ENSMUSG00000023982
260305		Nphp4	nephronophthisis 4 (juvenile) homolog (human)	260305	ENSMUSG00000039577
cellular component	nonmotile primary cilium	GO:0031513
C=88;O=36;E=3.85;R=9.35;rawP=4.42e-26;adjP=7.01e-24
271209		Rp1l1	retinitis pigmentosa 1 homolog (human)-like 1	271209	ENSMUSG00000046049
107477		Guca1b	guanylate cyclase activator 1B	107477	ENSMUSG00000023979
14688		Gnb1	guanine nucleotide binding protein (G protein), beta 1	14688	ENSMUSG00000029064
11994		Pcdh15	protocadherin 15	11994	ENSMUSG00000052613
19126		Prom1	prominin 1	19126	ENSMUSG00000029086
12057		Opn1sw	opsin 1 (cone pigments), short-wave-sensitive (color blindness, tritan)	12057	ENSMUSG00000058831
12788		Cnga1	cyclic nucleotide gated channel alpha 1	12788	ENSMUSG00000067220
73750		Whrn	whirlin	73750	ENSMUSG00000039137
14686		Gnat2	guanine nucleotide binding protein, alpha transducing 2	14686	ENSMUSG00000009108
14699		Gngt1	guanine nucleotide binding protein (G protein), gamma transducing activity polypeptide 1	14699	ENSMUSG00000029663
22283		Ush2a	Usher syndrome 2A (autosomal recessive, mild)	22283	ENSMUSG00000026609
244650		Phlpp2	PH domain and leucine rich repeat protein phosphatase 2	244650	ENSMUSG00000031732
22157		Tulp1	tubby like protein 1	22157	ENSMUSG00000037446
170677		Cdhr1	cadherin-related family member 1	170677	ENSMUSG00000021803
216274		Cep290	centrosomal protein 290	216274	ENSMUSG00000019971
52392		D1Ertd622e	DNA segment, Chr 1, ERATO Doi 622, expressed	52392	ENSMUSG00000044768
19881		Rom1	rod outer segment membrane protein 1	19881	ENSMUSG00000071648
56350		Arl3	ADP-ribosylation factor-like 3	56350	ENSMUSG00000025035
103765		Tmem17	transmembrane protein 17	103765	ENSMUSG00000049904
27276		Plekhb1	pleckstrin homology domain containing, family B (evectins) member 1	27276	ENSMUSG00000030701
20028		Pdc	phosducin	20028	ENSMUSG00000006007
76260		Ttc8	tetratricopeptide repeat domain 8	76260	ENSMUSG00000021013
14539		Opn1mw	opsin 1 (cone pigments), medium-wave-sensitive (color blindness, deutan)	14539	ENSMUSG00000031394
212541		Rho	rhodopsin	212541	ENSMUSG00000030324
81896		Ift122	intraflagellar transport 122	81896	ENSMUSG00000030323
67978		Tctn2	tectonic family member 2	67978	ENSMUSG00000029386
20215		Sag	retinal S-antigen	20215	ENSMUSG00000056055
12790		Cnga3	cyclic nucleotide gated channel alpha 3	12790	ENSMUSG00000026114
381259		Tmem237	transmembrane protein 237	381259	ENSMUSG00000038079
17152		Mak	male germ cell-associated kinase	17152	ENSMUSG00000021363
14913		Guca1a	guanylate cyclase activator 1a (retina)	14913	ENSMUSG00000023982
72726		Tbcc	tubulin-specific chaperone C	72726	ENSMUSG00000036430
19888		Rp1	retinitis pigmentosa 1 (human)	19888	ENSMUSG00000025900
329795		Tmem67	transmembrane protein 67	329795	ENSMUSG00000049488
170735		Arr3	arrestin 3, retinal	170735	ENSMUSG00000060890
14685		Gnat1	guanine nucleotide binding protein, alpha transducing 1	14685	ENSMUSG00000034837
cellular component	primary cilium	GO:0072372
C=102;O=37;E=4.46;R=8.29;rawP=1.48e-24;adjP=1.56e-22
271209		Rp1l1	retinitis pigmentosa 1 homolog (human)-like 1	271209	ENSMUSG00000046049
107477		Guca1b	guanylate cyclase activator 1B	107477	ENSMUSG00000023979
14688		Gnb1	guanine nucleotide binding protein (G protein), beta 1	14688	ENSMUSG00000029064
11994		Pcdh15	protocadherin 15	11994	ENSMUSG00000052613
19126		Prom1	prominin 1	19126	ENSMUSG00000029086
12057		Opn1sw	opsin 1 (cone pigments), short-wave-sensitive (color blindness, tritan)	12057	ENSMUSG00000058831
12788		Cnga1	cyclic nucleotide gated channel alpha 1	12788	ENSMUSG00000067220
73750		Whrn	whirlin	73750	ENSMUSG00000039137
14686		Gnat2	guanine nucleotide binding protein, alpha transducing 2	14686	ENSMUSG00000009108
14699		Gngt1	guanine nucleotide binding protein (G protein), gamma transducing activity polypeptide 1	14699	ENSMUSG00000029663
22283		Ush2a	Usher syndrome 2A (autosomal recessive, mild)	22283	ENSMUSG00000026609
244650		Phlpp2	PH domain and leucine rich repeat protein phosphatase 2	244650	ENSMUSG00000031732
22157		Tulp1	tubby like protein 1	22157	ENSMUSG00000037446
170677		Cdhr1	cadherin-related family member 1	170677	ENSMUSG00000021803
216274		Cep290	centrosomal protein 290	216274	ENSMUSG00000019971
52392		D1Ertd622e	DNA segment, Chr 1, ERATO Doi 622, expressed	52392	ENSMUSG00000044768
19881		Rom1	rod outer segment membrane protein 1	19881	ENSMUSG00000071648
56350		Arl3	ADP-ribosylation factor-like 3	56350	ENSMUSG00000025035
103765		Tmem17	transmembrane protein 17	103765	ENSMUSG00000049904
27276		Plekhb1	pleckstrin homology domain containing, family B (evectins) member 1	27276	ENSMUSG00000030701
20028		Pdc	phosducin	20028	ENSMUSG00000006007
83922		Tsga14	testis specific gene A14	83922	ENSMUSG00000029790
76260		Ttc8	tetratricopeptide repeat domain 8	76260	ENSMUSG00000021013
14539		Opn1mw	opsin 1 (cone pigments), medium-wave-sensitive (color blindness, deutan)	14539	ENSMUSG00000031394
212541		Rho	rhodopsin	212541	ENSMUSG00000030324
67978		Tctn2	tectonic family member 2	67978	ENSMUSG00000029386
81896		Ift122	intraflagellar transport 122	81896	ENSMUSG00000030323
20215		Sag	retinal S-antigen	20215	ENSMUSG00000056055
12790		Cnga3	cyclic nucleotide gated channel alpha 3	12790	ENSMUSG00000026114
381259		Tmem237	transmembrane protein 237	381259	ENSMUSG00000038079
17152		Mak	male germ cell-associated kinase	17152	ENSMUSG00000021363
14913		Guca1a	guanylate cyclase activator 1a (retina)	14913	ENSMUSG00000023982
72726		Tbcc	tubulin-specific chaperone C	72726	ENSMUSG00000036430
19888		Rp1	retinitis pigmentosa 1 (human)	19888	ENSMUSG00000025900
329795		Tmem67	transmembrane protein 67	329795	ENSMUSG00000049488
170735		Arr3	arrestin 3, retinal	170735	ENSMUSG00000060890
14685		Gnat1	guanine nucleotide binding protein, alpha transducing 1	14685	ENSMUSG00000034837
cellular component	photoreceptor outer segment	GO:0001750
C=45;O=24;E=1.97;R=12.19;rawP=2.89e-21;adjP=2.29e-19
271209		Rp1l1	retinitis pigmentosa 1 homolog (human)-like 1	271209	ENSMUSG00000046049
107477		Guca1b	guanylate cyclase activator 1B	107477	ENSMUSG00000023979
14688		Gnb1	guanine nucleotide binding protein (G protein), beta 1	14688	ENSMUSG00000029064
11994		Pcdh15	protocadherin 15	11994	ENSMUSG00000052613
27276		Plekhb1	pleckstrin homology domain containing, family B (evectins) member 1	27276	ENSMUSG00000030701
19126		Prom1	prominin 1	19126	ENSMUSG00000029086
20028		Pdc	phosducin	20028	ENSMUSG00000006007
12057		Opn1sw	opsin 1 (cone pigments), short-wave-sensitive (color blindness, tritan)	12057	ENSMUSG00000058831
12788		Cnga1	cyclic nucleotide gated channel alpha 1	12788	ENSMUSG00000067220
14539		Opn1mw	opsin 1 (cone pigments), medium-wave-sensitive (color blindness, deutan)	14539	ENSMUSG00000031394
14686		Gnat2	guanine nucleotide binding protein, alpha transducing 2	14686	ENSMUSG00000009108
212541		Rho	rhodopsin	212541	ENSMUSG00000030324
14699		Gngt1	guanine nucleotide binding protein (G protein), gamma transducing activity polypeptide 1	14699	ENSMUSG00000029663
20215		Sag	retinal S-antigen	20215	ENSMUSG00000056055
12790		Cnga3	cyclic nucleotide gated channel alpha 3	12790	ENSMUSG00000026114
17152		Mak	male germ cell-associated kinase	17152	ENSMUSG00000021363
14913		Guca1a	guanylate cyclase activator 1a (retina)	14913	ENSMUSG00000023982
244650		Phlpp2	PH domain and leucine rich repeat protein phosphatase 2	244650	ENSMUSG00000031732
22157		Tulp1	tubby like protein 1	22157	ENSMUSG00000037446
19888		Rp1	retinitis pigmentosa 1 (human)	19888	ENSMUSG00000025900
170677		Cdhr1	cadherin-related family member 1	170677	ENSMUSG00000021803
170735		Arr3	arrestin 3, retinal	170735	ENSMUSG00000060890
19881		Rom1	rod outer segment membrane protein 1	19881	ENSMUSG00000071648
14685		Gnat1	guanine nucleotide binding protein, alpha transducing 1	14685	ENSMUSG00000034837
cellular component	cell projection	GO:0042995
C=1395;O=127;E=61.06;R=2.08;rawP=1.62e-15;adjP=1.03e-13
22608		Ybx1	Y box protein 1	22608	ENSMUSG00000028639
271209		Rp1l1	retinitis pigmentosa 1 homolog (human)-like 1	271209	ENSMUSG00000046049
319845		Bbs9	Bardet-Biedl syndrome 9 (human)	319845	ENSMUSG00000035919
14688		Gnb1	guanine nucleotide binding protein (G protein), beta 1	14688	ENSMUSG00000029064
11994		Pcdh15	protocadherin 15	11994	ENSMUSG00000052613
11512		Adcy6	adenylate cyclase 6	11512	ENSMUSG00000022994
52028		Bbs1	Bardet-Biedl syndrome 1 (human)	52028	ENSMUSG00000006464
319565		Syne2	synaptic nuclear envelope 2	319565	ENSMUSG00000063450
12140		Fabp7	fatty acid binding protein 7, brain	12140	ENSMUSG00000019874
12788		Cnga1	cyclic nucleotide gated channel alpha 1	12788	ENSMUSG00000067220
226352		Epb4.1l5	erythrocyte protein band 4.1-like 5	226352	ENSMUSG00000026383
73728		Psd	pleckstrin and Sec7 domain containing	73728	ENSMUSG00000037126
24057		Sh3yl1	Sh3 domain YSC-like 1	24057	ENSMUSG00000020669
107589		Mylk	myosin, light polypeptide kinase	107589	ENSMUSG00000022836
56018		Stard10	START domain containing 10	56018	ENSMUSG00000030688
22283		Ush2a	Usher syndrome 2A (autosomal recessive, mild)	22283	ENSMUSG00000026609
68270		Dnaaf1	dynein, axonemal assembly factor 1	68270	ENSMUSG00000031831
14281		Fos	FBJ osteosarcoma oncogene	14281	ENSMUSG00000021250
75050		Kif27	kinesin family member 27	75050	ENSMUSG00000060176
264134		Ttc26	tetratricopeptide repeat domain 26	264134	ENSMUSG00000056832
75533		Nme5	NME/NM23 family member 5	75533	ENSMUSG00000035984
19674		Rcvrn	recoverin	19674	ENSMUSG00000020907
216274		Cep290	centrosomal protein 290	216274	ENSMUSG00000019971
52392		D1Ertd622e	DNA segment, Chr 1, ERATO Doi 622, expressed	52392	ENSMUSG00000044768
211484		Tsga10	testis specific 10	211484	ENSMUSG00000060771
211480		Kcnj14	potassium inwardly-rectifying channel, subfamily J, member 14	211480	ENSMUSG00000058743
22240		Dpysl3	dihydropyrimidinase-like 3	22240	ENSMUSG00000024501
241950		Bbs12	Bardet-Biedl syndrome 12 (human)	241950	ENSMUSG00000051444
27276		Plekhb1	pleckstrin homology domain containing, family B (evectins) member 1	27276	ENSMUSG00000030701
12944		Crp	C-reactive protein, pentraxin-related	12944	ENSMUSG00000037942
620631		Ttc30a2	tetratricopeptide repeat domain 30A2	620631	ENSMUSG00000075272
20028		Pdc	phosducin	20028	ENSMUSG00000006007
83922		Tsga14	testis specific gene A14	83922	ENSMUSG00000029790
76260		Ttc8	tetratricopeptide repeat domain 8	76260	ENSMUSG00000021013
12876		Cpe	carboxypeptidase E	12876	ENSMUSG00000037852
216560		Wdpcp	WD repeat containing planar cell polarity effector	216560	ENSMUSG00000020319
15165		Hcn1	hyperpolarization-activated, cyclic nucleotide-gated K+ 1	15165	ENSMUSG00000021730
225004		BC027072	cDNA sequence BC027072	225004	ENSMUSG00000044375
330938		Dixdc1	DIX domain containing 1	330938	ENSMUSG00000032064
74410		Ttll11	tubulin tyrosine ligase-like family, member 11	74410	ENSMUSG00000026885
78802		Ttc30a1	tetratricopeptide repeat domain 30A1	78802	ENSMUSG00000075271
72961		Slc17a7	solute carrier family 17 (sodium-dependent inorganic phosphate cotransporter), member 7	72961	ENSMUSG00000070570
212541		Rho	rhodopsin	212541	ENSMUSG00000030324
67978		Tctn2	tectonic family member 2	67978	ENSMUSG00000029386
81896		Ift122	intraflagellar transport 122	81896	ENSMUSG00000030323
12790		Cnga3	cyclic nucleotide gated channel alpha 3	12790	ENSMUSG00000026114
20215		Sag	retinal S-antigen	20215	ENSMUSG00000056055
381259		Tmem237	transmembrane protein 237	381259	ENSMUSG00000038079
13010		Cst3	cystatin C	13010	ENSMUSG00000027447
58869		Pex5l	peroxisomal biogenesis factor 5-like	58869	ENSMUSG00000027674
237806		Dnahc9	dynein, axonemal, heavy chain 9	237806	ENSMUSG00000056752
106628		Trip10	thyroid hormone receptor interactor 10	106628	ENSMUSG00000019487
387135		Mir18	microRNA 18	387135	NULL
11826		Aqp1	aquaporin 1	11826	ENSMUSG00000004655
72726		Tbcc	tubulin-specific chaperone C	72726	ENSMUSG00000036430
68146		Arl13b	ADP-ribosylation factor-like 13B	68146	ENSMUSG00000022911
75782		Lca5	Leber congenital amaurosis 5 (human)	75782	ENSMUSG00000032258
72982		Tmem138	transmembrane protein 138	72982	ENSMUSG00000024666
329795		Tmem67	transmembrane protein 67	329795	ENSMUSG00000049488
71233		Enkur	enkurin, TRPC channel interacting protein	71233	ENSMUSG00000026679
19888		Rp1	retinitis pigmentosa 1 (human)	19888	ENSMUSG00000025900
170735		Arr3	arrestin 3, retinal	170735	ENSMUSG00000060890
116838		Rims2	regulating synaptic membrane exocytosis 2	116838	ENSMUSG00000037386
14685		Gnat1	guanine nucleotide binding protein, alpha transducing 1	14685	ENSMUSG00000034837
68070		Pdzd2	PDZ domain containing 2	68070	ENSMUSG00000022197
320244		Ttll5	tubulin tyrosine ligase-like family, member 5	320244	ENSMUSG00000012609
16828		Ldha	lactate dehydrogenase A	16828	ENSMUSG00000063229
107477		Guca1b	guanylate cyclase activator 1B	107477	ENSMUSG00000023979
16565		Kif21b	kinesin family member 21B	16565	ENSMUSG00000041642
228003		Kbtbd10	kelch repeat and BTB (POZ) domain containing 10	228003	ENSMUSG00000075307
20393		Sgk1	serum/glucocorticoid regulated kinase 1	20393	ENSMUSG00000019970
14595		B4galt1	UDP-Gal:betaGlcNAc beta 1,4- galactosyltransferase, polypeptide 1	14595	ENSMUSG00000028413
19126		Prom1	prominin 1	19126	ENSMUSG00000029086
232288		Frmd4b	FERM domain containing 4B	232288	ENSMUSG00000030064
27205		Podxl	podocalyxin-like	27205	ENSMUSG00000025608
12057		Opn1sw	opsin 1 (cone pigments), short-wave-sensitive (color blindness, tritan)	12057	ENSMUSG00000058831
13491		Drd4	dopamine receptor D4	13491	ENSMUSG00000025496
382406		Poc1b	POC1 centriolar protein homolog B (Chlamydomonas)	382406	ENSMUSG00000019952
217935		Wdr60	WD repeat domain 60	217935	ENSMUSG00000042050
73750		Whrn	whirlin	73750	ENSMUSG00000039137
14686		Gnat2	guanine nucleotide binding protein, alpha transducing 2	14686	ENSMUSG00000009108
13405		Dmd	dystrophin, muscular dystrophy	13405	ENSMUSG00000045103
100503311		1700027A23Rik	RIKEN cDNA 1700027A23 gene	100503311	ENSMUSG00000010136
93842		Igsf9	immunoglobulin superfamily, member 9	93842	ENSMUSG00000037995
14699		Gngt1	guanine nucleotide binding protein (G protein), gamma transducing activity polypeptide 1	14699	ENSMUSG00000029663
238021		Fscn2	fascin homolog 2, actin-bundling protein, retinal (Strongylocentrotus purpuratus)	238021	ENSMUSG00000025380
18746		Pkm	pyruvate kinase, muscle	18746	ENSMUSG00000032294
244650		Phlpp2	PH domain and leucine rich repeat protein phosphatase 2	244650	ENSMUSG00000031732
16500		Kcnb1	potassium voltage gated channel, Shab-related subfamily, member 1	16500	ENSMUSG00000050556
77945		Rpgrip1	retinitis pigmentosa GTPase regulator interacting protein 1	77945	ENSMUSG00000057132
231532		Arhgap24	Rho GTPase activating protein 24	231532	ENSMUSG00000057315
110835		Chrna5	cholinergic receptor, nicotinic, alpha polypeptide 5	110835	ENSMUSG00000035594
69310		Pacrg	PARK2 co-regulated	69310	ENSMUSG00000037196
22157		Tulp1	tubby like protein 1	22157	ENSMUSG00000037446
20908		Stx3	syntaxin 3	20908	ENSMUSG00000041488
170677		Cdhr1	cadherin-related family member 1	170677	ENSMUSG00000021803
19881		Rom1	rod outer segment membrane protein 1	19881	ENSMUSG00000071648
12189		Brca1	breast cancer 1	12189	ENSMUSG00000017146
56350		Arl3	ADP-ribosylation factor-like 3	56350	ENSMUSG00000025035
72569		Bbs5	Bardet-Biedl syndrome 5 (human)	72569	ENSMUSG00000063145
67378		Bbs2	Bardet-Biedl syndrome 2 (human)	67378	ENSMUSG00000031755
432611		Dnaic2	dynein, axonemal, intermediate chain 2	432611	ENSMUSG00000034706
320415		Gchfr	GTP cyclohydrolase I feedback regulator	320415	ENSMUSG00000046814
228421		Kif18a	kinesin family member 18A	228421	ENSMUSG00000027115
103765		Tmem17	transmembrane protein 17	103765	ENSMUSG00000049904
71492		Bbs7	Bardet-Biedl syndrome 7 (human)	71492	ENSMUSG00000037325
73293		Ccdc103	coiled-coil domain containing 103	73293	ENSMUSG00000020930
107351		Kank1	KN motif and ankyrin repeat domains 1	107351	ENSMUSG00000032702
16328		Cep250	centrosomal protein 250	16328	ENSMUSG00000038241
544696		D630037F22Rik	RIKEN cDNA D630037F22 gene	544696	ENSMUSG00000038122
333329		Cngb1	cyclic nucleotide gated channel beta 1	333329	ENSMUSG00000058253
56297		Arl6	ADP-ribosylation factor-like 6	56297	ENSMUSG00000022722
14539		Opn1mw	opsin 1 (cone pigments), medium-wave-sensitive (color blindness, deutan)	14539	ENSMUSG00000031394
20778		Scarb1	scavenger receptor class B, member 1	20778	ENSMUSG00000037936
230872		Crocc	ciliary rootlet coiled-coil, rootletin	230872	ENSMUSG00000040860
11364		Acadm	acyl-Coenzyme A dehydrogenase, medium chain	11364	ENSMUSG00000062908
15186		Hdc	histidine decarboxylase	15186	ENSMUSG00000027360
17152		Mak	male germ cell-associated kinase	17152	ENSMUSG00000021363
233552		Gdpd5	glycerophosphodiester phosphodiesterase domain containing 5	233552	ENSMUSG00000035314
170788		Crb1	crumbs homolog 1 (Drosophila)	170788	ENSMUSG00000063681
14913		Guca1a	guanylate cyclase activator 1a (retina)	14913	ENSMUSG00000023982
320277		Spef2	sperm flagellar 2	320277	ENSMUSG00000072663
229615		Pias3	protein inhibitor of activated STAT 3	229615	ENSMUSG00000028101
15519		Hsp90aa1	heat shock protein 90, alpha (cytosolic), class A member 1	15519	ENSMUSG00000021270
260305		Nphp4	nephronophthisis 4 (juvenile) homolog (human)	260305	ENSMUSG00000039577
225115		Svil	supervillin	225115	ENSMUSG00000024236
29813		Zfp385a	zinc finger protein 385A	29813	ENSMUSG00000000552
cellular component	photoreceptor inner segment	GO:0001917
C=26;O=15;E=1.14;R=13.18;rawP=1.83e-14;adjP=9.67e-13
107477		Guca1b	guanylate cyclase activator 1B	107477	ENSMUSG00000023979
73750		Whrn	whirlin	73750	ENSMUSG00000039137
14686		Gnat2	guanine nucleotide binding protein, alpha transducing 2	14686	ENSMUSG00000009108
114230		Aipl1	aryl hydrocarbon receptor-interacting protein-like 1	114230	ENSMUSG00000040554
14688		Gnb1	guanine nucleotide binding protein (G protein), beta 1	14688	ENSMUSG00000029064
212541		Rho	rhodopsin	212541	ENSMUSG00000030324
14699		Gngt1	guanine nucleotide binding protein (G protein), gamma transducing activity polypeptide 1	14699	ENSMUSG00000029663
22283		Ush2a	Usher syndrome 2A (autosomal recessive, mild)	22283	ENSMUSG00000026609
20215		Sag	retinal S-antigen	20215	ENSMUSG00000056055
17152		Mak	male germ cell-associated kinase	17152	ENSMUSG00000021363
14913		Guca1a	guanylate cyclase activator 1a (retina)	14913	ENSMUSG00000023982
244650		Phlpp2	PH domain and leucine rich repeat protein phosphatase 2	244650	ENSMUSG00000031732
22157		Tulp1	tubby like protein 1	22157	ENSMUSG00000037446
19888		Rp1	retinitis pigmentosa 1 (human)	19888	ENSMUSG00000025900
14685		Gnat1	guanine nucleotide binding protein, alpha transducing 1	14685	ENSMUSG00000034837
cellular component	cilium part	GO:0044441
C=75;O=21;E=3.28;R=6.40;rawP=5.21e-12;adjP=2.36e-10
271209		Rp1l1	retinitis pigmentosa 1 homolog (human)-like 1	271209	ENSMUSG00000046049
432611		Dnaic2	dynein, axonemal, intermediate chain 2	432611	ENSMUSG00000034706
14688		Gnb1	guanine nucleotide binding protein (G protein), beta 1	14688	ENSMUSG00000029064
103765		Tmem17	transmembrane protein 17	103765	ENSMUSG00000049904
19126		Prom1	prominin 1	19126	ENSMUSG00000029086
83922		Tsga14	testis specific gene A14	83922	ENSMUSG00000029790
76260		Ttc8	tetratricopeptide repeat domain 8	76260	ENSMUSG00000021013
12788		Cnga1	cyclic nucleotide gated channel alpha 1	12788	ENSMUSG00000067220
212541		Rho	rhodopsin	212541	ENSMUSG00000030324
230872		Crocc	ciliary rootlet coiled-coil, rootletin	230872	ENSMUSG00000040860
67978		Tctn2	tectonic family member 2	67978	ENSMUSG00000029386
381259		Tmem237	transmembrane protein 237	381259	ENSMUSG00000038079
237806		Dnahc9	dynein, axonemal, heavy chain 9	237806	ENSMUSG00000056752
68270		Dnaaf1	dynein, axonemal assembly factor 1	68270	ENSMUSG00000031831
244650		Phlpp2	PH domain and leucine rich repeat protein phosphatase 2	244650	ENSMUSG00000031732
19888		Rp1	retinitis pigmentosa 1 (human)	19888	ENSMUSG00000025900
329795		Tmem67	transmembrane protein 67	329795	ENSMUSG00000049488
170677		Cdhr1	cadherin-related family member 1	170677	ENSMUSG00000021803
216274		Cep290	centrosomal protein 290	216274	ENSMUSG00000019971
52392		D1Ertd622e	DNA segment, Chr 1, ERATO Doi 622, expressed	52392	ENSMUSG00000044768
19881		Rom1	rod outer segment membrane protein 1	19881	ENSMUSG00000071648
cellular component	photoreceptor connecting cilium	GO:0032391
C=23;O=10;E=1.01;R=9.93;rawP=1.67e-08;adjP=6.62e-07
56350		Arl3	ADP-ribosylation factor-like 3	56350	ENSMUSG00000025035
271209		Rp1l1	retinitis pigmentosa 1 homolog (human)-like 1	271209	ENSMUSG00000046049
73750		Whrn	whirlin	73750	ENSMUSG00000039137
81896		Ift122	intraflagellar transport 122	81896	ENSMUSG00000030323
22283		Ush2a	Usher syndrome 2A (autosomal recessive, mild)	22283	ENSMUSG00000026609
76260		Ttc8	tetratricopeptide repeat domain 8	76260	ENSMUSG00000021013
72726		Tbcc	tubulin-specific chaperone C	72726	ENSMUSG00000036430
19888		Rp1	retinitis pigmentosa 1 (human)	19888	ENSMUSG00000025900
216274		Cep290	centrosomal protein 290	216274	ENSMUSG00000019971
14685		Gnat1	guanine nucleotide binding protein, alpha transducing 1	14685	ENSMUSG00000034837
cellular component	photoreceptor outer segment membrane	GO:0042622
C=10;O=7;E=0.44;R=15.99;rawP=3.22e-08;adjP=1.13e-06
244650		Phlpp2	PH domain and leucine rich repeat protein phosphatase 2	244650	ENSMUSG00000031732
14688		Gnb1	guanine nucleotide binding protein (G protein), beta 1	14688	ENSMUSG00000029064
212541		Rho	rhodopsin	212541	ENSMUSG00000030324
12788		Cnga1	cyclic nucleotide gated channel alpha 1	12788	ENSMUSG00000067220
170677		Cdhr1	cadherin-related family member 1	170677	ENSMUSG00000021803
19881		Rom1	rod outer segment membrane protein 1	19881	ENSMUSG00000071648
19126		Prom1	prominin 1	19126	ENSMUSG00000029086
cellular component	BBSome	GO:0034464
C=7;O=6;E=0.31;R=19.58;rawP=4.67e-08;adjP=1.48e-06
52028		Bbs1	Bardet-Biedl syndrome 1 (human)	52028	ENSMUSG00000006464
319845		Bbs9	Bardet-Biedl syndrome 9 (human)	319845	ENSMUSG00000035919
72569		Bbs5	Bardet-Biedl syndrome 5 (human)	72569	ENSMUSG00000063145
67378		Bbs2	Bardet-Biedl syndrome 2 (human)	67378	ENSMUSG00000031755
76260		Ttc8	tetratricopeptide repeat domain 8	76260	ENSMUSG00000021013
71492		Bbs7	Bardet-Biedl syndrome 7 (human)	71492	ENSMUSG00000037325

## Sheet: Down_regulated_GO
Supplemetary table 2C. Gene ontology categories enriched for genes that are expressed at lower levels in wild type retina compared to retina from Aipl1(-/-) mice.
The results for each enriched GO category are listed in this table. For each GO category, the first row lists its sub-root
(biological process, molecular function, or cellular component), category name, and corresponding GO ID. The second row lists
number of reference genes in the category (C), number of genes in the gene set and also in the category (O), expected number in the
category (E), Ratio of enrichment (R), p value from hypergeometric test (rawP), and p value adjusted by the multiple test adjustment (adjP).
Finally, genes in the category are listed. For each gene, the table lists the user uploaded ID and value (optional), Entrez ID,
Ensembl Gene Stable ID, Gene symbol, and description.
biological process	system development	GO:0048731
C=3052;O=933;E=536.41;R=1.74;rawP=7.49e-82;adjP=4.24e-78
18189		Nrxn1	neurexin I	18189	ENSMUSG00000024109
74053		Grip1	glutamate receptor interacting protein 1	74053	ENSMUSG00000034813
14824		Grn	granulin	14824	ENSMUSG00000034708
14009		Etv1	ets variant gene 1	14009	ENSMUSG00000004151
13865		Nr2f1	nuclear receptor subfamily 2, group F, member 1	13865	ENSMUSG00000069171
18795		Plcb1	phospholipase C, beta 1	18795	ENSMUSG00000051177
16398		Itga2	integrin alpha 2	16398	ENSMUSG00000015533
18481		Pak3	p21 protein (Cdc42/Rac)-activated kinase 3	18481	ENSMUSG00000031284
20681		Sox8	SRY-box containing gene 8	20681	ENSMUSG00000024176
20665		Sox10	SRY-box containing gene 10	20665	ENSMUSG00000033006
74055		Plce1	phospholipase C, epsilon 1	74055	ENSMUSG00000024998
380713		Scarf1	scavenger receptor class F, member 1	380713	ENSMUSG00000038188
16009		Igfbp3	insulin-like growth factor binding protein 3	16009	ENSMUSG00000020427
14027		Evpl	envoplakin	14027	ENSMUSG00000034282
18552		Pcsk5	proprotein convertase subtilisin/kexin type 5	18552	ENSMUSG00000024713
74376		Myo18b	myosin XVIIIb	74376	ENSMUSG00000072720
20692		Sparc	secreted acidic cysteine rich glycoprotein	20692	ENSMUSG00000018593
53614		Reck	reversion-inducing-cysteine-rich protein with kazal motifs	53614	ENSMUSG00000028476
11852		Rhob	ras homolog gene family, member B	11852	ENSMUSG00000054364
50916		Irx4	Iroquois related homeobox 4 (Drosophila)	50916	ENSMUSG00000021604
12798		Cnn2	calponin 2	12798	ENSMUSG00000004665
665113		Tnik	TRAF2 and NCK interacting kinase	665113	ENSMUSG00000027692
30955		Pik3cg	phosphoinositide-3-kinase, catalytic, gamma polypeptide	30955	ENSMUSG00000020573
210710		Gab3	growth factor receptor bound protein 2-associated protein 3	210710	ENSMUSG00000032750
212712		Satb2	special AT-rich sequence binding protein 2	212712	ENSMUSG00000038331
15444		Hpca	hippocalcin	15444	ENSMUSG00000028785
16194		Il6ra	interleukin 6 receptor, alpha	16194	ENSMUSG00000027947
21813		Tgfbr2	transforming growth factor, beta receptor II	21813	ENSMUSG00000032440
14389		Gab2	growth factor receptor bound protein 2-associated protein 2	14389	ENSMUSG00000004508
140577		Ankrd6	ankyrin repeat domain 6	140577	ENSMUSG00000040183
114142		Foxp2	forkhead box P2	114142	ENSMUSG00000029563
214968		Sema6d	sema domain, transmembrane domain (TM), and cytoplasmic domain, (semaphorin) 6D	214968	ENSMUSG00000027200
16590		Kit	kit oncogene	16590	ENSMUSG00000005672
67299		Dock7	dedicator of cytokinesis 7	67299	ENSMUSG00000028556
19272		Ptprk	protein tyrosine phosphatase, receptor type, K	19272	ENSMUSG00000019889
53897		Gal3st1	galactose-3-O-sulfotransferase 1	53897	ENSMUSG00000049721
19280		Ptprs	protein tyrosine phosphatase, receptor type, S	19280	ENSMUSG00000013236
15559		Htr2b	5-hydroxytryptamine (serotonin) receptor 2B	15559	ENSMUSG00000026228
55948		Sfn	stratifin	55948	ENSMUSG00000047281
21388		Tbx5	T-box 5	21388	ENSMUSG00000018263
13488		Drd1a	dopamine receptor D1A	13488	ENSMUSG00000021478
110596		Rgnef	Rho-guanine nucleotide exchange factor	110596	ENSMUSG00000021662
545156		Kalrn	kalirin, RhoGEF kinase	545156	ENSMUSG00000061751
16885		Limk1	LIM-domain containing, protein kinase	16885	ENSMUSG00000029674
19219		Ptger4	prostaglandin E receptor 4 (subtype EP4)	19219	ENSMUSG00000039942
216856		Nlgn2	neuroligin 2	216856	ENSMUSG00000051790
18576		Pde3b	phosphodiesterase 3B, cGMP-inhibited	18576	ENSMUSG00000030671
14998		H2-DMa	histocompatibility 2, class II, locus DMa	14998	ENSMUSG00000037649
17979		Ncoa3	nuclear receptor coactivator 3	17979	ENSMUSG00000027678
16535		Kcnq1	potassium voltage-gated channel, subfamily Q, member 1	16535	ENSMUSG00000009545
17289		Mertk	c-mer proto-oncogene tyrosine kinase	17289	ENSMUSG00000014361
12260		C1qb	complement component 1, q subcomponent, beta polypeptide	12260	ENSMUSG00000036905
16840		Lect1	leukocyte cell derived chemotaxin 1	16840	ENSMUSG00000022025
192176		Flna	filamin, alpha	192176	ENSMUSG00000031328
15114		Hap1	huntingtin-associated protein 1	15114	ENSMUSG00000006930
16870		Lhx2	LIM homeobox protein 2	16870	ENSMUSG00000000247
20347		Sema3b	sema domain, immunoglobulin domain (Ig), short basic domain, secreted, (semaphorin) 3B	20347	ENSMUSG00000057969
226519		Lamc1	laminin, gamma 1	226519	ENSMUSG00000026478
18129		Notch2	notch 2	18129	ENSMUSG00000027878
16410		Itgav	integrin alpha V	16410	ENSMUSG00000027087
80297		Spnb4	spectrin beta 4	80297	ENSMUSG00000011751
12813		Col10a1	collagen, type X, alpha 1	12813	ENSMUSG00000039462
56233		Hdac7	histone deacetylase 7	56233	ENSMUSG00000022475
12153		Bmp1	bone morphogenetic protein 1	12153	ENSMUSG00000022098
51791		Rgs14	regulator of G-protein signaling 14	51791	ENSMUSG00000052087
13844		Ephb2	Eph receptor B2	13844	ENSMUSG00000028664
14991		H2-M3	histocompatibility 2, M region locus 3	14991	ENSMUSG00000016206
242022		Frem2	Fras1 related extracellular matrix protein 2	242022	ENSMUSG00000037016
75409		Slitrk5	SLIT and NTRK-like family, member 5	75409	ENSMUSG00000033214
16948		Lox	lysyl oxidase	16948	ENSMUSG00000024529
11803		Aplp1	amyloid beta (A4) precursor-like protein 1	11803	ENSMUSG00000006651
21676		Tead1	TEA domain family member 1	21676	ENSMUSG00000055320
11820		App	amyloid beta (A4) precursor protein	11820	ENSMUSG00000022892
22095		Tshr	thyroid stimulating hormone receptor	22095	ENSMUSG00000020963
270190		Ephb1	Eph receptor B1	270190	ENSMUSG00000032537
14586		Gfra2	glial cell line derived neurotrophic factor family receptor alpha 2	14586	ENSMUSG00000022103
81879		Tfcp2l1	transcription factor CP2-like 1	81879	ENSMUSG00000026380
16688		Krt6b	keratin 6B	16688	ENSMUSG00000023041
17096		Lyn	Yamaguchi sarcoma viral (v-yes-1) oncogene homolog	17096	ENSMUSG00000042228
93840		Vangl2	vang-like 2 (van gogh, Drosophila)	93840	ENSMUSG00000026556
20520		Slc22a5	solute carrier family 22 (organic cation transporter), member 5	20520	ENSMUSG00000018900
65254		Dpysl5	dihydropyrimidinase-like 5	65254	ENSMUSG00000029168
94176		Dock2	dedicator of cyto-kinesis 2	94176	ENSMUSG00000020143
67916		Ppap2b	phosphatidic acid phosphatase type 2B	67916	ENSMUSG00000028517
12160		Bmp5	bone morphogenetic protein 5	12160	ENSMUSG00000032179
20358		Sema6a	sema domain, transmembrane domain (TM), and cytoplasmic domain, (semaphorin) 6A	20358	ENSMUSG00000019647
70083		Metrn	meteorin, glial cell differentiation regulator	70083	ENSMUSG00000002274
242443		Grin3a	glutamate receptor ionotropic, NMDA3A	242443	ENSMUSG00000039579
70673		Prdm16	PR domain containing 16	70673	ENSMUSG00000039410
237928		Phospho1	phosphatase, orphan 1	237928	ENSMUSG00000050860
14186		Fgfr4	fibroblast growth factor receptor 4	14186	ENSMUSG00000005320
170676		Peg10	paternally expressed 10	170676	ENSMUSG00000092035
320558		Sycp2	synaptonemal complex protein 2	320558	ENSMUSG00000060445
58182		Prokr1	prokineticin receptor 1	58182	ENSMUSG00000049409
110886		Gabra5	gamma-aminobutyric acid (GABA) A receptor, subunit alpha 5	110886	ENSMUSG00000055078
71461		Ptk7	PTK7 protein tyrosine kinase 7	71461	ENSMUSG00000023972
16323		Inhba	inhibin beta-A	16323	ENSMUSG00000041324
11444		Chrnb2	cholinergic receptor, nicotinic, beta polypeptide 2 (neuronal)	11444	ENSMUSG00000027950
18846		Plxna3	plexin A3	18846	ENSMUSG00000031398
18669		Abcb1b	ATP-binding cassette, sub-family B (MDR/TAP), member 1B	18669	ENSMUSG00000028970
11733		Ank1	ankyrin 1, erythroid	11733	ENSMUSG00000031543
11881		Arsb	arylsulfatase B	11881	ENSMUSG00000042082
243961		Shank1	SH3/ankyrin domain gene 1	243961	ENSMUSG00000038738
16453		Jak3	Janus kinase 3	16453	ENSMUSG00000031805
16542		Kdr	kinase insert domain protein receptor	16542	ENSMUSG00000062960
14057		Sfxn1	sideroflexin 1	14057	ENSMUSG00000021474
13082		Cyp26a1	cytochrome P450, family 26, subfamily a, polypeptide 1	13082	ENSMUSG00000024987
243931		Tshz3	teashirt zinc finger family member 3	243931	ENSMUSG00000021217
94040		Clmn	calmin	94040	ENSMUSG00000021097
53321		Cntnap1	contactin associated protein-like 1	53321	ENSMUSG00000017167
232232		Hdac11	histone deacetylase 11	232232	ENSMUSG00000034245
16470		Ush1g	Usher syndrome 1G	16470	ENSMUSG00000045288
12978		Csf1r	colony stimulating factor 1 receptor	12978	ENSMUSG00000024621
18764		Pkd2	polycystic kidney disease 2	18764	ENSMUSG00000034462
14961		H2-Ab1	histocompatibility 2, class II antigen A, beta 1	14961	ENSMUSG00000073421
14566		Gdf9	growth differentiation factor 9	14566	ENSMUSG00000018238
14119		Fbn2	fibrillin 2	14119	ENSMUSG00000024598
98711		Rdh10	retinol dehydrogenase 10 (all-trans)	98711	ENSMUSG00000025921
67703		Kirrel3	kin of IRRE like 3 (Drosophila)	67703	ENSMUSG00000032036
18121		Nog	noggin	18121	ENSMUSG00000048616
12759		Clu	clusterin	12759	ENSMUSG00000022037
12839		Col9a1	collagen, type IX, alpha 1	12839	ENSMUSG00000026147
22771		Zic1	zinc finger protein of the cerebellum 1	22771	ENSMUSG00000032368
17395		Mmp9	matrix metallopeptidase 9	17395	ENSMUSG00000017737
11735		Ank3	ankyrin 3, epithelial	11735	ENSMUSG00000069601
208647		Creb3l2	cAMP responsive element binding protein 3-like 2	208647	ENSMUSG00000038648
14388		Gab1	growth factor receptor bound protein 2-associated protein 1	14388	ENSMUSG00000031714
12286		Cacna1a	calcium channel, voltage-dependent, P/Q type, alpha 1A subunit	12286	ENSMUSG00000034656
20963		Syk	spleen tyrosine kinase	20963	ENSMUSG00000021457
319504		Nrcam	neuron-glia-CAM-related cell adhesion molecule	319504	ENSMUSG00000020598
240025		Dact2	dapper homolog 2, antagonist of beta-catenin (xenopus)	240025	ENSMUSG00000048826
140570		Plxnb2	plexin B2	140570	ENSMUSG00000036606
11549		Adra1a	adrenergic receptor, alpha 1a	11549	ENSMUSG00000045875
235379		Gldn	gliomedin	235379	ENSMUSG00000046167
20370		Sez6	seizure related gene 6	20370	ENSMUSG00000000632
110876		Scn2a1	sodium channel, voltage-gated, type II, alpha 1	110876	ENSMUSG00000075318
22418		Wnt5a	wingless-related MMTV integration site 5A	22418	ENSMUSG00000021994
16998		Ltbp3	latent transforming growth factor beta binding protein 3	16998	ENSMUSG00000024940
18191		Nrxn3	neurexin III	18191	ENSMUSG00000066392
226778		Mark1	MAP/microtubule affinity-regulating kinase 1	226778	ENSMUSG00000026620
16872		Lhx4	LIM homeobox protein 4	16872	ENSMUSG00000026468
20666		Sox11	SRY-box containing gene 11	20666	ENSMUSG00000063632
11496		Adam22	a disintegrin and metallopeptidase domain 22	11496	ENSMUSG00000040537
14234		Foxc2	forkhead box C2	14234	ENSMUSG00000046714
18223		Numbl	numb-like	18223	ENSMUSG00000063160
13489		Drd2	dopamine receptor D2	13489	ENSMUSG00000032259
18821		Pln	phospholamban	18821	ENSMUSG00000038583
17878		Myf6	myogenic factor 6	17878	ENSMUSG00000035923
78926		Gas2l1	growth arrest-specific 2 like 1	78926	ENSMUSG00000034201
16871		Lhx3	LIM homeobox protein 3	16871	ENSMUSG00000026934
13590		Lefty1	left right determination factor 1	13590	ENSMUSG00000038793
192167		Nlgn1	neuroligin 1	192167	ENSMUSG00000063887
18018		Nfatc1	nuclear factor of activated T cells, cytoplasmic, calcineurin dependent 1	18018	ENSMUSG00000033016
24111		Uts2	urotensin 2	24111	ENSMUSG00000028963
17387		Mmp14	matrix metallopeptidase 14 (membrane-inserted)	17387	ENSMUSG00000000957
16939		Lor	loricrin	16939	ENSMUSG00000043165
216616		Efemp1	epidermal growth factor-containing fibulin-like extracellular matrix protein 1	216616	ENSMUSG00000020467
24063		Spry1	sprouty homolog 1 (Drosophila)	24063	ENSMUSG00000037211
11923		Neurod4	neurogenic differentiation 4	11923	ENSMUSG00000048015
319757		Smo	smoothened homolog (Drosophila)	319757	ENSMUSG00000001761
14999		H2-DMb1	histocompatibility 2, class II, locus Mb1	14999	ENSMUSG00000079547
19223		Ptgis	prostaglandin I2 (prostacyclin) synthase	19223	ENSMUSG00000017969
13809		Enpep	glutamyl aminopeptidase	13809	ENSMUSG00000028024
216991		Adap2	ArfGAP with dual PH domains 2	216991	ENSMUSG00000020709
19041		Ppl	periplakin	19041	ENSMUSG00000039457
229320		Clrn1	clarin 1	229320	ENSMUSG00000043850
83396		Glis2	GLIS family zinc finger 2	83396	ENSMUSG00000014303
107831		Bai1	brain-specific angiogenesis inhibitor 1	107831	ENSMUSG00000034730
12479		Cd1d1	CD1d1 antigen	12479	ENSMUSG00000028076
110935		Atp6v1b1	ATPase, H+ transporting, lysosomal V1 subunit B1	110935	ENSMUSG00000006269
20377		Sfrp1	secreted frizzled-related protein 1	20377	ENSMUSG00000031548
20539		Slc7a5	solute carrier family 7 (cationic amino acid transporter, y+ system), member 5	20539	ENSMUSG00000040010
26564		Ror2	receptor tyrosine kinase-like orphan receptor 2	26564	ENSMUSG00000021464
17130		Smad6	SMAD family member 6	17130	ENSMUSG00000036867
14184		Fgfr3	fibroblast growth factor receptor 3	14184	ENSMUSG00000054252
20319		Sfrp2	secreted frizzled-related protein 2	20319	ENSMUSG00000027996
20698		Sphk1	sphingosine kinase 1	20698	ENSMUSG00000061878
16971		Lrp1	low density lipoprotein receptor-related protein 1	16971	ENSMUSG00000040249
14012		Mpzl2	myelin protein zero-like 2	14012	ENSMUSG00000032092
104709		Pik3r6	phosphoinositide-3-kinase, regulatory subunit 6	104709	ENSMUSG00000046207
19672		Rcn1	reticulocalbin 1	19672	ENSMUSG00000005973
22778		Ikzf1	IKAROS family zinc finger 1	22778	ENSMUSG00000018654
12311		Calcr	calcitonin receptor	12311	ENSMUSG00000023964
14205		Figf	c-fos induced growth factor	14205	ENSMUSG00000031380
73191		Fezf1	Fez family zinc finger 1	73191	ENSMUSG00000029697
100039795		Ildr2	immunoglobulin-like domain containing receptor 2	100039795	ENSMUSG00000040612
13839		Epha5	Eph receptor A5	13839	ENSMUSG00000029245
12801		Cnr1	cannabinoid receptor 1 (brain)	12801	ENSMUSG00000044288
13845		Ephb3	Eph receptor B3	13845	ENSMUSG00000005958
18508		Pax6	paired box gene 6	18508	ENSMUSG00000027168
69219		Ddah1	dimethylarginine dimethylaminohydrolase 1	69219	ENSMUSG00000028194
15379		Onecut1	one cut domain, family member 1	15379	ENSMUSG00000043013
239027		Arhgap22	Rho GTPase activating protein 22	239027	ENSMUSG00000063506
22658		Pcgf2	polycomb group ring finger 2	22658	ENSMUSG00000018537
241431		Xirp2	xin actin-binding repeat containing 2	241431	ENSMUSG00000027022
19876		Robo1	roundabout homolog 1 (Drosophila)	19876	ENSMUSG00000022883
57265		Fzd2	frizzled homolog 2 (Drosophila)	57265	ENSMUSG00000050288
636931		Trim71	tripartite motif-containing 71	636931	ENSMUSG00000079259
12977		Csf1	colony stimulating factor 1 (macrophage)	12977	ENSMUSG00000014599
72135		Pygo1	pygopus 1	72135	ENSMUSG00000034910
20677		Sox4	SRY-box containing gene 4	20677	ENSMUSG00000076431
14118		Fbn1	fibrillin 1	14118	ENSMUSG00000027204
18208		Ntn1	netrin 1	18208	ENSMUSG00000020902
723890		Mir181b-1	microRNA 181b-1	723890	NULL
330166		Miat	myocardial infarction associated transcript (non-protein coding)	330166	NULL
108686		Ccdc88a	coiled coil domain containing 88A	108686	ENSMUSG00000032740
227325		Dner	delta/notch-like EGF-related receptor	227325	ENSMUSG00000036766
16364		Irf4	interferon regulatory factor 4	16364	ENSMUSG00000021356
26427		Creb3l1	cAMP responsive element binding protein 3-like 1	26427	ENSMUSG00000027230
12614		Celsr1	cadherin, EGF LAG seven-pass G-type receptor 1 (flamingo homolog, Drosophila)	12614	ENSMUSG00000016028
18390		Oprm1	opioid receptor, mu 1	18390	ENSMUSG00000000766
109700		Itga1	integrin alpha 1	109700	ENSMUSG00000042284
16716		Ky	kyphoscoliosis peptidase	16716	ENSMUSG00000035606
20850		Stat5a	signal transducer and activator of transcription 5A	20850	ENSMUSG00000004043
27494		Amot	angiomotin	27494	ENSMUSG00000041688
83456		Mov10l1	Moloney leukemia virus 10-like 1	83456	ENSMUSG00000015365
12805		Cntn1	contactin 1	12805	ENSMUSG00000055022
11835		Ar	androgen receptor	11835	ENSMUSG00000046532
16790		Anpep	alanyl (membrane) aminopeptidase	16790	ENSMUSG00000039062
18183		Nrg3	neuregulin 3	18183	ENSMUSG00000041014
23859		Dlg2	discs, large homolog 2 (Drosophila)	23859	ENSMUSG00000052572
14168		Fgf13	fibroblast growth factor 13	14168	ENSMUSG00000031137
14397		Gabra4	gamma-aminobutyric acid (GABA) A receptor, subunit alpha 4	14397	ENSMUSG00000029211
18987		Pou2f2	POU domain, class 2, transcription factor 2	18987	ENSMUSG00000008496
20563		Slit2	slit homolog 2 (Drosophila)	20563	ENSMUSG00000031558
14580		Gfap	glial fibrillary acidic protein	14580	ENSMUSG00000020932
18214		Ddr2	discoidin domain receptor family, member 2	18214	ENSMUSG00000026674
73710		Tubb2b	tubulin, beta 2B class IIB	73710	ENSMUSG00000045136
65079		Rtn4r	reticulon 4 receptor	65079	ENSMUSG00000043811
14130		Fcgr2b	Fc receptor, IgG, low affinity IIb	14130	ENSMUSG00000026656
17263		Meg3	maternally expressed 3	17263	NULL
668303		Kif26a	kinesin family member 26A	668303	ENSMUSG00000021294
12524		Cd86	CD86 antigen	12524	ENSMUSG00000022901
232174		Cyp26b1	cytochrome P450, family 26, subfamily b, polypeptide 1	232174	ENSMUSG00000063415
70350		Basp1	brain abundant, membrane attached signal protein 1	70350	ENSMUSG00000045763
18996		Pou4f1	POU domain, class 4, transcription factor 1	18996	ENSMUSG00000048349
13003		Vcan	versican	13003	ENSMUSG00000021614
14598		Ggt1	gamma-glutamyltransferase 1	14598	ENSMUSG00000006345
12300		Cacng2	calcium channel, voltage-dependent, gamma subunit 2	12300	ENSMUSG00000019146
76829		Dok5	docking protein 5	76829	ENSMUSG00000027560
17342		Mitf	microphthalmia-associated transcription factor	17342	ENSMUSG00000035158
216725		Adamts2	a disintegrin-like and metallopeptidase (reprolysin type) with thrombospondin type 1 motif, 2	216725	ENSMUSG00000036545
65963		Tmem176b	transmembrane protein 176B	65963	ENSMUSG00000029810
12257		Tspo	translocator protein	12257	ENSMUSG00000041736
22772		Zic2	zinc finger protein of the cerebellum 2	22772	ENSMUSG00000061524
17127		Smad3	SMAD family member 3	17127	ENSMUSG00000032402
11504		Adamts1	a disintegrin-like and metallopeptidase (reprolysin type) with thrombospondin type 1 motif, 1	11504	ENSMUSG00000022893
19271		Ptprj	protein tyrosine phosphatase, receptor type, J	19271	ENSMUSG00000025314
210933		Bai3	brain-specific angiogenesis inhibitor 3	210933	ENSMUSG00000033569
12733		Clcnka	chloride channel Ka	12733	ENSMUSG00000033770
15530		Hspg2	perlecan (heparan sulfate proteoglycan 2)	15530	ENSMUSG00000028763
14912		Nkx6-2	NK6 homeobox 2	14912	ENSMUSG00000041309
18844		Plxna1	plexin A1	18844	ENSMUSG00000030084
14063		F2rl1	coagulation factor II (thrombin) receptor-like 1	14063	ENSMUSG00000021678
269152		Kif26b	kinesin family member 26B	269152	ENSMUSG00000026494
74754		Dhcr24	24-dehydrocholesterol reductase	74754	ENSMUSG00000034926
268396		Sh3pxd2b	SH3 and PX domains 2B	268396	ENSMUSG00000040711
12159		Bmp4	bone morphogenetic protein 4	12159	ENSMUSG00000021835
11548		Adra1b	adrenergic receptor, alpha 1b	11548	ENSMUSG00000050541
12804		Cntfr	ciliary neurotrophic factor receptor	12804	ENSMUSG00000028444
71653		4930506M07Rik	RIKEN cDNA 4930506M07 gene	71653	ENSMUSG00000041362
23966		Odz4	odd Oz/ten-m homolog 4 (Drosophila)	23966	ENSMUSG00000048078
215690		Nav1	neuron navigator 1	215690	ENSMUSG00000009418
16513		Kcnj10	potassium inwardly-rectifying channel, subfamily J, member 10	16513	ENSMUSG00000044708
58861		Cysltr1	cysteinyl leukotriene receptor 1	58861	ENSMUSG00000052821
18198		Musk	muscle, skeletal, receptor tyrosine kinase	18198	ENSMUSG00000057280
18187		Nrp2	neuropilin 2	18187	ENSMUSG00000025969
12404		Cbln1	cerebellin 1 precursor protein	12404	ENSMUSG00000031654
30924		Angptl3	angiopoietin-like 3	30924	ENSMUSG00000028553
104382		Barhl2	BarH-like 2 (Drosophila)	104382	ENSMUSG00000034384
15245		Hhip	Hedgehog-interacting protein	15245	ENSMUSG00000064325
16416		Itgb3	integrin beta 3	16416	ENSMUSG00000020689
16324		Inhbb	inhibin beta-B	16324	ENSMUSG00000037035
12934		Dpysl2	dihydropyrimidinase-like 2	12934	ENSMUSG00000022048
14805		Grik1	glutamate receptor, ionotropic, kainate 1	14805	ENSMUSG00000022935
17172		Ascl1	achaete-scute complex homolog 1 (Drosophila)	17172	ENSMUSG00000020052
16889		Lipa	lysosomal acid lipase A	16889	ENSMUSG00000024781
19885		Rorc	RAR-related orphan receptor gamma	19885	ENSMUSG00000028150
16490		Kcna2	potassium voltage-gated channel, shaker-related subfamily, member 2	16490	ENSMUSG00000040724
12808		Cobl	cordon-bleu	12808	ENSMUSG00000020173
53620		Vamp5	vesicle-associated membrane protein 5	53620	ENSMUSG00000073002
58198		Sall1	sal-like 1 (Drosophila)	58198	ENSMUSG00000031665
22239		Ugt8a	UDP galactosyltransferase 8A	22239	ENSMUSG00000032854
93887		Pcdhb16	protocadherin beta 16	93887	ENSMUSG00000047910
53945		Slc40a1	solute carrier family 40 (iron-regulated transporter), member 1	53945	ENSMUSG00000025993
225049		Ttc7	tetratricopeptide repeat domain 7	225049	ENSMUSG00000036918
56808		Cacna2d2	calcium channel, voltage-dependent, alpha 2/delta subunit 2	56808	ENSMUSG00000010066
217369		Uts2r	urotensin 2 receptor	217369	ENSMUSG00000039321
21418		Tfap2a	transcription factor AP-2, alpha	21418	ENSMUSG00000021359
71602		Myo1e	myosin IE	71602	ENSMUSG00000032220
14409		Gabrr2	gamma-aminobutyric acid (GABA) C receptor, subunit rho 2	14409	ENSMUSG00000023267
14172		Fgf18	fibroblast growth factor 18	14172	ENSMUSG00000057967
387609		Zhx2	zinc fingers and homeoboxes 2	387609	ENSMUSG00000071757
18654		Pgf	placental growth factor	18654	ENSMUSG00000004791
21416		Tcf7l2	transcription factor 7 like 2, T cell specific, HMG box	21416	ENSMUSG00000024985
11922		Neurod6	neurogenic differentiation 6	11922	ENSMUSG00000037984
108699		Chn1	chimerin (chimaerin) 1	108699	ENSMUSG00000056486
14812		Grin2b	glutamate receptor, ionotropic, NMDA2B (epsilon 2)	14812	ENSMUSG00000030209
12558		Cdh2	cadherin 2	12558	ENSMUSG00000024304
13616		Edn3	endothelin 3	13616	ENSMUSG00000027524
11490		Adam15	a disintegrin and metallopeptidase domain 15 (metargidin)	11490	ENSMUSG00000028041
56508		Rapgef4	Rap guanine nucleotide exchange factor (GEF) 4	56508	ENSMUSG00000049044
12827		Col4a2	collagen, type IV, alpha 2	12827	ENSMUSG00000031503
19229		Ptk2b	PTK2 protein tyrosine kinase 2 beta	19229	ENSMUSG00000059456
20312		Cx3cl1	chemokine (C-X3-C motif) ligand 1	20312	ENSMUSG00000031778
268902		Robo2	roundabout homolog 2 (Drosophila)	268902	ENSMUSG00000052516
26362		Axl	AXL receptor tyrosine kinase	26362	ENSMUSG00000002602
14129		Fcgr1	Fc receptor, IgG, high affinity I	14129	ENSMUSG00000015947
11459		Acta1	actin, alpha 1, skeletal muscle	11459	ENSMUSG00000031972
109934		Abr	active BCR-related gene	109934	ENSMUSG00000017631
18755		Prkch	protein kinase C, eta	18755	ENSMUSG00000021108
16392		Isl1	ISL1 transcription factor, LIM/homeodomain	16392	ENSMUSG00000042258
234779		Plcg2	phospholipase C, gamma 2	234779	ENSMUSG00000034330
14633		Gli2	GLI-Kruppel family member GLI2	14633	ENSMUSG00000048402
58250		Chst11	carbohydrate sulfotransferase 11	58250	ENSMUSG00000034612
94092		Trim16	tripartite motif-containing 16	94092	ENSMUSG00000047821
117606		Boc	biregional cell adhesion molecule-related/down-regulated by oncogenes (Cdon) binding protein	117606	ENSMUSG00000022687
22325		Vav2	vav 2 oncogene	22325	ENSMUSG00000009621
56847		Aldh1a3	aldehyde dehydrogenase family 1, subfamily A3	56847	ENSMUSG00000015134
59058		Bhlhe22	basic helix-loop-helix family, member e22	59058	ENSMUSG00000025128
53625		B3gnt2	UDP-GlcNAc:betaGal beta-1,3-N-acetylglucosaminyltransferase 2	53625	ENSMUSG00000051650
20537		Slc5a1	solute carrier family 5 (sodium/glucose cotransporter), member 1	20537	ENSMUSG00000011034
67855		Asprv1	aspartic peptidase, retroviral-like 1	67855	ENSMUSG00000033508
23985		Slc26a4	solute carrier family 26, member 4	23985	ENSMUSG00000020651
12550		Cdh1	cadherin 1	12550	ENSMUSG00000000303
20271		Scn5a	sodium channel, voltage-gated, type V, alpha	20271	ENSMUSG00000032511
83453		Chrdl1	chordin-like 1	83453	ENSMUSG00000031283
19264		Ptprc	protein tyrosine phosphatase, receptor type, C	19264	ENSMUSG00000026395
11603		Agrn	agrin	11603	ENSMUSG00000041936
57246		Tbx20	T-box 20	57246	ENSMUSG00000031965
80883		Ntng1	netrin G1	80883	ENSMUSG00000059857
22158		Tulp3	tubby-like protein 3	22158	ENSMUSG00000001521
14013		Mecom	MDS1 and EVI1 complex locus	14013	ENSMUSG00000027684
19659		Rbp1	retinol binding protein 1, cellular	19659	ENSMUSG00000046402
13036		Ctsh	cathepsin H	13036	ENSMUSG00000032359
20562		Slit1	slit homolog 1 (Drosophila)	20562	ENSMUSG00000025020
64929		Scel	sciellin	64929	ENSMUSG00000022123
16779		Lamb2	laminin, beta 2	16779	ENSMUSG00000052911
21937		Tnfrsf1a	tumor necrosis factor receptor superfamily, member 1a	21937	ENSMUSG00000030341
12504		Cd4	CD4 antigen	12504	ENSMUSG00000023274
240725		Sulf1	sulfatase 1	240725	ENSMUSG00000016918
12825		Col3a1	collagen, type III, alpha 1	12825	ENSMUSG00000026043
18190		Nrxn2	neurexin II	18190	ENSMUSG00000033768
18787		Serpine1	serine (or cysteine) peptidase inhibitor, clade E, member 1	18787	ENSMUSG00000037411
17347		Mknk2	MAP kinase-interacting serine/threonine kinase 2	17347	ENSMUSG00000020190
22253		Unc5c	unc-5 homolog C (C. elegans)	22253	ENSMUSG00000059921
223649		Nrbp2	nuclear receptor binding protein 2	223649	ENSMUSG00000075590
170835		Inpp5j	inositol polyphosphate 5-phosphatase J	170835	ENSMUSG00000034570
16869		Lhx1	LIM homeobox protein 1	16869	ENSMUSG00000018698
18605		Enpp1	ectonucleotide pyrophosphatase/phosphodiesterase 1	18605	ENSMUSG00000037370
21946		Pglyrp1	peptidoglycan recognition protein 1	21946	ENSMUSG00000030413
14051		Eya4	eyes absent 4 homolog (Drosophila)	14051	ENSMUSG00000010461
13346		Des	desmin	13346	ENSMUSG00000026208
321019		Gpr183	G protein-coupled receptor 183	321019	ENSMUSG00000051212
20346		Sema3a	sema domain, immunoglobulin domain (Ig), short basic domain, secreted, (semaphorin) 3A	20346	ENSMUSG00000028883
18799		Plcd1	phospholipase C, delta 1	18799	ENSMUSG00000010660
13866		Erbb2	v-erb-b2 erythroblastic leukemia viral oncogene homolog 2, neuro/glioblastoma derived oncogene homolog (avian)	13866	ENSMUSG00000062312
66797		Cntnap2	contactin associated protein-like 2	66797	ENSMUSG00000039419
12266		C3	complement component 3	12266	ENSMUSG00000024164
18590		Pdgfa	platelet derived growth factor, alpha	18590	ENSMUSG00000025856
12162		Bmp7	bone morphogenetic protein 7	12162	ENSMUSG00000008999
65100		Zic5	zinc finger protein of the cerebellum 5	65100	ENSMUSG00000041703
14401		Gabrb2	gamma-aminobutyric acid (GABA) A receptor, subunit beta 2	14401	ENSMUSG00000007653
12334		Capn2	calpain 2	12334	ENSMUSG00000026509
78286		Nav2	neuron navigator 2	78286	ENSMUSG00000052512
11876		Artn	artemin	11876	ENSMUSG00000028539
18128		Notch1	notch 1	18128	ENSMUSG00000026923
13637		Efna2	ephrin A2	13637	ENSMUSG00000003070
21385		Tbx2	T-box 2	21385	ENSMUSG00000000093
18439		P2rx7	purinergic receptor P2X, ligand-gated ion channel, 7	18439	ENSMUSG00000029468
22041		Trf	transferrin	22041	ENSMUSG00000090639,ENSMUSG00000032554
243914		Lgi4	leucine-rich repeat LGI family, member 4	243914	ENSMUSG00000036560
11816		Apoe	apolipoprotein E	11816	ENSMUSG00000002985
140781		Myh7	myosin, heavy polypeptide 7, cardiac muscle, beta	140781	ENSMUSG00000053093
12837		Col8a1	collagen, type VIII, alpha 1	12837	ENSMUSG00000068196
18510		Pax8	paired box gene 8	18510	ENSMUSG00000026976
20897		Stra6	stimulated by retinoic acid gene 6	20897	ENSMUSG00000032327
18186		Nrp1	neuropilin 1	18186	ENSMUSG00000025810
14025		Bcl11a	B cell CLL/lymphoma 11A (zinc finger protein)	14025	ENSMUSG00000000861
243300		6430598A04Rik	RIKEN cDNA 6430598A04 gene	243300	ENSMUSG00000045348
16728		L1cam	L1 cell adhesion molecule	16728	ENSMUSG00000031391
21808		Tgfb2	transforming growth factor, beta 2	21808	ENSMUSG00000039239
71529		Kazn	kazrin, periplakin interacting protein	71529	ENSMUSG00000040606
16952		Anxa1	annexin A1	16952	ENSMUSG00000024659
18595		Pdgfra	platelet derived growth factor receptor, alpha polypeptide	18595	ENSMUSG00000029231
18488		Cntn3	contactin 3	18488	ENSMUSG00000030075
15566		Htr7	5-hydroxytryptamine (serotonin) receptor 7	15566	ENSMUSG00000024798
20679		Sox6	SRY-box containing gene 6	20679	ENSMUSG00000051910
16574		Kif5c	kinesin family member 5C	16574	ENSMUSG00000026764
14960		H2-Aa	histocompatibility 2, class II antigen A, alpha	14960	ENSMUSG00000036594
16011		Igfbp5	insulin-like growth factor binding protein 5	16011	ENSMUSG00000026185
18423		Otx1	orthodenticle homolog 1 (Drosophila)	18423	ENSMUSG00000005917
58998		Pvrl3	poliovirus receptor-related 3	58998	ENSMUSG00000022656
11477		Acvr1	activin A receptor, type 1	11477	ENSMUSG00000026836
19270		Ptprg	protein tyrosine phosphatase, receptor type, G	19270	ENSMUSG00000021745
21802		Tgfa	transforming growth factor alpha	21802	ENSMUSG00000029999
18803		Plcg1	phospholipase C, gamma 1	18803	ENSMUSG00000016933
14299		Ncs1	neuronal calcium sensor 1	14299	ENSMUSG00000062661
13078		Cyp1b1	cytochrome P450, family 1, subfamily b, polypeptide 1	13078	ENSMUSG00000024087
16598		Klf2	Kruppel-like factor 2 (lung)	16598	ENSMUSG00000055148
21345		Tagln	transgelin	21345	ENSMUSG00000032085
12814		Col11a1	collagen, type XI, alpha 1	12814	ENSMUSG00000027966
74131		Sash3	SAM and SH3 domain containing 3	74131	ENSMUSG00000031101
666794		Rbm24	RNA binding motif protein 24	666794	ENSMUSG00000038132
330267		Thsd7a	thrombospondin, type I, domain containing 7A	330267	ENSMUSG00000032625
13842		Epha8	Eph receptor A8	13842	ENSMUSG00000028661
13132		Dab2	disabled 2, mitogen-responsive phosphoprotein	13132	ENSMUSG00000022150
229791		D3Bwg0562e	DNA segment, Chr 3, Brigham & Women's Genetics 0562 expressed	229791	ENSMUSG00000044667
14634		Gli3	GLI-Kruppel family member GLI3	14634	ENSMUSG00000021318
116701		Fgfrl1	fibroblast growth factor receptor-like 1	116701	ENSMUSG00000008090
14615		Gjc1	gap junction protein, gamma 1	14615	ENSMUSG00000034520
12386		Ctnna2	catenin (cadherin associated protein), alpha 2	12386	ENSMUSG00000063063
20682		Sox9	SRY-box containing gene 9	20682	ENSMUSG00000000567
14369		Fzd7	frizzled homolog 7 (Drosophila)	14369	ENSMUSG00000041075
19088		Prkar2b	protein kinase, cAMP dependent regulatory, type II beta	19088	ENSMUSG00000002997
320460		Vwc2l	von Willebrand factor C domain-containing protein 2-like	320460	ENSMUSG00000045648
12638		Cftr	cystic fibrosis transmembrane conductance regulator	12638	ENSMUSG00000041301
235402		Lingo1	leucine rich repeat and Ig domain containing 1	235402	ENSMUSG00000049556
210108		D130043K22Rik	RIKEN cDNA D130043K22 gene	210108	ENSMUSG00000006711
19263		Ptprb	protein tyrosine phosphatase, receptor type, B	19263	ENSMUSG00000020154
74490		Mamstr	MEF2 activating motif and SAP domain containing transcriptional regulator	74490	ENSMUSG00000042918
15200		Hbegf	heparin-binding EGF-like growth factor	15200	ENSMUSG00000024486
55983		Pdzrn3	PDZ domain containing RING finger 3	55983	ENSMUSG00000035357
54635		Pdgfc	platelet-derived growth factor, C polypeptide	54635	ENSMUSG00000028019
20541		Slc8a1	solute carrier family 8 (sodium/calcium exchanger), member 1	20541	ENSMUSG00000054640
71660		Rarres2	retinoic acid receptor responder (tazarotene induced) 2	71660	ENSMUSG00000009281
442801		Arhgef15	Rho guanine nucleotide exchange factor (GEF) 15	442801	ENSMUSG00000052921
21844		Tiam1	T cell lymphoma invasion and metastasis 1	21844	ENSMUSG00000002489
14387		Gaa	glucosidase, alpha, acid	14387	ENSMUSG00000025579
387149		Mir130a	microRNA 130a	387149	NULL
11668		Aldh1a1	aldehyde dehydrogenase family 1, subfamily A1	11668	ENSMUSG00000053279
66042		Sostdc1	sclerostin domain containing 1	66042	ENSMUSG00000036169
226180		Ina	internexin neuronal intermediate filament protein, alpha	226180	ENSMUSG00000034336
230025		Prdm13	PR domain containing 13	230025	ENSMUSG00000040478
16973		Lrp5	low density lipoprotein receptor-related protein 5	16973	ENSMUSG00000024913
252973		Grhl2	grainyhead-like 2 (Drosophila)	252973	ENSMUSG00000022286
22324		Vav1	vav 1 oncogene	22324	ENSMUSG00000034116
56839		Lgi1	leucine-rich repeat LGI family, member 1	56839	ENSMUSG00000067242
331461		Il1rapl1	interleukin 1 receptor accessory protein-like 1	331461	ENSMUSG00000052372
14254		Flt1	FMS-like tyrosine kinase 1	14254	ENSMUSG00000029648
19274		Ptprm	protein tyrosine phosphatase, receptor type, M	19274	ENSMUSG00000033278
21923		Tnc	tenascin C	21923	ENSMUSG00000028364
20359		Sema6b	sema domain, transmembrane domain (TM), and cytoplasmic domain, (semaphorin) 6B	20359	ENSMUSG00000001227
21828		Thbs4	thrombospondin 4	21828	ENSMUSG00000021702
16428		Itk	IL2 inducible T cell kinase	16428	ENSMUSG00000020395
21857		Timp1	tissue inhibitor of metalloproteinase 1	21857	ENSMUSG00000001131
20779		Src	Rous sarcoma oncogene	20779	ENSMUSG00000027646
51801		Ramp1	receptor (calcitonin) activity modifying protein 1	51801	ENSMUSG00000034353
209039		Tenc1	tensin like C1 domain-containing phosphatase	209039	ENSMUSG00000037003
70892		Ttll7	tubulin tyrosine ligase-like family, member 7	70892	ENSMUSG00000036745
16169		Il15ra	interleukin 15 receptor, alpha chain	16169	ENSMUSG00000023206
93686		Rbfox2	RNA binding protein, fox-1 homolog (C. elegans) 2	93686	ENSMUSG00000033565
14402		Gabrb3	gamma-aminobutyric acid (GABA) A receptor, subunit beta 3	14402	ENSMUSG00000033676
121021		Cspg4	chondroitin sulfate proteoglycan 4	121021	ENSMUSG00000032911
21833		Thra	thyroid hormone receptor alpha	21833	ENSMUSG00000058756
234094		Arhgef10	Rho guanine nucleotide exchange factor (GEF) 10	234094	ENSMUSG00000071176
16367		Irs1	insulin receptor substrate 1	16367	ENSMUSG00000055980
108071		Grm5	glutamate receptor, metabotropic 5	108071	ENSMUSG00000049583
664883		Nova1	neuro-oncological ventral antigen 1	664883	ENSMUSG00000021047
66333		Aqp11	aquaporin 11	66333	ENSMUSG00000042797
18992		Pou3f2	POU domain, class 3, transcription factor 2	18992	ENSMUSG00000095139
387200		Mir204	microRNA 204	387200	NULL
74762		Mdga1	MAM domain containing glycosylphosphatidylinositol anchor 1	74762	ENSMUSG00000043557
20355		Sema4f	sema domain, immunoglobulin domain (Ig), TM domain, and short cytoplasmic domain	20355	ENSMUSG00000000627
13717		Eln	elastin	13717	ENSMUSG00000029675
233752		Insc	inscuteable homolog (Drosophila)	233752	ENSMUSG00000048782
11727		Ang	angiogenin, ribonuclease, RNase A family, 5	11727	ENSMUSG00000072115
14766		Gpr56	G protein-coupled receptor 56	14766	ENSMUSG00000031785
93761		Smarca1	SWI/SNF related, matrix associated, actin dependent regulator of chromatin, subfamily a, member 1	93761	ENSMUSG00000031099
19130		Prox1	prospero-related homeobox 1	19130	ENSMUSG00000010175
210719		Mkx	mohawk homeobox	210719	ENSMUSG00000061013
54409		Ramp2	receptor (calcitonin) activity modifying protein 2	54409	ENSMUSG00000001240
17364		Trpm1	transient receptor potential cation channel, subfamily M, member 1	17364	ENSMUSG00000030523
12505		Cd44	CD44 antigen	12505	ENSMUSG00000005087
12774		Ccr5	chemokine (C-C motif) receptor 5	12774	ENSMUSG00000079227
15170		Ptpn6	protein tyrosine phosphatase, non-receptor type 6	15170	ENSMUSG00000004266
19283		Ptprz1	protein tyrosine phosphatase, receptor type Z, polypeptide 1	19283	ENSMUSG00000068748
20481		Ski	ski sarcoma viral oncogene homolog (avian)	20481	ENSMUSG00000029050
16876		Lhx9	LIM homeobox protein 9	16876	ENSMUSG00000019230
12824		Col2a1	collagen, type II, alpha 1	12824	ENSMUSG00000022483
109689		Arrb1	arrestin, beta 1	109689	ENSMUSG00000018909
23928		Lamc3	laminin gamma 3	23928	ENSMUSG00000026840
21922		Clec3b	C-type lectin domain family 3, member b	21922	ENSMUSG00000025784
22628		Ywhag	tyrosine 3-monooxygenase/tryptophan 5-monooxygenase activation protein, gamma polypeptide	22628	ENSMUSG00000051391
15904		Id4	inhibitor of DNA binding 4	15904	ENSMUSG00000021379
208618		Etl4	enhancer trap locus 4	208618	ENSMUSG00000036617
21420		Tfap2c	transcription factor AP-2, gamma	21420	ENSMUSG00000028640
105855		Nckap1l	NCK associated protein 1 like	105855	ENSMUSG00000022488
72043		Sulf2	sulfatase 2	72043	ENSMUSG00000006800
21960		Tnr	tenascin R	21960	ENSMUSG00000015829
70433		Draxin	dorsal inhibitory axon guidance protein	70433	ENSMUSG00000029005
114889		Vsx1	visual system homeobox 1 homolog (zebrafish)	114889	ENSMUSG00000033080
15203		Heph	hephaestin	15203	ENSMUSG00000031209
329872		Frem1	Fras1 related extracellular matrix protein 1	329872	ENSMUSG00000059049
14370		Fzd8	frizzled homolog 8 (Drosophila)	14370	ENSMUSG00000036904
64075		Smoc1	SPARC related modular calcium binding 1	64075	ENSMUSG00000021136
13640		Efna5	ephrin A5	13640	ENSMUSG00000048915
21825		Thbs1	thrombospondin 1	21825	ENSMUSG00000040152
15218		Foxn1	forkhead box N1	15218	ENSMUSG00000002057
216795		Wnt9a	wingless-type MMTV integration site 9A	216795	ENSMUSG00000000126
71371		Arid5b	AT rich interactive domain 5B (MRF1-like)	71371	ENSMUSG00000019947
69601		Dab2ip	disabled 2 interacting protein	69601	ENSMUSG00000026883
67596		Tespa1	thymocyte expressed, positive selection associated 1	67596	ENSMUSG00000034833
21803		Tgfb1	transforming growth factor, beta 1	21803	ENSMUSG00000002603
70417		Megf10	multiple EGF-like-domains 10	70417	ENSMUSG00000024593
18417		Cldn11	claudin 11	18417	ENSMUSG00000037625
12661		Chl1	cell adhesion molecule with homology to L1CAM	12661	ENSMUSG00000030077
17933		Myt1l	myelin transcription factor 1-like	17933	ENSMUSG00000061911
20190		Ryr1	ryanodine receptor 1, skeletal muscle	20190	ENSMUSG00000030592
11941		Atp2b2	ATPase, Ca++ transporting, plasma membrane 2	11941	ENSMUSG00000030302
66725		Lrrk2	leucine-rich repeat kinase 2	66725	ENSMUSG00000036273
108100		Baiap2	brain-specific angiogenesis inhibitor 1-associated protein 2	108100	ENSMUSG00000025372
14183		Fgfr2	fibroblast growth factor receptor 2	14183	ENSMUSG00000030849
22421		Wnt7a	wingless-related MMTV integration site 7A	22421	ENSMUSG00000030093
50723		Icosl	icos ligand	50723	ENSMUSG00000000732
385354		Frmd7	FERM domain containing 7	385354	ENSMUSG00000036131
14174		Fgf3	fibroblast growth factor 3	14174	ENSMUSG00000031074
211401		Mtss1	metastasis suppressor 1	211401	ENSMUSG00000022353
67800		Dgat2	diacylglycerol O-acyltransferase 2	67800	ENSMUSG00000030747
20473		Six3	sine oculis-related homeobox 3	20473	ENSMUSG00000038805
18007		Neo1	neogenin	18007	ENSMUSG00000032340
14160		Lgr5	leucine rich repeat containing G protein coupled receptor 5	14160	ENSMUSG00000020140
16414		Itgb2	integrin beta 2	16414	ENSMUSG00000000290
26562		Ncdn	neurochondrin	26562	ENSMUSG00000028833
14811		Grin2a	glutamate receptor, ionotropic, NMDA2A (epsilon 1)	14811	ENSMUSG00000059003
14357		Dtx1	deltex 1 homolog (Drosophila)	14357	ENSMUSG00000029603
15507		Hspb1	heat shock protein 1	15507	ENSMUSG00000004951
17153		Mal	myelin and lymphocyte protein, T cell differentiation protein	17153	ENSMUSG00000027375
19892		Rpe65	retinal pigment epithelium 65	19892	ENSMUSG00000028174
19116		Prlr	prolactin receptor	19116	ENSMUSG00000005268
12411		Cbs	cystathionine beta-synthase	12411	ENSMUSG00000024039
13867		Erbb3	v-erb-b2 erythroblastic leukemia viral oncogene homolog 3 (avian)	13867	ENSMUSG00000018166
244152		Tsku	tsukushi	244152	ENSMUSG00000049580
55994		Smad9	SMAD family member 9	55994	ENSMUSG00000027796
17000		Ltbr	lymphotoxin B receptor	17000	ENSMUSG00000030339
59036		Dact1	dapper homolog 1, antagonist of beta-catenin (xenopus)	59036	ENSMUSG00000044548
241568		Lrrc4c	leucine rich repeat containing 4C	241568	ENSMUSG00000050587
214058		Megf11	multiple EGF-like-domains 11	214058	ENSMUSG00000036466
16691		Krt8	keratin 8	16691	ENSMUSG00000049382
17242		Mdk	midkine	17242	ENSMUSG00000027239
14371		Fzd9	frizzled homolog 9 (Drosophila)	14371	ENSMUSG00000049551
18667		Pgr	progesterone receptor	18667	ENSMUSG00000031870
15902		Id2	inhibitor of DNA binding 2	15902	ENSMUSG00000020644
386463		Cdsn	corneodesmosin	386463	ENSMUSG00000039518
329941		Col8a2	collagen, type VIII, alpha 2	329941	ENSMUSG00000056174
68318		Aph1c	anterior pharynx defective 1c homolog (C. elegans)	68318	ENSMUSG00000053040
106522		Pkdcc	protein kinase domain containing, cytoplasmic	106522	ENSMUSG00000024247
12647		Chat	choline acetyltransferase	12647	ENSMUSG00000021919
217692		Sipa1l1	signal-induced proliferation-associated 1 like 1	217692	ENSMUSG00000042700
14269		Fnbp1	formin binding protein 1	14269	ENSMUSG00000075415
14415		Gad1	glutamate decarboxylase 1	14415	ENSMUSG00000070880
58234		Shank3	SH3/ankyrin domain gene 3	58234	ENSMUSG00000022623
108723		Card11	caspase recruitment domain family, member 11	108723	ENSMUSG00000036526
18991		Pou3f1	POU domain, class 3, transcription factor 1	18991	ENSMUSG00000090125
11924		Neurog2	neurogenin 2	11924	ENSMUSG00000027967
56198		Heyl	hairy/enhancer-of-split related with YRPW motif-like	56198	ENSMUSG00000032744
20851		Stat5b	signal transducer and activator of transcription 5B	20851	ENSMUSG00000020919
16591		Kl	klotho	16591	ENSMUSG00000058488
21907		Nr2e1	nuclear receptor subfamily 2, group E, member 1	21907	ENSMUSG00000019803
13836		Epha2	Eph receptor A2	13836	ENSMUSG00000006445
16480		Jup	junction plakoglobin	16480	ENSMUSG00000001552
17181		Matn2	matrilin 2	17181	ENSMUSG00000022324
20423		Shh	sonic hedgehog	20423	ENSMUSG00000002633
21419		Tfap2b	transcription factor AP-2 beta	21419	ENSMUSG00000025927
15571		Elavl3	ELAV (embryonic lethal, abnormal vision, Drosophila)-like 3 (Hu antigen C)	15571	ENSMUSG00000003410
18053		Ngfr	nerve growth factor receptor (TNFR superfamily, member 16)	18053	ENSMUSG00000000120
20564		Slit3	slit homolog 3 (Drosophila)	20564	ENSMUSG00000056427
20266		Scn1b	sodium channel, voltage-gated, type I, beta	20266	ENSMUSG00000019194
18442		P2ry2	purinergic receptor P2Y, G-protein coupled 2	18442	ENSMUSG00000032860
26456		Sema4g	sema domain, immunoglobulin domain (Ig), transmembrane domain (TM) and short cytoplasmic domain, (semaphorin) 4G	26456	ENSMUSG00000025207
16848		Lfng	LFNG O-fucosylpeptide 3-beta-N-acetylglucosaminyltransferase	16848	ENSMUSG00000029570
54713		Fezf2	Fez family zinc finger 2	54713	ENSMUSG00000021743
14164		Fgf1	fibroblast growth factor 1	14164	ENSMUSG00000036585
21928		Tnfaip2	tumor necrosis factor, alpha-induced protein 2	21928	ENSMUSG00000021281
16773		Lama2	laminin, alpha 2	16773	ENSMUSG00000019899
12608		Cebpb	CCAAT/enhancer binding protein (C/EBP), beta	12608	ENSMUSG00000056501
11602		Angpt4	angiopoietin 4	11602	ENSMUSG00000027460
16362		Irf1	interferon regulatory factor 1	16362	ENSMUSG00000018899
12305		Ddr1	discoidin domain receptor family, member 1	12305	ENSMUSG00000003534
12552		Cdh11	cadherin 11	12552	ENSMUSG00000031673
20354		Sema4d	sema domain, immunoglobulin domain (Ig), transmembrane domain (TM) and short cytoplasmic domain, (semaphorin) 4D	20354	ENSMUSG00000021451
21413		Tcf4	transcription factor 4	21413	ENSMUSG00000053477
20720		Serpine2	serine (or cysteine) peptidase inhibitor, clade E, member 2	20720	ENSMUSG00000026249
18230		Nxn	nucleoredoxin	18230	ENSMUSG00000020844
14561		Gdf11	growth differentiation factor 11	14561	ENSMUSG00000025352
195727		Nhs	Nance-Horan syndrome (human)	195727	ENSMUSG00000059493
66058		Tmem176a	transmembrane protein 176A	66058	ENSMUSG00000023367
272381		Lrrc4b	leucine rich repeat containing 4B	272381	ENSMUSG00000047085
16409		Itgam	integrin alpha M	16409	ENSMUSG00000030786
53883		Celsr2	cadherin, EGF LAG seven-pass G-type receptor 2 (flamingo homolog, Drosophila)	53883	ENSMUSG00000068740
11609		Agtr2	angiotensin II receptor, type 2	11609	ENSMUSG00000068122
14367		Fzd5	frizzled homolog 5 (Drosophila)	14367	ENSMUSG00000045005
18131		Notch3	notch 3	18131	ENSMUSG00000038146
16400		Itga3	integrin alpha 3	16400	ENSMUSG00000001507
22138		Ttn	titin	22138	ENSMUSG00000051747
17863		Myb	myeloblastosis oncogene	17863	ENSMUSG00000019982
12038		Bche	butyrylcholinesterase	12038	ENSMUSG00000027792
12842		Col1a1	collagen, type I, alpha 1	12842	ENSMUSG00000001506
16334		Ins2	insulin II	16334	ENSMUSG00000000215
11830		Aqp5	aquaporin 5	11830	ENSMUSG00000044217
170758		Rac3	RAS-related C3 botulinum substrate 3	170758	ENSMUSG00000018012
21853		Timeless	timeless homolog (Drosophila)	21853	ENSMUSG00000039994
11492		Adam19	a disintegrin and metallopeptidase domain 19 (meltrin beta)	11492	ENSMUSG00000011256
60597		Mapk8ip2	mitogen-activated protein kinase 8 interacting protein 2	60597	ENSMUSG00000022619
14362		Fzd1	frizzled homolog 1 (Drosophila)	14362	ENSMUSG00000044674
328789		Lhfpl5	lipoma HMGIC fusion partner-like 5	328789	ENSMUSG00000062252
13190		Dct	dopachrome tautomerase	13190	ENSMUSG00000022129
13835		Epha1	Eph receptor A1	13835	ENSMUSG00000029859
11552		Adra2b	adrenergic receptor, alpha 2b	11552	ENSMUSG00000058620
272031		E130309F12Rik	RIKEN cDNA E130309F12 gene	272031	ENSMUSG00000063446
13051		Cx3cr1	chemokine (C-X3-C) receptor 1	13051	ENSMUSG00000052336
18752		Prkcg	protein kinase C, gamma	18752	NULL
19085		Prkar1b	protein kinase, cAMP dependent regulatory, type I beta	19085	ENSMUSG00000025855
20203		S100b	S100 protein, beta polypeptide, neural	20203	ENSMUSG00000033208
329828		AI464131	expressed sequence AI464131	329828	ENSMUSG00000046312
16000		Igf1	insulin-like growth factor 1	16000	ENSMUSG00000020053
19091		Prkg1	protein kinase, cGMP-dependent, type I	19091	ENSMUSG00000052920
14472		Gbx2	gastrulation brain homeobox 2	14472	ENSMUSG00000034486
18013		Neurod2	neurogenic differentiation 2	18013	ENSMUSG00000038255
230126		Shb	src homology 2 domain-containing transforming protein B	230126	ENSMUSG00000044813
76484		Kndc1	kinase non-catalytic C-lobe domain (KIND) containing 1	76484	ENSMUSG00000066129
72393		Faim2	Fas apoptotic inhibitory molecule 2	72393	ENSMUSG00000023011
16149		Cd74	CD74 antigen (invariant polypeptide of major histocompatibility complex, class II antigen-associated)	16149	ENSMUSG00000024610
15229		Foxd1	forkhead box D1	15229	ENSMUSG00000078302
14066		F3	coagulation factor III	14066	ENSMUSG00000028128
56320		Dbn1	drebrin 1	56320	ENSMUSG00000034675
245537		Nlgn3	neuroligin 3	245537	ENSMUSG00000031302
14683		Gnas	GNAS (guanine nucleotide binding protein, alpha stimulating) complex locus	14683	ENSMUSG00000027523
434246		Trim72	tripartite motif-containing 72	434246	ENSMUSG00000042828
14451		Gas1	growth arrest specific 1	14451	ENSMUSG00000052957
20315		Cxcl12	chemokine (C-X-C motif) ligand 12	20315	ENSMUSG00000061353
19268		Ptprf	protein tyrosine phosphatase, receptor type, F	19268	ENSMUSG00000033295
18125		Nos1	nitric oxide synthase 1, neuronal	18125	ENSMUSG00000029361
192236		Hps1	Hermansky-Pudlak syndrome 1 homolog (human)	192236	ENSMUSG00000025188
20741		Spnb1	spectrin beta 1	20741	ENSMUSG00000021061
108151		Sema3d	sema domain, immunoglobulin domain (Ig), short basic domain, secreted, (semaphorin) 3D	108151	ENSMUSG00000040254
21815		Tgif1	TGFB-induced factor homeobox 1	21815	ENSMUSG00000047407
17300		Foxc1	forkhead box C1	17300	ENSMUSG00000050295
13641		Efnb1	ephrin B1	13641	ENSMUSG00000031217
17762		Mapt	microtubule-associated protein tau	17762	ENSMUSG00000018411
229357		Gpr149	G protein-coupled receptor 149	229357	ENSMUSG00000043441
68955		Srrm4	serine/arginine repetitive matrix 4	68955	ENSMUSG00000063919
244058		Rgma	RGM domain family, member A	244058	ENSMUSG00000070509
108072		Grm6	glutamate receptor, metabotropic 6	108072	ENSMUSG00000000617
18377		Omg	oligodendrocyte myelin glycoprotein	18377	ENSMUSG00000049612
21814		Tgfbr3	transforming growth factor, beta receptor III	21814	ENSMUSG00000029287
18073		Nid1	nidogen 1	18073	ENSMUSG00000005397
63955		Cables1	CDK5 and Abl enzyme substrate 1	63955	ENSMUSG00000040957
59056		Evc	Ellis van Creveld gene syndrome	59056	ENSMUSG00000029122
29817		Igfbp7	insulin-like growth factor binding protein 7	29817	ENSMUSG00000036256
242274		Lrrc7	leucine rich repeat containing 7	242274	ENSMUSG00000028176
240057		Syngap1	synaptic Ras GTPase activating protein 1 homolog (rat)	240057	ENSMUSG00000067629
60613		Kcnq4	potassium voltage-gated channel, subfamily Q, member 4	60613	ENSMUSG00000028631
16975		Lrp8	low density lipoprotein receptor-related protein 8, apolipoprotein e receptor	16975	ENSMUSG00000028613
12561		Cdh4	cadherin 4	12561	ENSMUSG00000000305
19417		Rasgrf1	RAS protein-specific guanine nucleotide-releasing factor 1	19417	ENSMUSG00000032356
241226		Itga8	integrin alpha 8	241226	ENSMUSG00000026768
13617		Ednra	endothelin receptor type A	13617	ENSMUSG00000031616
14428		Galr2	galanin receptor 2	14428	ENSMUSG00000020793
12704		Cit	citron	12704	ENSMUSG00000029516
21817		Tgm2	transglutaminase 2, C polypeptide	21817	ENSMUSG00000037820
216233		Socs2	suppressor of cytokine signaling 2	216233	ENSMUSG00000020027
320563		Islr2	immunoglobulin superfamily containing leucine-rich repeat 2	320563	ENSMUSG00000051243
68337		Crip2	cysteine rich protein 2	68337	ENSMUSG00000006356
63873		Trpv4	transient receptor potential cation channel, subfamily V, member 4	63873	ENSMUSG00000014158
14219		Ctgf	connective tissue growth factor	14219	ENSMUSG00000019997
24136		Zeb2	zinc finger E-box binding homeobox 2	24136	ENSMUSG00000026872
22352		Vim	vimentin	22352	ENSMUSG00000026728
21346		Tagln2	transgelin 2	21346	ENSMUSG00000026547
17880		Myh11	myosin, heavy polypeptide 11, smooth muscle	17880	ENSMUSG00000018830
320924		Ccbe1	collagen and calcium binding EGF domains 1	320924	ENSMUSG00000046318
20674		Sox2	SRY-box containing gene 2	20674	ENSMUSG00000074637
19224		Ptgs1	prostaglandin-endoperoxide synthase 1	19224	ENSMUSG00000047250
234356		Csgalnact1	chondroitin sulfate N-acetylgalactosaminyltransferase 1	234356	ENSMUSG00000036356
19713		Ret	ret proto-oncogene	19713	ENSMUSG00000030110
16772		Lama1	laminin, alpha 1	16772	ENSMUSG00000032796
14658		Glrb	glycine receptor, beta subunit	14658	ENSMUSG00000028020
11418		Accn1	amiloride-sensitive cation channel 1, neuronal (degenerin)	11418	ENSMUSG00000020704
76566		Fam101b	family with sequence similarity 101, member B	76566	ENSMUSG00000020846
12654		Chi3l1	chitinase 3-like 1	12654	ENSMUSG00000064246
320404		Itpkb	inositol 1,4,5-trisphosphate 3-kinase B	320404	ENSMUSG00000038855
12922		Crhr2	corticotropin releasing hormone receptor 2	12922	ENSMUSG00000003476
16878		Lif	leukemia inhibitory factor	16878	ENSMUSG00000034394
23937		Mab21l2	mab-21-like 2 (C. elegans)	23937	ENSMUSG00000057777
19277		Ptpro	protein tyrosine phosphatase, receptor type, O	19277	ENSMUSG00000030223
54352		Irx5	Iroquois related homeobox 5 (Drosophila)	54352	ENSMUSG00000031737
20357		Sema5b	sema domain, seven thrombospondin repeats (type 1 and type 1-like), transmembrane domain (TM) and short cytoplasmic domain, (semaphorin) 5B	20357	ENSMUSG00000052133
21934		Tnfrsf11a	tumor necrosis factor receptor superfamily, member 11a	21934	ENSMUSG00000026321
243743		Plxna4	plexin A4	243743	ENSMUSG00000029765
14585		Gfra1	glial cell line derived neurotrophic factor family receptor alpha 1	14585	ENSMUSG00000025089
21386		Tbx3	T-box 3	21386	ENSMUSG00000018604
214579		Aldh5a1	aldhehyde dehydrogenase family 5, subfamily A1	214579	ENSMUSG00000035936
245446		Slitrk4	SLIT and NTRK-like family, member 4	245446	ENSMUSG00000046699
94190		Ophn1	oligophrenin 1	94190	ENSMUSG00000031214
53601		Pcdh12	protocadherin 12	53601	ENSMUSG00000024440
57765		Tbx21	T-box 21	57765	ENSMUSG00000001444
13518		Dst	dystonin	13518	ENSMUSG00000026131
20475		Six5	sine oculis-related homeobox 5	20475	ENSMUSG00000040841
18205		Ntf3	neurotrophin 3	18205	ENSMUSG00000049107
12569		Cdk5r1	cyclin-dependent kinase 5, regulatory subunit 1 (p35)	12569	ENSMUSG00000048895
12192		Zfp36l1	zinc finger protein 36, C3H type-like 1	12192	ENSMUSG00000021127
12831		Col5a1	collagen, type V, alpha 1	12831	ENSMUSG00000026837
109901		Cela1	chymotrypsin-like elastase family, member 1	109901	ENSMUSG00000023031
74025		Nphp3	nephronophthisis 3 (adolescent)	74025	ENSMUSG00000032558
74123		Foxp4	forkhead box P4	74123	ENSMUSG00000023991
12267		C3ar1	complement component 3a receptor 1	12267	ENSMUSG00000040552
11864		Arnt2	aryl hydrocarbon receptor nuclear translocator 2	11864	ENSMUSG00000015709
11535		Adm	adrenomedullin	11535	ENSMUSG00000030790
16825		Ldb1	LIM domain binding 1	16825	ENSMUSG00000025223
11682		Alk	anaplastic lymphoma kinase	11682	ENSMUSG00000055471
16775		Lama4	laminin, alpha 4	16775	ENSMUSG00000019846
654362		Dear1	dual endothelin 1/angiotensin II receptor 1	654362	NULL
13710		Elf3	E74-like factor 3	13710	ENSMUSG00000003051
13982		Esr1	estrogen receptor 1 (alpha)	13982	ENSMUSG00000019768
330863		Trim67	tripartite motif-containing 67	330863	ENSMUSG00000036913
235180		Fez1	fasciculation and elongation protein zeta 1 (zygin I)	235180	ENSMUSG00000032118
723822		Mir218-1	microRNA 218-1	723822	NULL
21415		Tcf7l1	transcription factor 7 like 1 (T cell specific, HMG box)	21415	ENSMUSG00000055799
12554		Cdh13	cadherin 13	12554	ENSMUSG00000031841
12298		Cacnb4	calcium channel, voltage-dependent, beta 4 subunit	12298	ENSMUSG00000017412
22411		Wnt11	wingless-related MMTV integration site 11	22411	ENSMUSG00000015957
21367		Cntn2	contactin 2	21367	ENSMUSG00000053024
230103		Npr2	natriuretic peptide receptor 2	230103	ENSMUSG00000028469
245450		Slitrk2	SLIT and NTRK-like family, member 2	245450	ENSMUSG00000036790
80906		Kcnip2	Kv channel-interacting protein 2	80906	ENSMUSG00000025221
18483		Palm	paralemmin	18483	ENSMUSG00000035863
12822		Col18a1	collagen, type XVIII, alpha 1	12822	ENSMUSG00000001435
110279		Bcr	breakpoint cluster region	110279	ENSMUSG00000009681
14734		Gpc3	glypican 3	14734	ENSMUSG00000055653
56013		Srcin1	SRC kinase signaling inhibitor 1	56013	ENSMUSG00000038453
19699		Reln	reelin	19699	ENSMUSG00000042453
286940		Flnb	filamin, beta	286940	ENSMUSG00000025278
12326		Camk4	calcium/calmodulin-dependent protein kinase IV	12326	ENSMUSG00000038128
12830		Col4a5	collagen, type IV, alpha 5	12830	ENSMUSG00000031274
21826		Thbs2	thrombospondin 2	21826	ENSMUSG00000023885
13642		Efnb2	ephrin B2	13642	ENSMUSG00000001300
71093		Atoh8	atonal homolog 8 (Drosophila)	71093	ENSMUSG00000037621
68010		Bambi	BMP and activin membrane-bound inhibitor, homolog (Xenopus laevis)	68010	ENSMUSG00000024232
18751		Prkcb	protein kinase C, beta	18751	ENSMUSG00000052889
18933		Prrx1	paired related homeobox 1	18933	ENSMUSG00000026586
218476		Gcnt4	glucosaminyl (N-acetyl) transferase 4, core 2 (beta-1,6-N-acetylglucosaminyltransferase)	218476	ENSMUSG00000091387
68169		Ndnf	neuron-derived neurotrophic factor	68169	ENSMUSG00000049001
13649		Egfr	epidermal growth factor receptor	13649	ENSMUSG00000020122
244653		Hydin	HYDIN, axonemal central pair apparatus protein	244653	ENSMUSG00000059854
231470		Fras1	Fraser syndrome 1 homolog (human)	231470	ENSMUSG00000034687
21816		Tgm1	transglutaminase 1, K polypeptide	21816	ENSMUSG00000022218
13176		Dcc	deleted in colorectal carcinoma	13176	ENSMUSG00000060534
20745		Spock1	sparc/osteonectin, cwcv and kazal-like domains proteoglycan 1	20745	ENSMUSG00000056222
328365		Zmiz1	zinc finger, MIZ-type containing 1	328365	ENSMUSG00000007817
13609		S1pr1	sphingosine-1-phosphate receptor 1	13609	ENSMUSG00000045092
386750		Slitrk3	SLIT and NTRK-like family, member 3	386750	ENSMUSG00000048304
13393		Dlx3	distal-less homeobox 3	13393	ENSMUSG00000001510
20602		Ncor2	nuclear receptor co-repressor 2	20602	ENSMUSG00000029478
216439		Agap2	ArfGAP with GTPase domain, ankyrin repeat and PH domain 2	216439	ENSMUSG00000025422
277360		Prex1	phosphatidylinositol-3,4,5-trisphosphate-dependent Rac exchange factor 1	277360	ENSMUSG00000039621
12832		Col5a2	collagen, type V, alpha 2	12832	ENSMUSG00000026042
12156		Bmp2	bone morphogenetic protein 2	12156	ENSMUSG00000027358
18993		Pou3f3	POU domain, class 3, transcription factor 3	18993	ENSMUSG00000045515
20512		Slc1a3	solute carrier family 1 (glial high affinity glutamate transporter), member 3	20512	ENSMUSG00000005360
11421		Ace	angiotensin I converting enzyme (peptidyl-dipeptidase A) 1	11421	ENSMUSG00000020681
15364		Hmga2	high mobility group AT-hook 2	15364	ENSMUSG00000056758
19378		Aldh1a2	aldehyde dehydrogenase family 1, subfamily A2	19378	ENSMUSG00000013584
20678		Sox5	SRY-box containing gene 5	20678	ENSMUSG00000041540
12010		B2m	beta-2 microglobulin	12010	ENSMUSG00000060802
16776		Lama5	laminin, alpha 5	16776	ENSMUSG00000015647
235320		Zbtb16	zinc finger and BTB domain containing 16	235320	ENSMUSG00000066687
13555		E2f1	E2F transcription factor 1	13555	ENSMUSG00000027490
12032		Bcan	brevican	12032	ENSMUSG00000004892
22601		Yap1	yes-associated protein 1	22601	ENSMUSG00000053110
226841		Vash2	vasohibin 2	226841	ENSMUSG00000037568
14810		Grin1	glutamate receptor, ionotropic, NMDA1 (zeta 1)	14810	ENSMUSG00000026959
11600		Angpt1	angiopoietin 1	11600	ENSMUSG00000022309
13123		Cyp7b1	cytochrome P450, family 7, subfamily b, polypeptide 1	13123	ENSMUSG00000039519
17965		Nbl1	neuroblastoma, suppression of tumorigenicity 1	17965	ENSMUSG00000041120
18211		Ntrk1	neurotrophic tyrosine kinase, receptor, type 1	18211	ENSMUSG00000028072
94187		Zfp423	zinc finger protein 423	94187	ENSMUSG00000045333
18162		Npr3	natriuretic peptide receptor 3	18162	ENSMUSG00000022206
53972		Ngef	neuronal guanine nucleotide exchange factor	53972	ENSMUSG00000026259
20191		Ryr2	ryanodine receptor 2, cardiac	20191	ENSMUSG00000021313
16190		Il4ra	interleukin 4 receptor, alpha	16190	ENSMUSG00000030748
20351		Sema4a	sema domain, immunoglobulin domain (Ig), transmembrane domain (TM) and short cytoplasmic domain, (semaphorin) 4A	20351	ENSMUSG00000028064
13869		Erbb4	v-erb-a erythroblastic leukemia viral oncogene homolog 4 (avian)	13869	ENSMUSG00000062209
75766		Dcstamp	dentrocyte expressed seven transmembrane protein	75766	ENSMUSG00000022303
12606		Cebpa	CCAAT/enhancer binding protein (C/EBP), alpha	12606	ENSMUSG00000034957
14365		Fzd3	frizzled homolog 3 (Drosophila)	14365	ENSMUSG00000007989
18227		Nr4a2	nuclear receptor subfamily 4, group A, member 2	18227	ENSMUSG00000026826
13838		Epha4	Eph receptor A4	13838	ENSMUSG00000026235
50794		Klf13	Kruppel-like factor 13	50794	ENSMUSG00000052040
12394		Runx1	runt related transcription factor 1	12394	ENSMUSG00000022952
17918		Myo5a	myosin VA	17918	ENSMUSG00000034593
20708		Serpinb6b	serine (or cysteine) peptidase inhibitor, clade B, member 6b	20708	ENSMUSG00000042842
22762		Zfpm2	zinc finger protein, multitype 2	22762	ENSMUSG00000022306
109620		Dsp	desmoplakin	109620	ENSMUSG00000054889
57257		Vav3	vav 3 oncogene	57257	ENSMUSG00000033721
26386		Hsf4	heat shock transcription factor 4	26386	ENSMUSG00000033249
14842		Gsx1	GS homeobox 1	14842	ENSMUSG00000053129
21804		Tgfb1i1	transforming growth factor beta 1 induced transcript 1	21804	ENSMUSG00000030782
16467		Atcay	ataxia, cerebellar, Cayman type homolog (human)	16467	ENSMUSG00000034958
16322		Inha	inhibin alpha	16322	ENSMUSG00000032968
14268		Fn1	fibronectin 1	14268	ENSMUSG00000026193
108030		Lin7a	lin-7 homolog A (C. elegans)	108030	ENSMUSG00000019906
57764		Ntn4	netrin 4	57764	ENSMUSG00000020019
231991		Creb5	cAMP responsive element binding protein 5	231991	ENSMUSG00000053007
16002		Igf2	insulin-like growth factor 2	16002	ENSMUSG00000048583
18997		Pou4f2	POU domain, class 4, transcription factor 2	18997	ENSMUSG00000031688
12843		Col1a2	collagen, type I, alpha 2	12843	ENSMUSG00000029661
12562		Cdh5	cadherin 5	12562	ENSMUSG00000031871
20356		Sema5a	sema domain, seven thrombospondin repeats (type 1 and type 1-like), transmembrane domain (TM) and short cytoplasmic domain, (semaphorin) 5A	20356	ENSMUSG00000022231
100102		Pcsk9	proprotein convertase subtilisin/kexin type 9	100102	ENSMUSG00000044254
14182		Fgfr1	fibroblast growth factor receptor 1	14182	ENSMUSG00000031565
229715		Amigo1	adhesion molecule with Ig like domain 1	229715	ENSMUSG00000050947
14131		Fcgr3	Fc receptor, IgG, low affinity III	14131	ENSMUSG00000059498
13846		Ephb4	Eph receptor B4	13846	ENSMUSG00000029710
15932		Idua	iduronidase, alpha-L-	15932	ENSMUSG00000033540
11746		Anxa4	annexin A4	11746	ENSMUSG00000029994
12677		Vsx2	visual system homeobox 2	12677	ENSMUSG00000021239
66860		Tanc1	tetratricopeptide repeat, ankyrin repeat and coiled-coil containing 1	66860	ENSMUSG00000035168
15446		Hpgd	hydroxyprostaglandin dehydrogenase 15 (NAD)	15446	ENSMUSG00000031613
233064		Wdr62	WD repeat domain 62	233064	ENSMUSG00000037020
12145		Cxcr5	chemokine (C-X-C motif) receptor 5	12145	ENSMUSG00000047880
21838		Thy1	thymus cell antigen 1, theta	21838	ENSMUSG00000032011
230775		Bai2	brain-specific angiogenesis inhibitor 2	230775	ENSMUSG00000028782
12425		Cckar	cholecystokinin A receptor	12425	ENSMUSG00000029193
16404		Itga7	integrin alpha 7	16404	ENSMUSG00000025348
18008		Nes	nestin	18008	ENSMUSG00000004891
76965		Slitrk1	SLIT and NTRK-like family, member 1	76965	ENSMUSG00000075478
14609		Gja1	gap junction protein, alpha 1	14609	ENSMUSG00000050953
234267		Gpm6a	glycoprotein m6a	234267	ENSMUSG00000031517
58208		Bcl11b	B cell leukemia/lymphoma 11B	58208	ENSMUSG00000048251
22329		Vcam1	vascular cell adhesion molecule 1	22329	ENSMUSG00000027962
20363		Sepp1	selenoprotein P, plasma, 1	20363	ENSMUSG00000064373
19411		Rarg	retinoic acid receptor, gamma	19411	ENSMUSG00000001288
239719		Mkl2	MKL/myocardin-like 2	239719	ENSMUSG00000009569
11658		Alcam	activated leukocyte cell adhesion molecule	11658	ENSMUSG00000022636
53881		Slc5a3	solute carrier family 5 (inositol transporters), member 3	53881	ENSMUSG00000089774
237847		Rtn4rl1	reticulon 4 receptor-like 1	237847	ENSMUSG00000045287
22371		Vwf	Von Willebrand factor homolog	22371	ENSMUSG00000001930
14179		Fgf8	fibroblast growth factor 8	14179	ENSMUSG00000025219
20348		Sema3c	sema domain, immunoglobulin domain (Ig), short basic domain, secreted, (semaphorin) 3C	20348	ENSMUSG00000028780
54445		Unc93b1	unc-93 homolog B1 (C. elegans)	54445	ENSMUSG00000036908
17295		Met	met proto-oncogene	17295	ENSMUSG00000009376
13508		Dscam	Down syndrome cell adhesion molecule	13508	ENSMUSG00000050272
15234		Hgf	hepatocyte growth factor	15234	ENSMUSG00000028864
13643		Efnb3	ephrin B3	13643	ENSMUSG00000003934
21858		Timp2	tissue inhibitor of metalloproteinase 2	21858	ENSMUSG00000017466
242316		Gdf6	growth differentiation factor 6	242316	ENSMUSG00000051279
20743		Spnb3	spectrin beta 3	20743	ENSMUSG00000067889
20474		Six4	sine oculis-related homeobox 4	20474	ENSMUSG00000034460
13841		Epha7	Eph receptor A7	13841	ENSMUSG00000028289
18011		Neurl1a	neuralized homolog 1A (Drosophila)	18011	ENSMUSG00000006435
17189		Mb	myoglobin	17189	ENSMUSG00000018893
66515		Cul7	cullin 7	66515	ENSMUSG00000038545
16373		Irx3	Iroquois related homeobox 3 (Drosophila)	16373	ENSMUSG00000031734
15586		Hyal1	hyaluronoglucosaminidase 1	15586	ENSMUSG00000010051
20317		Serpinf1	serine (or cysteine) peptidase inhibitor, clade F, member 1	20317	ENSMUSG00000000753
18783		Pla2g4a	phospholipase A2, group IVA (cytosolic, calcium-dependent)	18783	ENSMUSG00000056220
15900		Irf8	interferon regulatory factor 8	15900	ENSMUSG00000041515
69737		Ttl	tubulin tyrosine ligase	69737	ENSMUSG00000027394
230857		Ece1	endothelin converting enzyme 1	230857	ENSMUSG00000057530
50779		Rgs6	regulator of G-protein signaling 6	50779	ENSMUSG00000021219
74039		Nfam1	Nfat activating molecule with ITAM motif 1	74039	ENSMUSG00000058099
18430		Oxtr	oxytocin receptor	18430	ENSMUSG00000049112
13614		Edn1	endothelin 1	13614	ENSMUSG00000021367
12667		Chrd	chordin	12667	ENSMUSG00000006958
319939		Tns3	tensin 3	319939	ENSMUSG00000020422
107449		Unc5b	unc-5 homolog B (C. elegans)	107449	ENSMUSG00000020099
223864		Rapgef3	Rap guanine nucleotide exchange factor (GEF) 3	223864	ENSMUSG00000022469
14313		Fst	follistatin	14313	ENSMUSG00000021765
18383		Tnfrsf11b	tumor necrosis factor receptor superfamily, member 11b (osteoprotegerin)	18383	ENSMUSG00000063727
114249		Npnt	nephronectin	114249	ENSMUSG00000040998
19250		Ptpn14	protein tyrosine phosphatase, non-receptor type 14	19250	ENSMUSG00000026604
11906		Zfhx3	zinc finger homeobox 3	11906	ENSMUSG00000038872
30953		Schip1	schwannomin interacting protein 1	30953	ENSMUSG00000027777
17700		Mstn	myostatin	17700	ENSMUSG00000026100
17158		Man2a1	mannosidase 2, alpha 1	17158	ENSMUSG00000024085
241134		9430031J16Rik	RIKEN cDNA 9430031J16 gene	241134	ENSMUSG00000054976
319922		Vwc2	von Willebrand factor C domain containing 2	319922	ENSMUSG00000050830
14537		Gcnt1	glucosaminyl (N-acetyl) transferase 1, core 2	14537	ENSMUSG00000038843
494504		Apcdd1	adenomatosis polyposis coli down-regulated 1	494504	ENSMUSG00000071847
23921		Sh2b2	SH2B adaptor protein 2	23921	ENSMUSG00000005057
14969		H2-Eb1	histocompatibility 2, class II antigen E beta	14969	ENSMUSG00000060586
208188		Ghsr	growth hormone secretagogue receptor	208188	ENSMUSG00000051136
17132		Maf	avian musculoaponeurotic fibrosarcoma (v-maf) AS42 oncogene homolog	17132	ENSMUSG00000055435
225908		Gm98	predicted gene 98	225908	ENSMUSG00000036098
16777		Lamb1	laminin B1	16777	ENSMUSG00000002900
14368		Fzd6	frizzled homolog 6 (Drosophila)	14368	ENSMUSG00000022297
171170		Mbnl3	muscleblind-like 3 (Drosophila)	171170	ENSMUSG00000036109
22288		Utrn	utrophin	22288	ENSMUSG00000019820
12398		Cbfa2t3	core-binding factor, runt domain, alpha subunit 2, translocated to, 3 (human)	12398	ENSMUSG00000006362
13837		Epha3	Eph receptor A3	13837	ENSMUSG00000052504
18028		Nfib	nuclear factor I/B	18028	ENSMUSG00000008575
66277		Klf15	Kruppel-like factor 15	66277	ENSMUSG00000030087
18858		Pmp22	peripheral myelin protein 22	18858	ENSMUSG00000018217
12161		Bmp6	bone morphogenetic protein 6	12161	ENSMUSG00000039004
11519		Add2	adducin 2 (beta)	11519	ENSMUSG00000030000
13193		Dcx	doublecortin	13193	ENSMUSG00000031285
17069		Ly6e	lymphocyte antigen 6 complex, locus E	17069	ENSMUSG00000022587
192187		Stab1	stabilin 1	192187	ENSMUSG00000042286
14348		Fut9	fucosyltransferase 9	14348	ENSMUSG00000055373
18212		Ntrk2	neurotrophic tyrosine kinase, receptor, type 2	18212	ENSMUSG00000055254
17311		Kitl	kit ligand	17311	ENSMUSG00000019966
19266		Ptprd	protein tyrosine phosphatase, receptor type, D	19266	ENSMUSG00000028399
23972		Papss2	3'-phosphoadenosine 5'-phosphosulfate synthase 2	23972	ENSMUSG00000024899
22341		Vegfc	vascular endothelial growth factor C	22341	ENSMUSG00000031520
11553		Adra2c	adrenergic receptor, alpha 2c	11553	ENSMUSG00000045318
78560		Gpr124	G protein-coupled receptor 124	78560	ENSMUSG00000031486
12362		Casp1	caspase 1	12362	ENSMUSG00000025888
29820		Tnfrsf19	tumor necrosis factor receptor superfamily, member 19	29820	ENSMUSG00000060548
13131		Dab1	disabled 1	13131	ENSMUSG00000028519
69807		Trim32	tripartite motif-containing 32	69807	ENSMUSG00000051675
14360		Fyn	Fyn proto-oncogene	14360	ENSMUSG00000019843
68792		Srpx2	sushi-repeat-containing protein, X-linked 2	68792	ENSMUSG00000031253
12393		Runx2	runt related transcription factor 2	12393	ENSMUSG00000039153
225631		Onecut2	one cut domain, family member 2	225631	ENSMUSG00000045991
11819		Nr2f2	nuclear receptor subfamily 2, group F, member 2	11819	ENSMUSG00000030551
15228		Foxg1	forkhead box G1	15228	ENSMUSG00000020950
22390		Wee1	WEE 1 homolog 1 (S. pombe)	22390	ENSMUSG00000031016
18596		Pdgfrb	platelet derived growth factor receptor, beta polypeptide	18596	ENSMUSG00000024620
16545		Kera	keratocan	16545	ENSMUSG00000019932
21375		Tbr1	T-box brain gene 1	21375	ENSMUSG00000035033
243548		Prickle2	prickle homolog 2 (Drosophila)	243548	ENSMUSG00000030020
83558		Tex11	testis expressed gene 11	83558	ENSMUSG00000009670
22173		Tyr	tyrosinase	22173	ENSMUSG00000004651
22419		Wnt5b	wingless-related MMTV integration site 5B	22419	ENSMUSG00000030170
22003		Tpm1	tropomyosin 1, alpha	22003	ENSMUSG00000032366
239250		Slitrk6	SLIT and NTRK-like family, member 6	239250	ENSMUSG00000045871
80752		Fam20c	family with sequence similarity 20, member C	80752	ENSMUSG00000025854
12405		Cbln2	cerebellin 2 precursor protein	12405	ENSMUSG00000024647
109205		Sobp	sine oculis-binding protein homolog (Drosophila)	109205	ENSMUSG00000038248
12370		Casp8	caspase 8	12370	ENSMUSG00000026029
14843		Gsx2	GS homeobox 2	14843	ENSMUSG00000035946
58223		Mmp19	matrix metallopeptidase 19	58223	ENSMUSG00000025355
14165		Fgf10	fibroblast growth factor 10	14165	ENSMUSG00000021732
biological process	biological adhesion	GO:0022610
C=821;O=372;E=144.30;R=2.58;rawP=5.68e-79;adjP=1.07e-75
12818		Col14a1	collagen, type XIV, alpha 1	12818	ENSMUSG00000022371
18189		Nrxn1	neurexin I	18189	ENSMUSG00000024109
21810		Tgfbi	transforming growth factor, beta induced	21810	ENSMUSG00000035493
105855		Nckap1l	NCK associated protein 1 like	105855	ENSMUSG00000022488
53870		Cntn6	contactin 6	53870	ENSMUSG00000030092
18795		Plcb1	phospholipase C, beta 1	18795	ENSMUSG00000051177
53311		Mybph	myosin binding protein H	53311	ENSMUSG00000042451
16398		Itga2	integrin alpha 2	16398	ENSMUSG00000015533
12737		Cldn1	claudin 1	12737	ENSMUSG00000022512
12939		Pcdha7	protocadherin alpha 7	12939	NULL
21960		Tnr	tenascin R	21960	ENSMUSG00000015829
380713		Scarf1	scavenger receptor class F, member 1	380713	ENSMUSG00000038188
93893		Pcdhb22	protocadherin beta 22	93893	ENSMUSG00000073591
329872		Frem1	Fras1 related extracellular matrix protein 1	329872	ENSMUSG00000059049
16774		Lama3	laminin, alpha 3	16774	ENSMUSG00000024421
13640		Efna5	ephrin A5	13640	ENSMUSG00000048915
64075		Smoc1	SPARC related modular calcium binding 1	64075	ENSMUSG00000021136
11852		Rhob	ras homolog gene family, member B	11852	ENSMUSG00000054364
21825		Thbs1	thrombospondin 1	21825	ENSMUSG00000040152
329628		Fat4	FAT tumor suppressor homolog 4 (Drosophila)	329628	ENSMUSG00000046743
21803		Tgfb1	transforming growth factor, beta 1	21803	ENSMUSG00000002603
70417		Megf10	multiple EGF-like-domains 10	70417	ENSMUSG00000024593
18417		Cldn11	claudin 11	18417	ENSMUSG00000037625
12661		Chl1	cell adhesion molecule with homology to L1CAM	12661	ENSMUSG00000030077
12557		Cdh17	cadherin 17	12557	ENSMUSG00000028217
226041		Pgm5	phosphoglucomutase 5	226041	ENSMUSG00000041731
56191		Tro	trophinin	56191	ENSMUSG00000025272
12560		Cdh3	cadherin 3	12560	ENSMUSG00000061048
16590		Kit	kit oncogene	16590	ENSMUSG00000005672
19272		Ptprk	protein tyrosine phosphatase, receptor type, K	19272	ENSMUSG00000019889
19280		Ptprs	protein tyrosine phosphatase, receptor type, S	19280	ENSMUSG00000013236
73173		Pcdh18	protocadherin 18	73173	ENSMUSG00000037892
11899		Astn1	astrotactin 1	11899	ENSMUSG00000026587
16414		Itgb2	integrin beta 2	16414	ENSMUSG00000000290
16475		Jub	ajuba	16475	ENSMUSG00000022178
14115		Fbln2	fibulin 2	14115	ENSMUSG00000064080
216856		Nlgn2	neuroligin 2	216856	ENSMUSG00000051790
68553		Col6a4	collagen, type VI, alpha 4	68553	ENSMUSG00000032572
18576		Pde3b	phosphodiesterase 3B, cGMP-inhibited	18576	ENSMUSG00000030671
19116		Prlr	prolactin receptor	19116	ENSMUSG00000005268
242409		Tmem8b	transmembrane protein 8B	242409	ENSMUSG00000078716
17289		Mertk	c-mer proto-oncogene tyrosine kinase	17289	ENSMUSG00000014361
13867		Erbb3	v-erb-b2 erythroblastic leukemia viral oncogene homolog 3 (avian)	13867	ENSMUSG00000018166
93715		Pcdhga7	protocadherin gamma subfamily A, 7	93715	NULL
226519		Lamc1	laminin, gamma 1	226519	ENSMUSG00000026478
214058		Megf11	multiple EGF-like-domains 11	214058	ENSMUSG00000036466
93891		Pcdhb20	protocadherin beta 20	93891	ENSMUSG00000046191
16410		Itgav	integrin alpha V	16410	ENSMUSG00000027087
23876		Fbln5	fibulin 5	23876	ENSMUSG00000021186
329941		Col8a2	collagen, type VIII, alpha 2	329941	ENSMUSG00000056174
245026		Col6a6	collagen, type VI, alpha 6	245026	ENSMUSG00000043719
216033		Ctnna3	catenin (cadherin associated protein), alpha 3	216033	ENSMUSG00000060843
242022		Frem2	Fras1 related extracellular matrix protein 2	242022	ENSMUSG00000037016
319480		Itga11	integrin alpha 11	319480	ENSMUSG00000032243
18163		Ctnnd2	catenin (cadherin associated protein), delta 2	18163	ENSMUSG00000022240
12563		Cdh6	cadherin 6	12563	ENSMUSG00000039385
241201		Cdh7	cadherin 7, type 2	241201	ENSMUSG00000026312
11803		Aplp1	amyloid beta (A4) precursor-like protein 1	11803	ENSMUSG00000006651
17064		Cd93	CD93 antigen	17064	ENSMUSG00000027435
11820		App	amyloid beta (A4) precursor protein	11820	ENSMUSG00000022892
20851		Stat5b	signal transducer and activator of transcription 5B	20851	ENSMUSG00000020919
170571		Cntnap4	contactin associated protein-like 4	170571	ENSMUSG00000031772
13836		Epha2	Eph receptor A2	13836	ENSMUSG00000006445
270190		Ephb1	Eph receptor B1	270190	ENSMUSG00000032537
16480		Jup	junction plakoglobin	16480	ENSMUSG00000001552
93888		Pcdhb17	protocadherin beta 17	93888	ENSMUSG00000046387
17096		Lyn	Yamaguchi sarcoma viral (v-yes-1) oncogene homolog	17096	ENSMUSG00000042228
18753		Prkcd	protein kinase C, delta	18753	ENSMUSG00000021948
67916		Ppap2b	phosphatidic acid phosphatase type 2B	67916	ENSMUSG00000028517
64817		Svep1	sushi, von Willebrand factor type A, EGF and pentraxin domain containing 1	64817	ENSMUSG00000028369
54366		Ctnnal1	catenin (cadherin associated protein), alpha-like 1	54366	ENSMUSG00000038816
245827		Fat2	FAT tumor suppressor homolog 2 (Drosophila)	245827	ENSMUSG00000055333
215654		Cdh12	cadherin 12	215654	ENSMUSG00000040452
71461		Ptk7	PTK7 protein tyrosine kinase 7	71461	ENSMUSG00000023972
16542		Kdr	kinase insert domain protein receptor	16542	ENSMUSG00000062960
12305		Ddr1	discoidin domain receptor family, member 1	12305	ENSMUSG00000003534
20354		Sema4d	sema domain, immunoglobulin domain (Ig), transmembrane domain (TM) and short cytoplasmic domain, (semaphorin) 4D	20354	ENSMUSG00000021451
12552		Cdh11	cadherin 11	12552	ENSMUSG00000031673
68396		Nat8	N-acetyltransferase 8 (GCN5-related, putative)	68396	ENSMUSG00000030004
20720		Serpine2	serine (or cysteine) peptidase inhibitor, clade E, member 2	20720	ENSMUSG00000026249
13644		Efs	embryonal Fyn-associated substrate	13644	ENSMUSG00000022203
23836		Cdh20	cadherin 20	23836	ENSMUSG00000050840
53321		Cntnap1	contactin associated protein-like 1	53321	ENSMUSG00000017167
105827		Amigo2	adhesion molecule with Ig like domain 2	105827	ENSMUSG00000048218
19159		Cyth3	cytohesin 3	19159	ENSMUSG00000018001
16409		Itgam	integrin alpha M	16409	ENSMUSG00000030786
210126		Lpp	LIM domain containing preferred translocation partner in lipoma	210126	ENSMUSG00000033306
53883		Celsr2	cadherin, EGF LAG seven-pass G-type receptor 2 (flamingo homolog, Drosophila)	53883	ENSMUSG00000068740
93873		Pcdhb2	protocadherin beta 2	93873	ENSMUSG00000051599
330790		Hapln4	hyaluronan and proteoglycan link protein 4	330790	ENSMUSG00000007594
68606		Ppm1f	protein phosphatase 1F (PP2C domain containing)	68606	ENSMUSG00000026181
16400		Itga3	integrin alpha 3	16400	ENSMUSG00000001507
68567		Cgref1	cell growth regulator with EF hand domain 1	68567	ENSMUSG00000029161
93674		Cml3	camello-like 3	93674	ENSMUSG00000051262
13723		Emb	embigin	13723	ENSMUSG00000021728
94332		Cadm3	cell adhesion molecule 3	94332	ENSMUSG00000005338
93885		Pcdhb14	protocadherin beta 14	93885	ENSMUSG00000044043
227937		Pkp4	plakophilin 4	227937	ENSMUSG00000026991
12842		Col1a1	collagen, type I, alpha 1	12842	ENSMUSG00000001506
268663		Cdhr2	cadherin-related family member 2	268663	ENSMUSG00000034918
219257		Pcdh20	protocadherin 20	219257	ENSMUSG00000050505
11735		Ank3	ankyrin 3, epithelial	11735	ENSMUSG00000069601
12817		Col13a1	collagen, type XIII, alpha 1	12817	ENSMUSG00000058806
20963		Syk	spleen tyrosine kinase	20963	ENSMUSG00000021457
620292		Cntnap5c	contactin associated protein-like 5C	620292	ENSMUSG00000038048
319504		Nrcam	neuron-glia-CAM-related cell adhesion molecule	319504	ENSMUSG00000020598
13835		Epha1	Eph receptor A1	13835	ENSMUSG00000029859
114332		Lyve1	lymphatic vessel endothelial hyaluronan receptor 1	114332	ENSMUSG00000030787
240025		Dact2	dapper homolog 2, antagonist of beta-catenin (xenopus)	240025	ENSMUSG00000048826
93884		Pcdhb13	protocadherin beta 13	93884	ENSMUSG00000047307
56264		Cpxm1	carboxypeptidase X 1 (M14 family)	56264	ENSMUSG00000027408
12927		Bcar1	breast cancer anti-estrogen resistance 1	12927	ENSMUSG00000031955
11489		Adam12	a disintegrin and metallopeptidase domain 12 (meltrin alpha)	11489	ENSMUSG00000054555
22418		Wnt5a	wingless-related MMTV integration site 5A	22418	ENSMUSG00000021994
14107		Fat1	FAT tumor suppressor homolog 1 (Drosophila)	14107	ENSMUSG00000070047
18191		Nrxn3	neurexin III	18191	ENSMUSG00000066392
19091		Prkg1	protein kinase, cGMP-dependent, type I	19091	ENSMUSG00000052920
14234		Foxc2	forkhead box C2	14234	ENSMUSG00000046714
227753		Gsn	gelsolin	227753	ENSMUSG00000026879
270120		Fat3	FAT tumor suppressor homolog 3 (Drosophila)	270120	ENSMUSG00000074505
192167		Nlgn1	neuroligin 1	192167	ENSMUSG00000063887
245537		Nlgn3	neuroligin 3	245537	ENSMUSG00000031302
17387		Mmp14	matrix metallopeptidase 14 (membrane-inserted)	17387	ENSMUSG00000000957
12739		Cldn3	claudin 3	12739	ENSMUSG00000070473
21930		Tnfaip6	tumor necrosis factor alpha induced protein 6	21930	ENSMUSG00000053475
94214		Spock2	sparc/osteonectin, cwcv and kazal-like domains proteoglycan 2	94214	ENSMUSG00000058297
320910		Itgb8	integrin beta 8	320910	ENSMUSG00000025321
19268		Ptprf	protein tyrosine phosphatase, receptor type, F	19268	ENSMUSG00000033295
192163		Pcdha3	protocadherin alpha 3	192163	NULL
15898		Icam5	intercellular adhesion molecule 5, telencephalin	15898	ENSMUSG00000032174
64074		Smoc2	SPARC related modular calcium binding 2	64074	ENSMUSG00000023886
20377		Sfrp1	secreted frizzled-related protein 1	20377	ENSMUSG00000031548
18377		Omg	oligodendrocyte myelin glycoprotein	18377	ENSMUSG00000049612
26564		Ror2	receptor tyrosine kinase-like orphan receptor 2	26564	ENSMUSG00000021464
18073		Nid1	nidogen 1	18073	ENSMUSG00000005397
260299		Cadm4	cell adhesion molecule 4	260299	ENSMUSG00000054793
17130		Smad6	SMAD family member 6	17130	ENSMUSG00000036867
17916		Myo1f	myosin IF	17916	ENSMUSG00000024300
29817		Igfbp7	insulin-like growth factor binding protein 7	29817	ENSMUSG00000036256
14012		Mpzl2	myelin protein zero-like 2	14012	ENSMUSG00000032092
223272		Itgbl1	integrin, beta-like 1	223272	ENSMUSG00000032925
12561		Cdh4	cadherin 4	12561	ENSMUSG00000000305
76293		Mfap4	microfibrillar-associated protein 4	76293	ENSMUSG00000042436
13506		Dsc2	desmocollin 2	13506	ENSMUSG00000024331
241226		Itga8	integrin alpha 8	241226	ENSMUSG00000026768
93878		Pcdhb7	protocadherin beta 7	93878	ENSMUSG00000045062
21817		Tgm2	transglutaminase 2, C polypeptide	21817	ENSMUSG00000037820
13845		Ephb3	Eph receptor B3	13845	ENSMUSG00000005958
12564		Cdh8	cadherin 8	12564	ENSMUSG00000036510
50706		Postn	periostin, osteoblast specific factor	50706	ENSMUSG00000027750
15379		Onecut1	one cut domain, family member 1	15379	ENSMUSG00000043013
14219		Ctgf	connective tissue growth factor	14219	ENSMUSG00000019997
77976		Nuak1	NUAK family, SNF1-like kinase, 1	77976	ENSMUSG00000020032
93890		Pcdhb19	protocadherin beta 19	93890	ENSMUSG00000043313
19876		Robo1	roundabout homolog 1 (Drosophila)	19876	ENSMUSG00000022883
13482		Dpp4	dipeptidylpeptidase 4	13482	ENSMUSG00000035000
12977		Csf1	colony stimulating factor 1 (macrophage)	12977	ENSMUSG00000014599
18208		Ntn1	netrin 1	18208	ENSMUSG00000020902
225256		Dsg1b	desmoglein 1 beta	225256	ENSMUSG00000061928
230959		Ajap1	adherens junction associated protein 1	230959	ENSMUSG00000039546
70839		P2ry12	purinergic receptor P2Y, G-protein coupled 12	70839	ENSMUSG00000036353
19713		Ret	ret proto-oncogene	19713	ENSMUSG00000030110
93880		Pcdhb9	protocadherin beta 9	93880	ENSMUSG00000051242
16408		Itgal	integrin alpha L	16408	ENSMUSG00000030830
16772		Lama1	laminin, alpha 1	16772	ENSMUSG00000032796
11856		Arhgap6	Rho GTPase activating protein 6	11856	ENSMUSG00000031355
12614		Celsr1	cadherin, EGF LAG seven-pass G-type receptor 1 (flamingo homolog, Drosophila)	12614	ENSMUSG00000016028
15894		Icam1	intercellular adhesion molecule 1	15894	ENSMUSG00000037405
16456		F11r	F11 receptor	16456	ENSMUSG00000038235
109700		Itga1	integrin alpha 1	109700	ENSMUSG00000042284
636808		Cntnap5a	contactin associated protein-like 5A	636808	ENSMUSG00000070695
20850		Stat5a	signal transducer and activator of transcription 5A	20850	ENSMUSG00000004043
244895		C230081A13Rik	RIKEN cDNA C230081A13 gene	244895	ENSMUSG00000074305
93695		Gpnmb	glycoprotein (transmembrane) nmb	93695	ENSMUSG00000029816
57342		Parva	parvin, alpha	57342	ENSMUSG00000030770
12805		Cntn1	contactin 1	12805	ENSMUSG00000055022
12833		Col6a1	collagen, type VI, alpha 1	12833	ENSMUSG00000001119
18761		Prkcq	protein kinase C, theta	18761	ENSMUSG00000026778
12565		Cdh9	cadherin 9	12565	ENSMUSG00000025370
53601		Pcdh12	protocadherin 12	53601	ENSMUSG00000024440
20868		Stk10	serine/threonine kinase 10	20868	ENSMUSG00000020272
13518		Dst	dystonin	13518	ENSMUSG00000026131
20563		Slit2	slit homolog 2 (Drosophila)	20563	ENSMUSG00000031558
18214		Ddr2	discoidin domain receptor family, member 2	18214	ENSMUSG00000026674
12569		Cdk5r1	cyclin-dependent kinase 5, regulatory subunit 1 (p35)	12569	ENSMUSG00000048895
12831		Col5a1	collagen, type V, alpha 1	12831	ENSMUSG00000026837
75599		Pcdh1	protocadherin 1	75599	ENSMUSG00000051375
16825		Ldb1	LIM domain binding 1	16825	ENSMUSG00000025223
225825		Cd226	CD226 antigen	225825	ENSMUSG00000034028
16775		Lama4	laminin, alpha 4	16775	ENSMUSG00000019846
234839		Fam38a	family with sequence similarity 38, member A	234839	ENSMUSG00000014444
17127		Smad3	SMAD family member 3	17127	ENSMUSG00000032402
12778		Cxcr7	chemokine (C-X-C motif) receptor 7	12778	ENSMUSG00000044337
19271		Ptprj	protein tyrosine phosphatase, receptor type, J	19271	ENSMUSG00000025314
12554		Cdh13	cadherin 13	12554	ENSMUSG00000031841
21367		Cntn2	contactin 2	21367	ENSMUSG00000053024
12937		Pcdha6	protocadherin alpha 6	12937	NULL
269152		Kif26b	kinesin family member 26B	269152	ENSMUSG00000026494
57278		Bcam	basal cell adhesion molecule	57278	ENSMUSG00000002980
12822		Col18a1	collagen, type XVIII, alpha 1	12822	ENSMUSG00000001435
19039		Lgals3bp	lectin, galactoside-binding, soluble, 3 binding protein	19039	ENSMUSG00000033880
14067		F5	coagulation factor V	14067	ENSMUSG00000026579
56013		Srcin1	SRC kinase signaling inhibitor 1	56013	ENSMUSG00000038453
12816		Col12a1	collagen, type XII, alpha 1	12816	ENSMUSG00000032332
19699		Reln	reelin	19699	ENSMUSG00000042453
320873		Cdh10	cadherin 10	320873	ENSMUSG00000022321
69524		Esam	endothelial cell-specific adhesion molecule	69524	ENSMUSG00000001946
21826		Thbs2	thrombospondin 2	21826	ENSMUSG00000023885
18187		Nrp2	neuropilin 2	18187	ENSMUSG00000025969
241175		Cntnap5b	contactin associated protein-like 5B	241175	ENSMUSG00000067028
30924		Angptl3	angiopoietin-like 3	30924	ENSMUSG00000028553
14724		Gp1bb	glycoprotein Ib, beta polypeptide	14724	ENSMUSG00000050761
13642		Efnb2	ephrin B2	13642	ENSMUSG00000001300
11568		Aebp1	AE binding protein 1	11568	ENSMUSG00000020473
16420		Itgb6	integrin beta 6	16420	ENSMUSG00000026971
237979		Sdk2	sidekick homolog 2 (chicken)	237979	ENSMUSG00000041592
16416		Itgb3	integrin beta 3	16416	ENSMUSG00000020689
208777		Sned1	sushi, nidogen and EGF-like domains 1	208777	ENSMUSG00000047793
99151		Cercam	cerebral endothelial cell adhesion molecule	99151	ENSMUSG00000039787
93887		Pcdhb16	protocadherin beta 16	93887	ENSMUSG00000047910
68169		Ndnf	neuron-derived neurotrophic factor	68169	ENSMUSG00000049001
16402		Itga5	integrin alpha 5 (fibronectin receptor alpha)	16402	ENSMUSG00000000555
13649		Egfr	epidermal growth factor receptor	13649	ENSMUSG00000020122
93874		Pcdhb3	protocadherin beta 3	93874	ENSMUSG00000045498
93877		Pcdhb6	protocadherin beta 6	93877	ENSMUSG00000051678
12489		Cd33	CD33 antigen	12489	ENSMUSG00000004609
20745		Spock1	sparc/osteonectin, cwcv and kazal-like domains proteoglycan 1	20745	ENSMUSG00000056222
13609		S1pr1	sphingosine-1-phosphate receptor 1	13609	ENSMUSG00000045092
18526		Pcdh10	protocadherin 10	18526	ENSMUSG00000049100
219228		Pcdh17	protocadherin 17	219228	ENSMUSG00000035566
233744		Spon1	spondin 1, (f-spondin) extracellular matrix protein	233744	ENSMUSG00000038156
13510		Dsg1a	desmoglein 1 alpha	13510	ENSMUSG00000069441
14469		Gbp2	guanylate binding protein 2	14469	ENSMUSG00000028270
56644		Clec7a	C-type lectin domain family 7, member a	56644	ENSMUSG00000079293
12558		Cdh2	cadherin 2	12558	ENSMUSG00000024304
16776		Lama5	laminin, alpha 5	16776	ENSMUSG00000015647
11490		Adam15	a disintegrin and metallopeptidase domain 15 (metargidin)	11490	ENSMUSG00000028041
245578		Pcdh11x	protocadherin 11 X-linked	245578	NULL
12032		Bcan	brevican	12032	ENSMUSG00000004892
19229		Ptk2b	PTK2 protein tyrosine kinase 2 beta	19229	ENSMUSG00000059456
268902		Robo2	roundabout homolog 2 (Drosophila)	268902	ENSMUSG00000052516
20312		Cx3cl1	chemokine (C-X3-C motif) ligand 1	20312	ENSMUSG00000031778
26362		Axl	AXL receptor tyrosine kinase	26362	ENSMUSG00000002602
11600		Angpt1	angiopoietin 1	11600	ENSMUSG00000022309
100702		Gbp6	guanylate binding protein 6	100702	ENSMUSG00000079362
239096		Cdh24	cadherin-like 24	239096	ENSMUSG00000059674
107581		Col16a1	collagen, type XVI, alpha 1	107581	ENSMUSG00000040690
22793		Zyx	zyxin	22793	ENSMUSG00000029860
23792		Adam23	a disintegrin and metallopeptidase domain 23	23792	ENSMUSG00000025964
93883		Pcdhb12	protocadherin beta 12	93883	ENSMUSG00000043458
117606		Boc	biregional cell adhesion molecule-related/down-regulated by oncogenes (Cdon) binding protein	117606	ENSMUSG00000022687
104099		Itga9	integrin alpha 9	104099	ENSMUSG00000039115
13838		Epha4	Eph receptor A4	13838	ENSMUSG00000026235
12550		Cdh1	cadherin 1	12550	ENSMUSG00000000303
76884		Cyfip2	cytoplasmic FMR1 interacting protein 2	76884	ENSMUSG00000020340
110253		Triobp	TRIO and F-actin binding protein	110253	ENSMUSG00000033088
19264		Ptprc	protein tyrosine phosphatase, receptor type, C	19264	ENSMUSG00000026395
109620		Dsp	desmoplakin	109620	ENSMUSG00000054889
57257		Vav3	vav 3 oncogene	57257	ENSMUSG00000033721
14268		Fn1	fibronectin 1	14268	ENSMUSG00000026193
23828		Bves	blood vessel epicardial substance	23828	ENSMUSG00000071317
18074		Nid2	nidogen 2	18074	ENSMUSG00000021806
12562		Cdh5	cadherin 5	12562	ENSMUSG00000031871
16779		Lamb2	laminin, beta 2	16779	ENSMUSG00000052911
12504		Cd4	CD4 antigen	12504	ENSMUSG00000023274
229715		Amigo1	adhesion molecule with Ig like domain 1	229715	ENSMUSG00000050947
105298		Epdr1	ependymin related protein 1 (zebrafish)	105298	ENSMUSG00000002808
13846		Ephb4	Eph receptor B4	13846	ENSMUSG00000029710
64085		Clstn2	calsyntenin 2	64085	ENSMUSG00000032452
12825		Col3a1	collagen, type III, alpha 1	12825	ENSMUSG00000026043
19281		Ptprt	protein tyrosine phosphatase, receptor type, T	19281	ENSMUSG00000053141
18787		Serpine1	serine (or cysteine) peptidase inhibitor, clade E, member 1	18787	ENSMUSG00000037411
93713		Pcdhga5	protocadherin gamma subfamily A, 5	93713	NULL
330222		Sdk1	sidekick homolog 1 (chicken)	330222	ENSMUSG00000039683
64058		Perp	PERP, TP53 apoptosis effector	64058	ENSMUSG00000019851
93881		Pcdhb10	protocadherin beta 10	93881	ENSMUSG00000045657
54216		Pcdh7	protocadherin 7	54216	ENSMUSG00000029108
13866		Erbb2	v-erb-b2 erythroblastic leukemia viral oncogene homolog 2, neuro/glioblastoma derived oncogene homolog (avian)	13866	ENSMUSG00000062312
21838		Thy1	thymus cell antigen 1, theta	21838	ENSMUSG00000032011
66797		Cntnap2	contactin associated protein-like 2	66797	ENSMUSG00000039419
16404		Itga7	integrin alpha 7	16404	ENSMUSG00000025348
12162		Bmp7	bone morphogenetic protein 7	12162	ENSMUSG00000008999
407800		Ecm2	extracellular matrix protein 2, female organ and adipocyte specific	407800	ENSMUSG00000043631
18530		Pcdh8	protocadherin 8	18530	ENSMUSG00000036422
18128		Notch1	notch 1	18128	ENSMUSG00000026923
12738		Cldn2	claudin 2	12738	ENSMUSG00000047230
74199		Vit	vitrin	74199	ENSMUSG00000024076
93892		Pcdhb21	protocadherin beta 21	93892	ENSMUSG00000044022
12837		Col8a1	collagen, type VIII, alpha 1	12837	ENSMUSG00000068196
353235		Pcdha8	protocadherin alpha 8	353235	NULL
22329		Vcam1	vascular cell adhesion molecule 1	22329	ENSMUSG00000027962
18186		Nrp1	neuropilin 1	18186	ENSMUSG00000025810
18772		Pkp1	plakophilin 1	18772	ENSMUSG00000026413
11658		Alcam	activated leukocyte cell adhesion molecule	11658	ENSMUSG00000022636
16728		L1cam	L1 cell adhesion molecule	16728	ENSMUSG00000031391
21808		Tgfb2	transforming growth factor, beta 2	21808	ENSMUSG00000039239
18595		Pdgfra	platelet derived growth factor receptor, alpha polypeptide	18595	ENSMUSG00000029231
22371		Vwf	Von Willebrand factor homolog	22371	ENSMUSG00000001930
18488		Cntn3	contactin 3	18488	ENSMUSG00000030075
12819		Col15a1	collagen, type XV, alpha 1	12819	ENSMUSG00000028339
13508		Dscam	Down syndrome cell adhesion molecule	13508	ENSMUSG00000050272
70370		Fbln7	fibulin 7	70370	ENSMUSG00000027386
26570		Slc7a11	solute carrier family 7 (cationic amino acid transporter, y+ system), member 11	26570	ENSMUSG00000027737
11815		Apod	apolipoprotein D	11815	ENSMUSG00000022548
13841		Epha7	Eph receptor A7	13841	ENSMUSG00000028289
58998		Pvrl3	poliovirus receptor-related 3	58998	ENSMUSG00000022656
13078		Cyp1b1	cytochrome P450, family 1, subfamily b, polypeptide 1	13078	ENSMUSG00000024087
15586		Hyal1	hyaluronoglucosaminidase 1	15586	ENSMUSG00000010051
12814		Col11a1	collagen, type XI, alpha 1	12814	ENSMUSG00000027966
55987		Cpxm2	carboxypeptidase X 2 (M14 family)	55987	ENSMUSG00000030862
93886		Pcdhb15	protocadherin beta 15	93886	ENSMUSG00000047033
17136		Mag	myelin-associated glycoprotein	17136	ENSMUSG00000036634
13842		Epha8	Eph receptor A8	13842	ENSMUSG00000028661
233651		Dchs1	dachsous 1 (Drosophila)	233651	ENSMUSG00000036862
12667		Chrd	chordin	12667	ENSMUSG00000006958
93875		Pcdhb4	protocadherin beta 4	93875	ENSMUSG00000045689
13132		Dab2	disabled 2, mitogen-responsive phosphoprotein	13132	ENSMUSG00000022150
268890		Lsamp	limbic system-associated membrane protein	268890	ENSMUSG00000061080
14369		Fzd7	frizzled homolog 7 (Drosophila)	14369	ENSMUSG00000041075
20682		Sox9	SRY-box containing gene 9	20682	ENSMUSG00000000567
93876		Pcdhb5	protocadherin beta 5	93876	ENSMUSG00000063687
12386		Ctnna2	catenin (cadherin associated protein), alpha 2	12386	ENSMUSG00000063063
114249		Npnt	nephronectin	114249	ENSMUSG00000040998
171486		Cd99l2	CD99 antigen-like 2	171486	ENSMUSG00000035776
319922		Vwc2	von Willebrand factor C domain containing 2	319922	ENSMUSG00000050830
244682		Cntn5	contactin 5	244682	ENSMUSG00000039488
380928		Lmo7	LIM domain only 7	380928	ENSMUSG00000033060
93882		Pcdhb11	protocadherin beta 11	93882	ENSMUSG00000051486
13004		Ncan	neurocan	13004	ENSMUSG00000002341
246707		Emilin2	elastin microfibril interfacer 2	246707	ENSMUSG00000024053
16777		Lamb1	laminin B1	16777	ENSMUSG00000002900
227485		Cdh19	cadherin 19, type 2	227485	ENSMUSG00000047216
22288		Utrn	utrophin	22288	ENSMUSG00000019820
13837		Epha3	Eph receptor A3	13837	ENSMUSG00000052504
74202		Fblim1	filamin binding LIM protein 1	74202	ENSMUSG00000006219
22324		Vav1	vav 1 oncogene	22324	ENSMUSG00000034116
104010		Cdh22	cadherin 22	104010	ENSMUSG00000053166
19274		Ptprm	protein tyrosine phosphatase, receptor type, M	19274	ENSMUSG00000033278
224024		Scarf2	scavenger receptor class F, member 2	224024	ENSMUSG00000012017
21923		Tnc	tenascin C	21923	ENSMUSG00000028364
21828		Thbs4	thrombospondin 4	21828	ENSMUSG00000021702
20779		Src	Rous sarcoma oncogene	20779	ENSMUSG00000027646
17311		Kitl	kit ligand	17311	ENSMUSG00000019966
18754		Prkce	protein kinase C, epsilon	18754	ENSMUSG00000045038
19266		Ptprd	protein tyrosine phosphatase, receptor type, D	19266	ENSMUSG00000028399
13511		Dsg2	desmoglein 2	13511	ENSMUSG00000044393
67896		Ccdc80	coiled-coil domain containing 80	67896	ENSMUSG00000022665
13131		Dab1	disabled 1	13131	ENSMUSG00000028519
93889		Pcdhb18	protocadherin beta 18	93889	ENSMUSG00000048347
11472		Actn2	actinin alpha 2	11472	ENSMUSG00000052374
12950		Hapln1	hyaluronan and proteoglycan link protein 1	12950	ENSMUSG00000021613
243911		Kirrel2	kin of IRRE like 2 (Drosophila)	243911	ENSMUSG00000036915
68792		Srpx2	sushi-repeat-containing protein, X-linked 2	68792	ENSMUSG00000031253
21833		Thra	thyroid hormone receptor alpha	21833	ENSMUSG00000058756
225631		Onecut2	one cut domain, family member 2	225631	ENSMUSG00000045991
20410		Sorbs3	sorbin and SH3 domain containing 3	20410	ENSMUSG00000022091
319655		Podxl2	podocalyxin-like 2	319655	ENSMUSG00000033152
211712		Pcdh9	protocadherin 9	211712	ENSMUSG00000055421
17968		Ncam2	neural cell adhesion molecule 2	17968	ENSMUSG00000022762
14766		Gpr56	G protein-coupled receptor 56	14766	ENSMUSG00000031785
81877		Tnxb	tenascin XB	81877	ENSMUSG00000033327
12834		Col6a2	collagen, type VI, alpha 2	12834	ENSMUSG00000020241
12505		Cd44	CD44 antigen	12505	ENSMUSG00000005087
69538		Antxr1	anthrax toxin receptor 1	69538	ENSMUSG00000033420
12774		Ccr5	chemokine (C-C motif) receptor 5	12774	ENSMUSG00000079227
279653		Pcdh19	protocadherin 19	279653	ENSMUSG00000051323
93872		Pcdhb1	protocadherin beta 1	93872	ENSMUSG00000051663
233067		Lrfn3	leucine rich repeat and fibronectin type III domain containing 3	233067	ENSMUSG00000036957
12824		Col2a1	collagen, type II, alpha 1	12824	ENSMUSG00000022483
320712		Abi3bp	ABI gene family, member 3 (NESH) binding protein	320712	ENSMUSG00000035258
20612		Siglec1	sialic acid binding Ig-like lectin 1, sialoadhesin	20612	ENSMUSG00000027322
23928		Lamc3	laminin gamma 3	23928	ENSMUSG00000026840
biological process	cell adhesion	GO:0007155
C=814;O=370;E=143.07;R=2.59;rawP=5.16e-79;adjP=1.07e-75
12818		Col14a1	collagen, type XIV, alpha 1	12818	ENSMUSG00000022371
18189		Nrxn1	neurexin I	18189	ENSMUSG00000024109
21810		Tgfbi	transforming growth factor, beta induced	21810	ENSMUSG00000035493
105855		Nckap1l	NCK associated protein 1 like	105855	ENSMUSG00000022488
53870		Cntn6	contactin 6	53870	ENSMUSG00000030092
18795		Plcb1	phospholipase C, beta 1	18795	ENSMUSG00000051177
53311		Mybph	myosin binding protein H	53311	ENSMUSG00000042451
16398		Itga2	integrin alpha 2	16398	ENSMUSG00000015533
12737		Cldn1	claudin 1	12737	ENSMUSG00000022512
12939		Pcdha7	protocadherin alpha 7	12939	NULL
21960		Tnr	tenascin R	21960	ENSMUSG00000015829
380713		Scarf1	scavenger receptor class F, member 1	380713	ENSMUSG00000038188
93893		Pcdhb22	protocadherin beta 22	93893	ENSMUSG00000073591
329872		Frem1	Fras1 related extracellular matrix protein 1	329872	ENSMUSG00000059049
16774		Lama3	laminin, alpha 3	16774	ENSMUSG00000024421
13640		Efna5	ephrin A5	13640	ENSMUSG00000048915
64075		Smoc1	SPARC related modular calcium binding 1	64075	ENSMUSG00000021136
11852		Rhob	ras homolog gene family, member B	11852	ENSMUSG00000054364
21825		Thbs1	thrombospondin 1	21825	ENSMUSG00000040152
329628		Fat4	FAT tumor suppressor homolog 4 (Drosophila)	329628	ENSMUSG00000046743
21803		Tgfb1	transforming growth factor, beta 1	21803	ENSMUSG00000002603
70417		Megf10	multiple EGF-like-domains 10	70417	ENSMUSG00000024593
18417		Cldn11	claudin 11	18417	ENSMUSG00000037625
12661		Chl1	cell adhesion molecule with homology to L1CAM	12661	ENSMUSG00000030077
12557		Cdh17	cadherin 17	12557	ENSMUSG00000028217
226041		Pgm5	phosphoglucomutase 5	226041	ENSMUSG00000041731
56191		Tro	trophinin	56191	ENSMUSG00000025272
12560		Cdh3	cadherin 3	12560	ENSMUSG00000061048
16590		Kit	kit oncogene	16590	ENSMUSG00000005672
19272		Ptprk	protein tyrosine phosphatase, receptor type, K	19272	ENSMUSG00000019889
19280		Ptprs	protein tyrosine phosphatase, receptor type, S	19280	ENSMUSG00000013236
73173		Pcdh18	protocadherin 18	73173	ENSMUSG00000037892
11899		Astn1	astrotactin 1	11899	ENSMUSG00000026587
16414		Itgb2	integrin beta 2	16414	ENSMUSG00000000290
16475		Jub	ajuba	16475	ENSMUSG00000022178
14115		Fbln2	fibulin 2	14115	ENSMUSG00000064080
216856		Nlgn2	neuroligin 2	216856	ENSMUSG00000051790
68553		Col6a4	collagen, type VI, alpha 4	68553	ENSMUSG00000032572
18576		Pde3b	phosphodiesterase 3B, cGMP-inhibited	18576	ENSMUSG00000030671
19116		Prlr	prolactin receptor	19116	ENSMUSG00000005268
242409		Tmem8b	transmembrane protein 8B	242409	ENSMUSG00000078716
17289		Mertk	c-mer proto-oncogene tyrosine kinase	17289	ENSMUSG00000014361
13867		Erbb3	v-erb-b2 erythroblastic leukemia viral oncogene homolog 3 (avian)	13867	ENSMUSG00000018166
93715		Pcdhga7	protocadherin gamma subfamily A, 7	93715	NULL
226519		Lamc1	laminin, gamma 1	226519	ENSMUSG00000026478
214058		Megf11	multiple EGF-like-domains 11	214058	ENSMUSG00000036466
93891		Pcdhb20	protocadherin beta 20	93891	ENSMUSG00000046191
16410		Itgav	integrin alpha V	16410	ENSMUSG00000027087
23876		Fbln5	fibulin 5	23876	ENSMUSG00000021186
329941		Col8a2	collagen, type VIII, alpha 2	329941	ENSMUSG00000056174
245026		Col6a6	collagen, type VI, alpha 6	245026	ENSMUSG00000043719
216033		Ctnna3	catenin (cadherin associated protein), alpha 3	216033	ENSMUSG00000060843
242022		Frem2	Fras1 related extracellular matrix protein 2	242022	ENSMUSG00000037016
319480		Itga11	integrin alpha 11	319480	ENSMUSG00000032243
18163		Ctnnd2	catenin (cadherin associated protein), delta 2	18163	ENSMUSG00000022240
12563		Cdh6	cadherin 6	12563	ENSMUSG00000039385
241201		Cdh7	cadherin 7, type 2	241201	ENSMUSG00000026312
11803		Aplp1	amyloid beta (A4) precursor-like protein 1	11803	ENSMUSG00000006651
17064		Cd93	CD93 antigen	17064	ENSMUSG00000027435
11820		App	amyloid beta (A4) precursor protein	11820	ENSMUSG00000022892
20851		Stat5b	signal transducer and activator of transcription 5B	20851	ENSMUSG00000020919
170571		Cntnap4	contactin associated protein-like 4	170571	ENSMUSG00000031772
13836		Epha2	Eph receptor A2	13836	ENSMUSG00000006445
270190		Ephb1	Eph receptor B1	270190	ENSMUSG00000032537
16480		Jup	junction plakoglobin	16480	ENSMUSG00000001552
93888		Pcdhb17	protocadherin beta 17	93888	ENSMUSG00000046387
17096		Lyn	Yamaguchi sarcoma viral (v-yes-1) oncogene homolog	17096	ENSMUSG00000042228
18753		Prkcd	protein kinase C, delta	18753	ENSMUSG00000021948
67916		Ppap2b	phosphatidic acid phosphatase type 2B	67916	ENSMUSG00000028517
64817		Svep1	sushi, von Willebrand factor type A, EGF and pentraxin domain containing 1	64817	ENSMUSG00000028369
54366		Ctnnal1	catenin (cadherin associated protein), alpha-like 1	54366	ENSMUSG00000038816
245827		Fat2	FAT tumor suppressor homolog 2 (Drosophila)	245827	ENSMUSG00000055333
215654		Cdh12	cadherin 12	215654	ENSMUSG00000040452
71461		Ptk7	PTK7 protein tyrosine kinase 7	71461	ENSMUSG00000023972
16542		Kdr	kinase insert domain protein receptor	16542	ENSMUSG00000062960
12305		Ddr1	discoidin domain receptor family, member 1	12305	ENSMUSG00000003534
20354		Sema4d	sema domain, immunoglobulin domain (Ig), transmembrane domain (TM) and short cytoplasmic domain, (semaphorin) 4D	20354	ENSMUSG00000021451
12552		Cdh11	cadherin 11	12552	ENSMUSG00000031673
68396		Nat8	N-acetyltransferase 8 (GCN5-related, putative)	68396	ENSMUSG00000030004
20720		Serpine2	serine (or cysteine) peptidase inhibitor, clade E, member 2	20720	ENSMUSG00000026249
13644		Efs	embryonal Fyn-associated substrate	13644	ENSMUSG00000022203
23836		Cdh20	cadherin 20	23836	ENSMUSG00000050840
53321		Cntnap1	contactin associated protein-like 1	53321	ENSMUSG00000017167
105827		Amigo2	adhesion molecule with Ig like domain 2	105827	ENSMUSG00000048218
19159		Cyth3	cytohesin 3	19159	ENSMUSG00000018001
16409		Itgam	integrin alpha M	16409	ENSMUSG00000030786
210126		Lpp	LIM domain containing preferred translocation partner in lipoma	210126	ENSMUSG00000033306
53883		Celsr2	cadherin, EGF LAG seven-pass G-type receptor 2 (flamingo homolog, Drosophila)	53883	ENSMUSG00000068740
93873		Pcdhb2	protocadherin beta 2	93873	ENSMUSG00000051599
330790		Hapln4	hyaluronan and proteoglycan link protein 4	330790	ENSMUSG00000007594
68606		Ppm1f	protein phosphatase 1F (PP2C domain containing)	68606	ENSMUSG00000026181
16400		Itga3	integrin alpha 3	16400	ENSMUSG00000001507
68567		Cgref1	cell growth regulator with EF hand domain 1	68567	ENSMUSG00000029161
93674		Cml3	camello-like 3	93674	ENSMUSG00000051262
13723		Emb	embigin	13723	ENSMUSG00000021728
94332		Cadm3	cell adhesion molecule 3	94332	ENSMUSG00000005338
93885		Pcdhb14	protocadherin beta 14	93885	ENSMUSG00000044043
227937		Pkp4	plakophilin 4	227937	ENSMUSG00000026991
12842		Col1a1	collagen, type I, alpha 1	12842	ENSMUSG00000001506
268663		Cdhr2	cadherin-related family member 2	268663	ENSMUSG00000034918
219257		Pcdh20	protocadherin 20	219257	ENSMUSG00000050505
11735		Ank3	ankyrin 3, epithelial	11735	ENSMUSG00000069601
12817		Col13a1	collagen, type XIII, alpha 1	12817	ENSMUSG00000058806
20963		Syk	spleen tyrosine kinase	20963	ENSMUSG00000021457
620292		Cntnap5c	contactin associated protein-like 5C	620292	ENSMUSG00000038048
319504		Nrcam	neuron-glia-CAM-related cell adhesion molecule	319504	ENSMUSG00000020598
13835		Epha1	Eph receptor A1	13835	ENSMUSG00000029859
114332		Lyve1	lymphatic vessel endothelial hyaluronan receptor 1	114332	ENSMUSG00000030787
240025		Dact2	dapper homolog 2, antagonist of beta-catenin (xenopus)	240025	ENSMUSG00000048826
93884		Pcdhb13	protocadherin beta 13	93884	ENSMUSG00000047307
56264		Cpxm1	carboxypeptidase X 1 (M14 family)	56264	ENSMUSG00000027408
12927		Bcar1	breast cancer anti-estrogen resistance 1	12927	ENSMUSG00000031955
11489		Adam12	a disintegrin and metallopeptidase domain 12 (meltrin alpha)	11489	ENSMUSG00000054555
22418		Wnt5a	wingless-related MMTV integration site 5A	22418	ENSMUSG00000021994
14107		Fat1	FAT tumor suppressor homolog 1 (Drosophila)	14107	ENSMUSG00000070047
18191		Nrxn3	neurexin III	18191	ENSMUSG00000066392
19091		Prkg1	protein kinase, cGMP-dependent, type I	19091	ENSMUSG00000052920
14234		Foxc2	forkhead box C2	14234	ENSMUSG00000046714
227753		Gsn	gelsolin	227753	ENSMUSG00000026879
270120		Fat3	FAT tumor suppressor homolog 3 (Drosophila)	270120	ENSMUSG00000074505
192167		Nlgn1	neuroligin 1	192167	ENSMUSG00000063887
245537		Nlgn3	neuroligin 3	245537	ENSMUSG00000031302
17387		Mmp14	matrix metallopeptidase 14 (membrane-inserted)	17387	ENSMUSG00000000957
12739		Cldn3	claudin 3	12739	ENSMUSG00000070473
21930		Tnfaip6	tumor necrosis factor alpha induced protein 6	21930	ENSMUSG00000053475
94214		Spock2	sparc/osteonectin, cwcv and kazal-like domains proteoglycan 2	94214	ENSMUSG00000058297
320910		Itgb8	integrin beta 8	320910	ENSMUSG00000025321
19268		Ptprf	protein tyrosine phosphatase, receptor type, F	19268	ENSMUSG00000033295
192163		Pcdha3	protocadherin alpha 3	192163	NULL
15898		Icam5	intercellular adhesion molecule 5, telencephalin	15898	ENSMUSG00000032174
64074		Smoc2	SPARC related modular calcium binding 2	64074	ENSMUSG00000023886
20377		Sfrp1	secreted frizzled-related protein 1	20377	ENSMUSG00000031548
18377		Omg	oligodendrocyte myelin glycoprotein	18377	ENSMUSG00000049612
26564		Ror2	receptor tyrosine kinase-like orphan receptor 2	26564	ENSMUSG00000021464
18073		Nid1	nidogen 1	18073	ENSMUSG00000005397
260299		Cadm4	cell adhesion molecule 4	260299	ENSMUSG00000054793
17130		Smad6	SMAD family member 6	17130	ENSMUSG00000036867
17916		Myo1f	myosin IF	17916	ENSMUSG00000024300
29817		Igfbp7	insulin-like growth factor binding protein 7	29817	ENSMUSG00000036256
14012		Mpzl2	myelin protein zero-like 2	14012	ENSMUSG00000032092
223272		Itgbl1	integrin, beta-like 1	223272	ENSMUSG00000032925
12561		Cdh4	cadherin 4	12561	ENSMUSG00000000305
76293		Mfap4	microfibrillar-associated protein 4	76293	ENSMUSG00000042436
13506		Dsc2	desmocollin 2	13506	ENSMUSG00000024331
241226		Itga8	integrin alpha 8	241226	ENSMUSG00000026768
93878		Pcdhb7	protocadherin beta 7	93878	ENSMUSG00000045062
21817		Tgm2	transglutaminase 2, C polypeptide	21817	ENSMUSG00000037820
13845		Ephb3	Eph receptor B3	13845	ENSMUSG00000005958
12564		Cdh8	cadherin 8	12564	ENSMUSG00000036510
50706		Postn	periostin, osteoblast specific factor	50706	ENSMUSG00000027750
15379		Onecut1	one cut domain, family member 1	15379	ENSMUSG00000043013
14219		Ctgf	connective tissue growth factor	14219	ENSMUSG00000019997
77976		Nuak1	NUAK family, SNF1-like kinase, 1	77976	ENSMUSG00000020032
93890		Pcdhb19	protocadherin beta 19	93890	ENSMUSG00000043313
19876		Robo1	roundabout homolog 1 (Drosophila)	19876	ENSMUSG00000022883
13482		Dpp4	dipeptidylpeptidase 4	13482	ENSMUSG00000035000
12977		Csf1	colony stimulating factor 1 (macrophage)	12977	ENSMUSG00000014599
18208		Ntn1	netrin 1	18208	ENSMUSG00000020902
225256		Dsg1b	desmoglein 1 beta	225256	ENSMUSG00000061928
230959		Ajap1	adherens junction associated protein 1	230959	ENSMUSG00000039546
70839		P2ry12	purinergic receptor P2Y, G-protein coupled 12	70839	ENSMUSG00000036353
19713		Ret	ret proto-oncogene	19713	ENSMUSG00000030110
93880		Pcdhb9	protocadherin beta 9	93880	ENSMUSG00000051242
16408		Itgal	integrin alpha L	16408	ENSMUSG00000030830
16772		Lama1	laminin, alpha 1	16772	ENSMUSG00000032796
11856		Arhgap6	Rho GTPase activating protein 6	11856	ENSMUSG00000031355
12614		Celsr1	cadherin, EGF LAG seven-pass G-type receptor 1 (flamingo homolog, Drosophila)	12614	ENSMUSG00000016028
15894		Icam1	intercellular adhesion molecule 1	15894	ENSMUSG00000037405
16456		F11r	F11 receptor	16456	ENSMUSG00000038235
109700		Itga1	integrin alpha 1	109700	ENSMUSG00000042284
636808		Cntnap5a	contactin associated protein-like 5A	636808	ENSMUSG00000070695
20850		Stat5a	signal transducer and activator of transcription 5A	20850	ENSMUSG00000004043
244895		C230081A13Rik	RIKEN cDNA C230081A13 gene	244895	ENSMUSG00000074305
93695		Gpnmb	glycoprotein (transmembrane) nmb	93695	ENSMUSG00000029816
57342		Parva	parvin, alpha	57342	ENSMUSG00000030770
12805		Cntn1	contactin 1	12805	ENSMUSG00000055022
12833		Col6a1	collagen, type VI, alpha 1	12833	ENSMUSG00000001119
18761		Prkcq	protein kinase C, theta	18761	ENSMUSG00000026778
12565		Cdh9	cadherin 9	12565	ENSMUSG00000025370
53601		Pcdh12	protocadherin 12	53601	ENSMUSG00000024440
20868		Stk10	serine/threonine kinase 10	20868	ENSMUSG00000020272
13518		Dst	dystonin	13518	ENSMUSG00000026131
20563		Slit2	slit homolog 2 (Drosophila)	20563	ENSMUSG00000031558
18214		Ddr2	discoidin domain receptor family, member 2	18214	ENSMUSG00000026674
12569		Cdk5r1	cyclin-dependent kinase 5, regulatory subunit 1 (p35)	12569	ENSMUSG00000048895
12831		Col5a1	collagen, type V, alpha 1	12831	ENSMUSG00000026837
75599		Pcdh1	protocadherin 1	75599	ENSMUSG00000051375
16825		Ldb1	LIM domain binding 1	16825	ENSMUSG00000025223
225825		Cd226	CD226 antigen	225825	ENSMUSG00000034028
16775		Lama4	laminin, alpha 4	16775	ENSMUSG00000019846
234839		Fam38a	family with sequence similarity 38, member A	234839	ENSMUSG00000014444
17127		Smad3	SMAD family member 3	17127	ENSMUSG00000032402
12778		Cxcr7	chemokine (C-X-C motif) receptor 7	12778	ENSMUSG00000044337
19271		Ptprj	protein tyrosine phosphatase, receptor type, J	19271	ENSMUSG00000025314
12554		Cdh13	cadherin 13	12554	ENSMUSG00000031841
21367		Cntn2	contactin 2	21367	ENSMUSG00000053024
12937		Pcdha6	protocadherin alpha 6	12937	NULL
269152		Kif26b	kinesin family member 26B	269152	ENSMUSG00000026494
57278		Bcam	basal cell adhesion molecule	57278	ENSMUSG00000002980
12822		Col18a1	collagen, type XVIII, alpha 1	12822	ENSMUSG00000001435
19039		Lgals3bp	lectin, galactoside-binding, soluble, 3 binding protein	19039	ENSMUSG00000033880
14067		F5	coagulation factor V	14067	ENSMUSG00000026579
56013		Srcin1	SRC kinase signaling inhibitor 1	56013	ENSMUSG00000038453
12816		Col12a1	collagen, type XII, alpha 1	12816	ENSMUSG00000032332
19699		Reln	reelin	19699	ENSMUSG00000042453
320873		Cdh10	cadherin 10	320873	ENSMUSG00000022321
69524		Esam	endothelial cell-specific adhesion molecule	69524	ENSMUSG00000001946
21826		Thbs2	thrombospondin 2	21826	ENSMUSG00000023885
18187		Nrp2	neuropilin 2	18187	ENSMUSG00000025969
241175		Cntnap5b	contactin associated protein-like 5B	241175	ENSMUSG00000067028
30924		Angptl3	angiopoietin-like 3	30924	ENSMUSG00000028553
14724		Gp1bb	glycoprotein Ib, beta polypeptide	14724	ENSMUSG00000050761
13642		Efnb2	ephrin B2	13642	ENSMUSG00000001300
11568		Aebp1	AE binding protein 1	11568	ENSMUSG00000020473
16420		Itgb6	integrin beta 6	16420	ENSMUSG00000026971
237979		Sdk2	sidekick homolog 2 (chicken)	237979	ENSMUSG00000041592
16416		Itgb3	integrin beta 3	16416	ENSMUSG00000020689
208777		Sned1	sushi, nidogen and EGF-like domains 1	208777	ENSMUSG00000047793
99151		Cercam	cerebral endothelial cell adhesion molecule	99151	ENSMUSG00000039787
93887		Pcdhb16	protocadherin beta 16	93887	ENSMUSG00000047910
68169		Ndnf	neuron-derived neurotrophic factor	68169	ENSMUSG00000049001
16402		Itga5	integrin alpha 5 (fibronectin receptor alpha)	16402	ENSMUSG00000000555
13649		Egfr	epidermal growth factor receptor	13649	ENSMUSG00000020122
93874		Pcdhb3	protocadherin beta 3	93874	ENSMUSG00000045498
93877		Pcdhb6	protocadherin beta 6	93877	ENSMUSG00000051678
12489		Cd33	CD33 antigen	12489	ENSMUSG00000004609
20745		Spock1	sparc/osteonectin, cwcv and kazal-like domains proteoglycan 1	20745	ENSMUSG00000056222
13609		S1pr1	sphingosine-1-phosphate receptor 1	13609	ENSMUSG00000045092
18526		Pcdh10	protocadherin 10	18526	ENSMUSG00000049100
219228		Pcdh17	protocadherin 17	219228	ENSMUSG00000035566
233744		Spon1	spondin 1, (f-spondin) extracellular matrix protein	233744	ENSMUSG00000038156
13510		Dsg1a	desmoglein 1 alpha	13510	ENSMUSG00000069441
56644		Clec7a	C-type lectin domain family 7, member a	56644	ENSMUSG00000079293
12558		Cdh2	cadherin 2	12558	ENSMUSG00000024304
16776		Lama5	laminin, alpha 5	16776	ENSMUSG00000015647
11490		Adam15	a disintegrin and metallopeptidase domain 15 (metargidin)	11490	ENSMUSG00000028041
245578		Pcdh11x	protocadherin 11 X-linked	245578	NULL
12032		Bcan	brevican	12032	ENSMUSG00000004892
19229		Ptk2b	PTK2 protein tyrosine kinase 2 beta	19229	ENSMUSG00000059456
268902		Robo2	roundabout homolog 2 (Drosophila)	268902	ENSMUSG00000052516
20312		Cx3cl1	chemokine (C-X3-C motif) ligand 1	20312	ENSMUSG00000031778
26362		Axl	AXL receptor tyrosine kinase	26362	ENSMUSG00000002602
11600		Angpt1	angiopoietin 1	11600	ENSMUSG00000022309
239096		Cdh24	cadherin-like 24	239096	ENSMUSG00000059674
107581		Col16a1	collagen, type XVI, alpha 1	107581	ENSMUSG00000040690
22793		Zyx	zyxin	22793	ENSMUSG00000029860
23792		Adam23	a disintegrin and metallopeptidase domain 23	23792	ENSMUSG00000025964
93883		Pcdhb12	protocadherin beta 12	93883	ENSMUSG00000043458
117606		Boc	biregional cell adhesion molecule-related/down-regulated by oncogenes (Cdon) binding protein	117606	ENSMUSG00000022687
104099		Itga9	integrin alpha 9	104099	ENSMUSG00000039115
13838		Epha4	Eph receptor A4	13838	ENSMUSG00000026235
12550		Cdh1	cadherin 1	12550	ENSMUSG00000000303
76884		Cyfip2	cytoplasmic FMR1 interacting protein 2	76884	ENSMUSG00000020340
110253		Triobp	TRIO and F-actin binding protein	110253	ENSMUSG00000033088
19264		Ptprc	protein tyrosine phosphatase, receptor type, C	19264	ENSMUSG00000026395
109620		Dsp	desmoplakin	109620	ENSMUSG00000054889
57257		Vav3	vav 3 oncogene	57257	ENSMUSG00000033721
14268		Fn1	fibronectin 1	14268	ENSMUSG00000026193
23828		Bves	blood vessel epicardial substance	23828	ENSMUSG00000071317
18074		Nid2	nidogen 2	18074	ENSMUSG00000021806
12562		Cdh5	cadherin 5	12562	ENSMUSG00000031871
16779		Lamb2	laminin, beta 2	16779	ENSMUSG00000052911
12504		Cd4	CD4 antigen	12504	ENSMUSG00000023274
229715		Amigo1	adhesion molecule with Ig like domain 1	229715	ENSMUSG00000050947
105298		Epdr1	ependymin related protein 1 (zebrafish)	105298	ENSMUSG00000002808
13846		Ephb4	Eph receptor B4	13846	ENSMUSG00000029710
64085		Clstn2	calsyntenin 2	64085	ENSMUSG00000032452
12825		Col3a1	collagen, type III, alpha 1	12825	ENSMUSG00000026043
19281		Ptprt	protein tyrosine phosphatase, receptor type, T	19281	ENSMUSG00000053141
18787		Serpine1	serine (or cysteine) peptidase inhibitor, clade E, member 1	18787	ENSMUSG00000037411
93713		Pcdhga5	protocadherin gamma subfamily A, 5	93713	NULL
330222		Sdk1	sidekick homolog 1 (chicken)	330222	ENSMUSG00000039683
64058		Perp	PERP, TP53 apoptosis effector	64058	ENSMUSG00000019851
93881		Pcdhb10	protocadherin beta 10	93881	ENSMUSG00000045657
54216		Pcdh7	protocadherin 7	54216	ENSMUSG00000029108
13866		Erbb2	v-erb-b2 erythroblastic leukemia viral oncogene homolog 2, neuro/glioblastoma derived oncogene homolog (avian)	13866	ENSMUSG00000062312
21838		Thy1	thymus cell antigen 1, theta	21838	ENSMUSG00000032011
66797		Cntnap2	contactin associated protein-like 2	66797	ENSMUSG00000039419
16404		Itga7	integrin alpha 7	16404	ENSMUSG00000025348
12162		Bmp7	bone morphogenetic protein 7	12162	ENSMUSG00000008999
407800		Ecm2	extracellular matrix protein 2, female organ and adipocyte specific	407800	ENSMUSG00000043631
18530		Pcdh8	protocadherin 8	18530	ENSMUSG00000036422
18128		Notch1	notch 1	18128	ENSMUSG00000026923
12738		Cldn2	claudin 2	12738	ENSMUSG00000047230
74199		Vit	vitrin	74199	ENSMUSG00000024076
93892		Pcdhb21	protocadherin beta 21	93892	ENSMUSG00000044022
12837		Col8a1	collagen, type VIII, alpha 1	12837	ENSMUSG00000068196
353235		Pcdha8	protocadherin alpha 8	353235	NULL
22329		Vcam1	vascular cell adhesion molecule 1	22329	ENSMUSG00000027962
18186		Nrp1	neuropilin 1	18186	ENSMUSG00000025810
18772		Pkp1	plakophilin 1	18772	ENSMUSG00000026413
11658		Alcam	activated leukocyte cell adhesion molecule	11658	ENSMUSG00000022636
16728		L1cam	L1 cell adhesion molecule	16728	ENSMUSG00000031391
21808		Tgfb2	transforming growth factor, beta 2	21808	ENSMUSG00000039239
18595		Pdgfra	platelet derived growth factor receptor, alpha polypeptide	18595	ENSMUSG00000029231
22371		Vwf	Von Willebrand factor homolog	22371	ENSMUSG00000001930
18488		Cntn3	contactin 3	18488	ENSMUSG00000030075
12819		Col15a1	collagen, type XV, alpha 1	12819	ENSMUSG00000028339
13508		Dscam	Down syndrome cell adhesion molecule	13508	ENSMUSG00000050272
70370		Fbln7	fibulin 7	70370	ENSMUSG00000027386
26570		Slc7a11	solute carrier family 7 (cationic amino acid transporter, y+ system), member 11	26570	ENSMUSG00000027737
11815		Apod	apolipoprotein D	11815	ENSMUSG00000022548
13841		Epha7	Eph receptor A7	13841	ENSMUSG00000028289
58998		Pvrl3	poliovirus receptor-related 3	58998	ENSMUSG00000022656
13078		Cyp1b1	cytochrome P450, family 1, subfamily b, polypeptide 1	13078	ENSMUSG00000024087
15586		Hyal1	hyaluronoglucosaminidase 1	15586	ENSMUSG00000010051
12814		Col11a1	collagen, type XI, alpha 1	12814	ENSMUSG00000027966
55987		Cpxm2	carboxypeptidase X 2 (M14 family)	55987	ENSMUSG00000030862
93886		Pcdhb15	protocadherin beta 15	93886	ENSMUSG00000047033
17136		Mag	myelin-associated glycoprotein	17136	ENSMUSG00000036634
13842		Epha8	Eph receptor A8	13842	ENSMUSG00000028661
233651		Dchs1	dachsous 1 (Drosophila)	233651	ENSMUSG00000036862
12667		Chrd	chordin	12667	ENSMUSG00000006958
93875		Pcdhb4	protocadherin beta 4	93875	ENSMUSG00000045689
13132		Dab2	disabled 2, mitogen-responsive phosphoprotein	13132	ENSMUSG00000022150
268890		Lsamp	limbic system-associated membrane protein	268890	ENSMUSG00000061080
14369		Fzd7	frizzled homolog 7 (Drosophila)	14369	ENSMUSG00000041075
20682		Sox9	SRY-box containing gene 9	20682	ENSMUSG00000000567
93876		Pcdhb5	protocadherin beta 5	93876	ENSMUSG00000063687
12386		Ctnna2	catenin (cadherin associated protein), alpha 2	12386	ENSMUSG00000063063
114249		Npnt	nephronectin	114249	ENSMUSG00000040998
171486		Cd99l2	CD99 antigen-like 2	171486	ENSMUSG00000035776
319922		Vwc2	von Willebrand factor C domain containing 2	319922	ENSMUSG00000050830
244682		Cntn5	contactin 5	244682	ENSMUSG00000039488
380928		Lmo7	LIM domain only 7	380928	ENSMUSG00000033060
93882		Pcdhb11	protocadherin beta 11	93882	ENSMUSG00000051486
13004		Ncan	neurocan	13004	ENSMUSG00000002341
246707		Emilin2	elastin microfibril interfacer 2	246707	ENSMUSG00000024053
16777		Lamb1	laminin B1	16777	ENSMUSG00000002900
227485		Cdh19	cadherin 19, type 2	227485	ENSMUSG00000047216
22288		Utrn	utrophin	22288	ENSMUSG00000019820
13837		Epha3	Eph receptor A3	13837	ENSMUSG00000052504
74202		Fblim1	filamin binding LIM protein 1	74202	ENSMUSG00000006219
22324		Vav1	vav 1 oncogene	22324	ENSMUSG00000034116
104010		Cdh22	cadherin 22	104010	ENSMUSG00000053166
19274		Ptprm	protein tyrosine phosphatase, receptor type, M	19274	ENSMUSG00000033278
224024		Scarf2	scavenger receptor class F, member 2	224024	ENSMUSG00000012017
21923		Tnc	tenascin C	21923	ENSMUSG00000028364
21828		Thbs4	thrombospondin 4	21828	ENSMUSG00000021702
20779		Src	Rous sarcoma oncogene	20779	ENSMUSG00000027646
17311		Kitl	kit ligand	17311	ENSMUSG00000019966
18754		Prkce	protein kinase C, epsilon	18754	ENSMUSG00000045038
19266		Ptprd	protein tyrosine phosphatase, receptor type, D	19266	ENSMUSG00000028399
13511		Dsg2	desmoglein 2	13511	ENSMUSG00000044393
67896		Ccdc80	coiled-coil domain containing 80	67896	ENSMUSG00000022665
13131		Dab1	disabled 1	13131	ENSMUSG00000028519
93889		Pcdhb18	protocadherin beta 18	93889	ENSMUSG00000048347
11472		Actn2	actinin alpha 2	11472	ENSMUSG00000052374
12950		Hapln1	hyaluronan and proteoglycan link protein 1	12950	ENSMUSG00000021613
243911		Kirrel2	kin of IRRE like 2 (Drosophila)	243911	ENSMUSG00000036915
68792		Srpx2	sushi-repeat-containing protein, X-linked 2	68792	ENSMUSG00000031253
21833		Thra	thyroid hormone receptor alpha	21833	ENSMUSG00000058756
225631		Onecut2	one cut domain, family member 2	225631	ENSMUSG00000045991
20410		Sorbs3	sorbin and SH3 domain containing 3	20410	ENSMUSG00000022091
319655		Podxl2	podocalyxin-like 2	319655	ENSMUSG00000033152
211712		Pcdh9	protocadherin 9	211712	ENSMUSG00000055421
17968		Ncam2	neural cell adhesion molecule 2	17968	ENSMUSG00000022762
14766		Gpr56	G protein-coupled receptor 56	14766	ENSMUSG00000031785
81877		Tnxb	tenascin XB	81877	ENSMUSG00000033327
12834		Col6a2	collagen, type VI, alpha 2	12834	ENSMUSG00000020241
12505		Cd44	CD44 antigen	12505	ENSMUSG00000005087
69538		Antxr1	anthrax toxin receptor 1	69538	ENSMUSG00000033420
12774		Ccr5	chemokine (C-C motif) receptor 5	12774	ENSMUSG00000079227
279653		Pcdh19	protocadherin 19	279653	ENSMUSG00000051323
93872		Pcdhb1	protocadherin beta 1	93872	ENSMUSG00000051663
233067		Lrfn3	leucine rich repeat and fibronectin type III domain containing 3	233067	ENSMUSG00000036957
12824		Col2a1	collagen, type II, alpha 1	12824	ENSMUSG00000022483
320712		Abi3bp	ABI gene family, member 3 (NESH) binding protein	320712	ENSMUSG00000035258
20612		Siglec1	sialic acid binding Ig-like lectin 1, sialoadhesin	20612	ENSMUSG00000027322
23928		Lamc3	laminin gamma 3	23928	ENSMUSG00000026840
biological process	multicellular organismal development	GO:0007275
C=3567;O=1025;E=626.92;R=1.63;rawP=3.51e-74;adjP=4.97e-71
18189		Nrxn1	neurexin I	18189	ENSMUSG00000024109
74053		Grip1	glutamate receptor interacting protein 1	74053	ENSMUSG00000034813
14824		Grn	granulin	14824	ENSMUSG00000034708
14009		Etv1	ets variant gene 1	14009	ENSMUSG00000004151
13865		Nr2f1	nuclear receptor subfamily 2, group F, member 1	13865	ENSMUSG00000069171
13164		Dazl	deleted in azoospermia-like	13164	ENSMUSG00000010592
18795		Plcb1	phospholipase C, beta 1	18795	ENSMUSG00000051177
16398		Itga2	integrin alpha 2	16398	ENSMUSG00000015533
18481		Pak3	p21 protein (Cdc42/Rac)-activated kinase 3	18481	ENSMUSG00000031284
20681		Sox8	SRY-box containing gene 8	20681	ENSMUSG00000024176
20665		Sox10	SRY-box containing gene 10	20665	ENSMUSG00000033006
380698		Obscn	obscurin, cytoskeletal calmodulin and titin-interacting RhoGEF	380698	ENSMUSG00000061462
74055		Plce1	phospholipase C, epsilon 1	74055	ENSMUSG00000024998
380713		Scarf1	scavenger receptor class F, member 1	380713	ENSMUSG00000038188
16009		Igfbp3	insulin-like growth factor binding protein 3	16009	ENSMUSG00000020427
14027		Evpl	envoplakin	14027	ENSMUSG00000034282
18552		Pcsk5	proprotein convertase subtilisin/kexin type 5	18552	ENSMUSG00000024713
74376		Myo18b	myosin XVIIIb	74376	ENSMUSG00000072720
20692		Sparc	secreted acidic cysteine rich glycoprotein	20692	ENSMUSG00000018593
210801		Unc5d	unc-5 homolog D (C. elegans)	210801	ENSMUSG00000063626
53614		Reck	reversion-inducing-cysteine-rich protein with kazal motifs	53614	ENSMUSG00000028476
11852		Rhob	ras homolog gene family, member B	11852	ENSMUSG00000054364
50916		Irx4	Iroquois related homeobox 4 (Drosophila)	50916	ENSMUSG00000021604
12798		Cnn2	calponin 2	12798	ENSMUSG00000004665
665113		Tnik	TRAF2 and NCK interacting kinase	665113	ENSMUSG00000027692
30955		Pik3cg	phosphoinositide-3-kinase, catalytic, gamma polypeptide	30955	ENSMUSG00000020573
210710		Gab3	growth factor receptor bound protein 2-associated protein 3	210710	ENSMUSG00000032750
212712		Satb2	special AT-rich sequence binding protein 2	212712	ENSMUSG00000038331
15444		Hpca	hippocalcin	15444	ENSMUSG00000028785
16194		Il6ra	interleukin 6 receptor, alpha	16194	ENSMUSG00000027947
21813		Tgfbr2	transforming growth factor, beta receptor II	21813	ENSMUSG00000032440
14389		Gab2	growth factor receptor bound protein 2-associated protein 2	14389	ENSMUSG00000004508
140577		Ankrd6	ankyrin repeat domain 6	140577	ENSMUSG00000040183
114142		Foxp2	forkhead box P2	114142	ENSMUSG00000029563
214968		Sema6d	sema domain, transmembrane domain (TM), and cytoplasmic domain, (semaphorin) 6D	214968	ENSMUSG00000027200
16590		Kit	kit oncogene	16590	ENSMUSG00000005672
67299		Dock7	dedicator of cytokinesis 7	67299	ENSMUSG00000028556
19272		Ptprk	protein tyrosine phosphatase, receptor type, K	19272	ENSMUSG00000019889
53897		Gal3st1	galactose-3-O-sulfotransferase 1	53897	ENSMUSG00000049721
19280		Ptprs	protein tyrosine phosphatase, receptor type, S	19280	ENSMUSG00000013236
15559		Htr2b	5-hydroxytryptamine (serotonin) receptor 2B	15559	ENSMUSG00000026228
55948		Sfn	stratifin	55948	ENSMUSG00000047281
21388		Tbx5	T-box 5	21388	ENSMUSG00000018263
13488		Drd1a	dopamine receptor D1A	13488	ENSMUSG00000021478
110596		Rgnef	Rho-guanine nucleotide exchange factor	110596	ENSMUSG00000021662
545156		Kalrn	kalirin, RhoGEF kinase	545156	ENSMUSG00000061751
378430		Nanos2	nanos homolog 2 (Drosophila)	378430	ENSMUSG00000051965
16885		Limk1	LIM-domain containing, protein kinase	16885	ENSMUSG00000029674
19219		Ptger4	prostaglandin E receptor 4 (subtype EP4)	19219	ENSMUSG00000039942
216856		Nlgn2	neuroligin 2	216856	ENSMUSG00000051790
18576		Pde3b	phosphodiesterase 3B, cGMP-inhibited	18576	ENSMUSG00000030671
14998		H2-DMa	histocompatibility 2, class II, locus DMa	14998	ENSMUSG00000037649
17979		Ncoa3	nuclear receptor coactivator 3	17979	ENSMUSG00000027678
16535		Kcnq1	potassium voltage-gated channel, subfamily Q, member 1	16535	ENSMUSG00000009545
17289		Mertk	c-mer proto-oncogene tyrosine kinase	17289	ENSMUSG00000014361
12260		C1qb	complement component 1, q subcomponent, beta polypeptide	12260	ENSMUSG00000036905
16840		Lect1	leukocyte cell derived chemotaxin 1	16840	ENSMUSG00000022025
192176		Flna	filamin, alpha	192176	ENSMUSG00000031328
15114		Hap1	huntingtin-associated protein 1	15114	ENSMUSG00000006930
16870		Lhx2	LIM homeobox protein 2	16870	ENSMUSG00000000247
20347		Sema3b	sema domain, immunoglobulin domain (Ig), short basic domain, secreted, (semaphorin) 3B	20347	ENSMUSG00000057969
226519		Lamc1	laminin, gamma 1	226519	ENSMUSG00000026478
18129		Notch2	notch 2	18129	ENSMUSG00000027878
16410		Itgav	integrin alpha V	16410	ENSMUSG00000027087
80297		Spnb4	spectrin beta 4	80297	ENSMUSG00000011751
12813		Col10a1	collagen, type X, alpha 1	12813	ENSMUSG00000039462
56233		Hdac7	histone deacetylase 7	56233	ENSMUSG00000022475
12153		Bmp1	bone morphogenetic protein 1	12153	ENSMUSG00000022098
51791		Rgs14	regulator of G-protein signaling 14	51791	ENSMUSG00000052087
13844		Ephb2	Eph receptor B2	13844	ENSMUSG00000028664
14991		H2-M3	histocompatibility 2, M region locus 3	14991	ENSMUSG00000016206
242022		Frem2	Fras1 related extracellular matrix protein 2	242022	ENSMUSG00000037016
18163		Ctnnd2	catenin (cadherin associated protein), delta 2	18163	ENSMUSG00000022240
75409		Slitrk5	SLIT and NTRK-like family, member 5	75409	ENSMUSG00000033214
228911		Tshz2	teashirt zinc finger family member 2	228911	ENSMUSG00000047907
16948		Lox	lysyl oxidase	16948	ENSMUSG00000024529
11803		Aplp1	amyloid beta (A4) precursor-like protein 1	11803	ENSMUSG00000006651
21676		Tead1	TEA domain family member 1	21676	ENSMUSG00000055320
11820		App	amyloid beta (A4) precursor protein	11820	ENSMUSG00000022892
22095		Tshr	thyroid stimulating hormone receptor	22095	ENSMUSG00000020963
270190		Ephb1	Eph receptor B1	270190	ENSMUSG00000032537
14586		Gfra2	glial cell line derived neurotrophic factor family receptor alpha 2	14586	ENSMUSG00000022103
81879		Tfcp2l1	transcription factor CP2-like 1	81879	ENSMUSG00000026380
16688		Krt6b	keratin 6B	16688	ENSMUSG00000023041
17096		Lyn	Yamaguchi sarcoma viral (v-yes-1) oncogene homolog	17096	ENSMUSG00000042228
93840		Vangl2	vang-like 2 (van gogh, Drosophila)	93840	ENSMUSG00000026556
20520		Slc22a5	solute carrier family 22 (organic cation transporter), member 5	20520	ENSMUSG00000018900
65254		Dpysl5	dihydropyrimidinase-like 5	65254	ENSMUSG00000029168
94176		Dock2	dedicator of cyto-kinesis 2	94176	ENSMUSG00000020143
19882		Mst1r	macrophage stimulating 1 receptor (c-met-related tyrosine kinase)	19882	ENSMUSG00000032584
67916		Ppap2b	phosphatidic acid phosphatase type 2B	67916	ENSMUSG00000028517
12160		Bmp5	bone morphogenetic protein 5	12160	ENSMUSG00000032179
20358		Sema6a	sema domain, transmembrane domain (TM), and cytoplasmic domain, (semaphorin) 6A	20358	ENSMUSG00000019647
70083		Metrn	meteorin, glial cell differentiation regulator	70083	ENSMUSG00000002274
242443		Grin3a	glutamate receptor ionotropic, NMDA3A	242443	ENSMUSG00000039579
70673		Prdm16	PR domain containing 16	70673	ENSMUSG00000039410
237928		Phospho1	phosphatase, orphan 1	237928	ENSMUSG00000050860
14186		Fgfr4	fibroblast growth factor receptor 4	14186	ENSMUSG00000005320
170676		Peg10	paternally expressed 10	170676	ENSMUSG00000092035
320558		Sycp2	synaptonemal complex protein 2	320558	ENSMUSG00000060445
58182		Prokr1	prokineticin receptor 1	58182	ENSMUSG00000049409
110886		Gabra5	gamma-aminobutyric acid (GABA) A receptor, subunit alpha 5	110886	ENSMUSG00000055078
71461		Ptk7	PTK7 protein tyrosine kinase 7	71461	ENSMUSG00000023972
16323		Inhba	inhibin beta-A	16323	ENSMUSG00000041324
11444		Chrnb2	cholinergic receptor, nicotinic, beta polypeptide 2 (neuronal)	11444	ENSMUSG00000027950
18846		Plxna3	plexin A3	18846	ENSMUSG00000031398
18669		Abcb1b	ATP-binding cassette, sub-family B (MDR/TAP), member 1B	18669	ENSMUSG00000028970
16764		Aff3	AF4/FMR2 family, member 3	16764	ENSMUSG00000037138
11733		Ank1	ankyrin 1, erythroid	11733	ENSMUSG00000031543
11881		Arsb	arylsulfatase B	11881	ENSMUSG00000042082
243961		Shank1	SH3/ankyrin domain gene 1	243961	ENSMUSG00000038738
16453		Jak3	Janus kinase 3	16453	ENSMUSG00000031805
16542		Kdr	kinase insert domain protein receptor	16542	ENSMUSG00000062960
16682		Krt4	keratin 4	16682	ENSMUSG00000059668
14057		Sfxn1	sideroflexin 1	14057	ENSMUSG00000021474
13082		Cyp26a1	cytochrome P450, family 26, subfamily a, polypeptide 1	13082	ENSMUSG00000024987
243931		Tshz3	teashirt zinc finger family member 3	243931	ENSMUSG00000021217
71785		Pdgfd	platelet-derived growth factor, D polypeptide	71785	ENSMUSG00000032006
94040		Clmn	calmin	94040	ENSMUSG00000021097
53321		Cntnap1	contactin associated protein-like 1	53321	ENSMUSG00000017167
232232		Hdac11	histone deacetylase 11	232232	ENSMUSG00000034245
23920		Insrr	insulin receptor-related receptor	23920	ENSMUSG00000005640
16470		Ush1g	Usher syndrome 1G	16470	ENSMUSG00000045288
17305		Mfng	MFNG O-fucosylpeptide 3-beta-N-acetylglucosaminyltransferase	17305	ENSMUSG00000018169
12978		Csf1r	colony stimulating factor 1 receptor	12978	ENSMUSG00000024621
18764		Pkd2	polycystic kidney disease 2	18764	ENSMUSG00000034462
14961		H2-Ab1	histocompatibility 2, class II antigen A, beta 1	14961	ENSMUSG00000073421
14566		Gdf9	growth differentiation factor 9	14566	ENSMUSG00000018238
14119		Fbn2	fibrillin 2	14119	ENSMUSG00000024598
98711		Rdh10	retinol dehydrogenase 10 (all-trans)	98711	ENSMUSG00000025921
67703		Kirrel3	kin of IRRE like 3 (Drosophila)	67703	ENSMUSG00000032036
20476		Six6	sine oculis-related homeobox 6	20476	ENSMUSG00000021099
18121		Nog	noggin	18121	ENSMUSG00000048616
12759		Clu	clusterin	12759	ENSMUSG00000022037
12839		Col9a1	collagen, type IX, alpha 1	12839	ENSMUSG00000026147
22771		Zic1	zinc finger protein of the cerebellum 1	22771	ENSMUSG00000032368
17395		Mmp9	matrix metallopeptidase 9	17395	ENSMUSG00000017737
11735		Ank3	ankyrin 3, epithelial	11735	ENSMUSG00000069601
208647		Creb3l2	cAMP responsive element binding protein 3-like 2	208647	ENSMUSG00000038648
14388		Gab1	growth factor receptor bound protein 2-associated protein 1	14388	ENSMUSG00000031714
12286		Cacna1a	calcium channel, voltage-dependent, P/Q type, alpha 1A subunit	12286	ENSMUSG00000034656
20963		Syk	spleen tyrosine kinase	20963	ENSMUSG00000021457
319504		Nrcam	neuron-glia-CAM-related cell adhesion molecule	319504	ENSMUSG00000020598
114716		Spred2	sprouty-related, EVH1 domain containing 2	114716	ENSMUSG00000045671
240025		Dact2	dapper homolog 2, antagonist of beta-catenin (xenopus)	240025	ENSMUSG00000048826
140570		Plxnb2	plexin B2	140570	ENSMUSG00000036606
100042150		Nrg2	neuregulin 2	100042150	ENSMUSG00000060275
11549		Adra1a	adrenergic receptor, alpha 1a	11549	ENSMUSG00000045875
235379		Gldn	gliomedin	235379	ENSMUSG00000046167
20370		Sez6	seizure related gene 6	20370	ENSMUSG00000000632
110876		Scn2a1	sodium channel, voltage-gated, type II, alpha 1	110876	ENSMUSG00000075318
319924		Apba1	amyloid beta (A4) precursor protein binding, family A, member 1	319924	ENSMUSG00000024897
22418		Wnt5a	wingless-related MMTV integration site 5A	22418	ENSMUSG00000021994
16998		Ltbp3	latent transforming growth factor beta binding protein 3	16998	ENSMUSG00000024940
18191		Nrxn3	neurexin III	18191	ENSMUSG00000066392
226778		Mark1	MAP/microtubule affinity-regulating kinase 1	226778	ENSMUSG00000026620
195434		Utp14b	UTP14, U3 small nucleolar ribonucleoprotein, homolog B (yeast)	195434	ENSMUSG00000079470
16872		Lhx4	LIM homeobox protein 4	16872	ENSMUSG00000026468
20666		Sox11	SRY-box containing gene 11	20666	ENSMUSG00000063632
11496		Adam22	a disintegrin and metallopeptidase domain 22	11496	ENSMUSG00000040537
14234		Foxc2	forkhead box C2	14234	ENSMUSG00000046714
18223		Numbl	numb-like	18223	ENSMUSG00000063160
387245		Mirlet7b	microRNA let7b	387245	NULL
13489		Drd2	dopamine receptor D2	13489	ENSMUSG00000032259
18821		Pln	phospholamban	18821	ENSMUSG00000038583
17878		Myf6	myogenic factor 6	17878	ENSMUSG00000035923
78926		Gas2l1	growth arrest-specific 2 like 1	78926	ENSMUSG00000034201
16871		Lhx3	LIM homeobox protein 3	16871	ENSMUSG00000026934
13590		Lefty1	left right determination factor 1	13590	ENSMUSG00000038793
270120		Fat3	FAT tumor suppressor homolog 3 (Drosophila)	270120	ENSMUSG00000074505
192167		Nlgn1	neuroligin 1	192167	ENSMUSG00000063887
18018		Nfatc1	nuclear factor of activated T cells, cytoplasmic, calcineurin dependent 1	18018	ENSMUSG00000033016
24111		Uts2	urotensin 2	24111	ENSMUSG00000028963
17387		Mmp14	matrix metallopeptidase 14 (membrane-inserted)	17387	ENSMUSG00000000957
16939		Lor	loricrin	16939	ENSMUSG00000043165
216616		Efemp1	epidermal growth factor-containing fibulin-like extracellular matrix protein 1	216616	ENSMUSG00000020467
24063		Spry1	sprouty homolog 1 (Drosophila)	24063	ENSMUSG00000037211
11923		Neurod4	neurogenic differentiation 4	11923	ENSMUSG00000048015
319757		Smo	smoothened homolog (Drosophila)	319757	ENSMUSG00000001761
14999		H2-DMb1	histocompatibility 2, class II, locus Mb1	14999	ENSMUSG00000079547
19223		Ptgis	prostaglandin I2 (prostacyclin) synthase	19223	ENSMUSG00000017969
13809		Enpep	glutamyl aminopeptidase	13809	ENSMUSG00000028024
216991		Adap2	ArfGAP with dual PH domains 2	216991	ENSMUSG00000020709
19041		Ppl	periplakin	19041	ENSMUSG00000039457
229320		Clrn1	clarin 1	229320	ENSMUSG00000043850
83396		Glis2	GLIS family zinc finger 2	83396	ENSMUSG00000014303
107831		Bai1	brain-specific angiogenesis inhibitor 1	107831	ENSMUSG00000034730
12479		Cd1d1	CD1d1 antigen	12479	ENSMUSG00000028076
110935		Atp6v1b1	ATPase, H+ transporting, lysosomal V1 subunit B1	110935	ENSMUSG00000006269
20377		Sfrp1	secreted frizzled-related protein 1	20377	ENSMUSG00000031548
229658		Vangl1	vang-like 1 (van gogh, Drosophila)	229658	ENSMUSG00000027860
20539		Slc7a5	solute carrier family 7 (cationic amino acid transporter, y+ system), member 5	20539	ENSMUSG00000040010
26564		Ror2	receptor tyrosine kinase-like orphan receptor 2	26564	ENSMUSG00000021464
17130		Smad6	SMAD family member 6	17130	ENSMUSG00000036867
14184		Fgfr3	fibroblast growth factor receptor 3	14184	ENSMUSG00000054252
20319		Sfrp2	secreted frizzled-related protein 2	20319	ENSMUSG00000027996
20698		Sphk1	sphingosine kinase 1	20698	ENSMUSG00000061878
16971		Lrp1	low density lipoprotein receptor-related protein 1	16971	ENSMUSG00000040249
14012		Mpzl2	myelin protein zero-like 2	14012	ENSMUSG00000032092
104709		Pik3r6	phosphoinositide-3-kinase, regulatory subunit 6	104709	ENSMUSG00000046207
19672		Rcn1	reticulocalbin 1	19672	ENSMUSG00000005973
22778		Ikzf1	IKAROS family zinc finger 1	22778	ENSMUSG00000018654
12311		Calcr	calcitonin receptor	12311	ENSMUSG00000023964
14205		Figf	c-fos induced growth factor	14205	ENSMUSG00000031380
73191		Fezf1	Fez family zinc finger 1	73191	ENSMUSG00000029697
100039795		Ildr2	immunoglobulin-like domain containing receptor 2	100039795	ENSMUSG00000040612
13839		Epha5	Eph receptor A5	13839	ENSMUSG00000029245
12801		Cnr1	cannabinoid receptor 1 (brain)	12801	ENSMUSG00000044288
13845		Ephb3	Eph receptor B3	13845	ENSMUSG00000005958
13411		Dnahc11	dynein, axonemal, heavy chain 11	13411	ENSMUSG00000018581
18508		Pax6	paired box gene 6	18508	ENSMUSG00000027168
69219		Ddah1	dimethylarginine dimethylaminohydrolase 1	69219	ENSMUSG00000028194
15379		Onecut1	one cut domain, family member 1	15379	ENSMUSG00000043013
239027		Arhgap22	Rho GTPase activating protein 22	239027	ENSMUSG00000063506
22658		Pcgf2	polycomb group ring finger 2	22658	ENSMUSG00000018537
241431		Xirp2	xin actin-binding repeat containing 2	241431	ENSMUSG00000027022
19876		Robo1	roundabout homolog 1 (Drosophila)	19876	ENSMUSG00000022883
57265		Fzd2	frizzled homolog 2 (Drosophila)	57265	ENSMUSG00000050288
636931		Trim71	tripartite motif-containing 71	636931	ENSMUSG00000079259
12977		Csf1	colony stimulating factor 1 (macrophage)	12977	ENSMUSG00000014599
72135		Pygo1	pygopus 1	72135	ENSMUSG00000034910
20677		Sox4	SRY-box containing gene 4	20677	ENSMUSG00000076431
14118		Fbn1	fibrillin 1	14118	ENSMUSG00000027204
18208		Ntn1	netrin 1	18208	ENSMUSG00000020902
723890		Mir181b-1	microRNA 181b-1	723890	NULL
330166		Miat	myocardial infarction associated transcript (non-protein coding)	330166	NULL
108686		Ccdc88a	coiled coil domain containing 88A	108686	ENSMUSG00000032740
227325		Dner	delta/notch-like EGF-related receptor	227325	ENSMUSG00000036766
16364		Irf4	interferon regulatory factor 4	16364	ENSMUSG00000021356
22715		Zfp57	zinc finger protein 57	22715	ENSMUSG00000036036
26427		Creb3l1	cAMP responsive element binding protein 3-like 1	26427	ENSMUSG00000027230
12614		Celsr1	cadherin, EGF LAG seven-pass G-type receptor 1 (flamingo homolog, Drosophila)	12614	ENSMUSG00000016028
106757		Tmem146	transmembrane protein 146	106757	ENSMUSG00000040828
18390		Oprm1	opioid receptor, mu 1	18390	ENSMUSG00000000766
109700		Itga1	integrin alpha 1	109700	ENSMUSG00000042284
16716		Ky	kyphoscoliosis peptidase	16716	ENSMUSG00000035606
20850		Stat5a	signal transducer and activator of transcription 5A	20850	ENSMUSG00000004043
27494		Amot	angiomotin	27494	ENSMUSG00000041688
83456		Mov10l1	Moloney leukemia virus 10-like 1	83456	ENSMUSG00000015365
100504195		Micalcl	MICAL C-terminal like	100504195	ENSMUSG00000030771
12805		Cntn1	contactin 1	12805	ENSMUSG00000055022
11835		Ar	androgen receptor	11835	ENSMUSG00000046532
15378		Hnf4a	hepatic nuclear factor 4, alpha	15378	ENSMUSG00000017950
16790		Anpep	alanyl (membrane) aminopeptidase	16790	ENSMUSG00000039062
18183		Nrg3	neuregulin 3	18183	ENSMUSG00000041014
23859		Dlg2	discs, large homolog 2 (Drosophila)	23859	ENSMUSG00000052572
14168		Fgf13	fibroblast growth factor 13	14168	ENSMUSG00000031137
14397		Gabra4	gamma-aminobutyric acid (GABA) A receptor, subunit alpha 4	14397	ENSMUSG00000029211
18987		Pou2f2	POU domain, class 2, transcription factor 2	18987	ENSMUSG00000008496
20563		Slit2	slit homolog 2 (Drosophila)	20563	ENSMUSG00000031558
14580		Gfap	glial fibrillary acidic protein	14580	ENSMUSG00000020932
18214		Ddr2	discoidin domain receptor family, member 2	18214	ENSMUSG00000026674
73710		Tubb2b	tubulin, beta 2B class IIB	73710	ENSMUSG00000045136
65079		Rtn4r	reticulon 4 receptor	65079	ENSMUSG00000043811
14130		Fcgr2b	Fc receptor, IgG, low affinity IIb	14130	ENSMUSG00000026656
17263		Meg3	maternally expressed 3	17263	NULL
668303		Kif26a	kinesin family member 26A	668303	ENSMUSG00000021294
12524		Cd86	CD86 antigen	12524	ENSMUSG00000022901
56177		Olfm1	olfactomedin 1	56177	ENSMUSG00000026833
232174		Cyp26b1	cytochrome P450, family 26, subfamily b, polypeptide 1	232174	ENSMUSG00000063415
70350		Basp1	brain abundant, membrane attached signal protein 1	70350	ENSMUSG00000045763
18996		Pou4f1	POU domain, class 4, transcription factor 1	18996	ENSMUSG00000048349
13003		Vcan	versican	13003	ENSMUSG00000021614
14598		Ggt1	gamma-glutamyltransferase 1	14598	ENSMUSG00000006345
12300		Cacng2	calcium channel, voltage-dependent, gamma subunit 2	12300	ENSMUSG00000019146
76829		Dok5	docking protein 5	76829	ENSMUSG00000027560
17342		Mitf	microphthalmia-associated transcription factor	17342	ENSMUSG00000035158
216725		Adamts2	a disintegrin-like and metallopeptidase (reprolysin type) with thrombospondin type 1 motif, 2	216725	ENSMUSG00000036545
65963		Tmem176b	transmembrane protein 176B	65963	ENSMUSG00000029810
12257		Tspo	translocator protein	12257	ENSMUSG00000041736
11517		Adcyap1r1	adenylate cyclase activating polypeptide 1 receptor 1	11517	ENSMUSG00000029778
22772		Zic2	zinc finger protein of the cerebellum 2	22772	ENSMUSG00000061524
17127		Smad3	SMAD family member 3	17127	ENSMUSG00000032402
11504		Adamts1	a disintegrin-like and metallopeptidase (reprolysin type) with thrombospondin type 1 motif, 1	11504	ENSMUSG00000022893
19271		Ptprj	protein tyrosine phosphatase, receptor type, J	19271	ENSMUSG00000025314
210933		Bai3	brain-specific angiogenesis inhibitor 3	210933	ENSMUSG00000033569
12733		Clcnka	chloride channel Ka	12733	ENSMUSG00000033770
15530		Hspg2	perlecan (heparan sulfate proteoglycan 2)	15530	ENSMUSG00000028763
14912		Nkx6-2	NK6 homeobox 2	14912	ENSMUSG00000041309
18844		Plxna1	plexin A1	18844	ENSMUSG00000030084
14063		F2rl1	coagulation factor II (thrombin) receptor-like 1	14063	ENSMUSG00000021678
54418		Fmn2	formin 2	54418	ENSMUSG00000028354
269152		Kif26b	kinesin family member 26B	269152	ENSMUSG00000026494
74754		Dhcr24	24-dehydrocholesterol reductase	74754	ENSMUSG00000034926
268396		Sh3pxd2b	SH3 and PX domains 2B	268396	ENSMUSG00000040711
12159		Bmp4	bone morphogenetic protein 4	12159	ENSMUSG00000021835
11548		Adra1b	adrenergic receptor, alpha 1b	11548	ENSMUSG00000050541
12804		Cntfr	ciliary neurotrophic factor receptor	12804	ENSMUSG00000028444
71653		4930506M07Rik	RIKEN cDNA 4930506M07 gene	71653	ENSMUSG00000041362
23966		Odz4	odd Oz/ten-m homolog 4 (Drosophila)	23966	ENSMUSG00000048078
215690		Nav1	neuron navigator 1	215690	ENSMUSG00000009418
16513		Kcnj10	potassium inwardly-rectifying channel, subfamily J, member 10	16513	ENSMUSG00000044708
58861		Cysltr1	cysteinyl leukotriene receptor 1	58861	ENSMUSG00000052821
18198		Musk	muscle, skeletal, receptor tyrosine kinase	18198	ENSMUSG00000057280
18187		Nrp2	neuropilin 2	18187	ENSMUSG00000025969
13134		Dach1	dachshund 1 (Drosophila)	13134	ENSMUSG00000055639
12404		Cbln1	cerebellin 1 precursor protein	12404	ENSMUSG00000031654
30924		Angptl3	angiopoietin-like 3	30924	ENSMUSG00000028553
104382		Barhl2	BarH-like 2 (Drosophila)	104382	ENSMUSG00000034384
20660		Sorl1	sortilin-related receptor, LDLR class A repeats-containing	20660	ENSMUSG00000049313
16420		Itgb6	integrin beta 6	16420	ENSMUSG00000026971
15245		Hhip	Hedgehog-interacting protein	15245	ENSMUSG00000064325
16416		Itgb3	integrin beta 3	16416	ENSMUSG00000020689
16324		Inhbb	inhibin beta-B	16324	ENSMUSG00000037035
12934		Dpysl2	dihydropyrimidinase-like 2	12934	ENSMUSG00000022048
14805		Grik1	glutamate receptor, ionotropic, kainate 1	14805	ENSMUSG00000022935
17172		Ascl1	achaete-scute complex homolog 1 (Drosophila)	17172	ENSMUSG00000020052
68151		Wls	wntless homolog (Drosophila)	68151	ENSMUSG00000028173
16889		Lipa	lysosomal acid lipase A	16889	ENSMUSG00000024781
19885		Rorc	RAR-related orphan receptor gamma	19885	ENSMUSG00000028150
[truncated: 19,421 more rows]
