# Supplementary material for: The Musashi 1 Controls the Splicing of Photoreceptor-Specific Exons in the Vertebrate Retina
Source: PLoS Genet. 2016 Aug 19;12(8):e1006256. doi: 10.1371/journal.pgen.1006256 (PMC4991804; doi:10.1371/journal.pgen.1006256)
Supplement: S3 Table — Exons with significant difference in the inclusion levels in wild type retina compared to the Aipl1 knockout are highlighted. (XLSX) [file pgen.1006256.s011.xlsx]

## Sheet: SE.MATS.ReadsOnTargetAndJunctio
Supplementary table 3. Alternative splicing analysis. Exons with significant difference in the inclusion levels in wild type retina compared to the Aipl1 knockout are highlighted.
					Alternative Exon		Upstream Exon(s)		Downstream exon(s)		WT Retina		Aipl1(-/-) Retina		Effective Length				Relative inclusion
Exon ID	CuffMerge Gene ID	GeneSymbol	chr	strand	Start	End	Start	End	Start	End	Exon Included Counts	Exon Skiped Counts	Exon Included Counts	Exon Skiped	Exon Included Isoform	Exon Skipped Isoform	P-Value	FDR	WT Retina	Aipl1(-/-) Retina	Inclusion Level Difference	Differentially spliced (FDR<0.01 and Inclusion level difference >0.1)
8349	XLOC_033721	Prom1	chr5	-	44012498	44012516	44011194	44011248	44012875	44012968	398,367,340,379	11,5,14,16	1,1,1,0	11,16,7,15	222	204	0	0	0.971,0.985,0.957,0.956	0.077,0.054,0.116,0.0	0.905	TRUE
21371	XLOC_011913	Klhl3	chr13	-	58037001	58037129	58033225	58033342	58063700,58051028	58051138,58063863	73,54,40,53	6,4,3,2	0,0,0,2	1,7,12,6	332	204	0	0	0.882,0.892,0.891,0.942	0.0,0.0,0.0,0.17	0.859	TRUE
10307	XLOC_033721	Prom1	chr5	-	44000776	44000845	43995074,43995075	43995114	44001785,44001269,44004885	44004978,44001548,44001293,44001901,44004919	14,16,13,9	404,322,357,362	14,16,11,32	2,0,4,3	273	204	0	0	0.025,0.036,0.026,0.018	0.84,1.0,0.673,0.889	-0.824	TRUE
2990	XLOC_036277	Cacna2d4	chr6	+	119345429	119345450	119344960,119345043	119345096	119347133	119347251,119347238	61,89,67,55	7,13,7,11	4,0,1,1	27,18,21,36	225	204	0	0	0.888,0.861,0.897,0.819	0.118,0.0,0.041,0.025	0.82	TRUE
15072	XLOC_036814	Impdh1	chr6	-	29201887	29201904	29200433,29200436,29200437	29201219	29202446	29202530	228,270,195,212	35,31,19,33	5,2,0,0	11,21,9,14	221	204	0	0	0.857,0.889,0.905,0.856	0.296,0.081,0.0,0.0	0.782	TRUE
22170	XLOC_009328	Ttc8	chr12	+	98937119	98937149	98920546,98920573	98920783	98942217	98942338	84,87,100,86	10,7,11,8	3,3,4,4	16,25,26,21	234	204	0	0	0.88,0.916,0.888,0.904	0.14,0.095,0.118,0.142	0.773	TRUE
4954	XLOC_039018	Slc17a7	chr7	+	45169510	45169585	45168714	45168967	45169816	45169935	1212,1097,900,1043	214,153,122,139	8,12,17,15	118,148,109,159	279	204	0	0	0.805,0.84,0.844,0.846	0.047,0.056,0.102,0.065	0.766	TRUE
22197	XLOC_033721	Prom1	chr5	-	44001269	44001548	43995074,43995075	43995114	44001785,44004885	44004978,44001901,44004919	52,66,46,77	404,311,344,346	11,23,30,38	2,0,4,3	483	204	0	0	0.052,0.082,0.053,0.086	0.699,1.0,0.76,0.843	-0.757	TRUE
12732	XLOC_042373	March1	chr8	+	66386808	66387267	66386300,66386293,66386439	66386519	66418815	66418996	348,256,257,270	7,1,6,12	1,1,1,11	4,4,2,4	663	204	8.93063e-13	1.4707e-10	0.939,0.987,0.929,0.874	0.071,0.071,0.133,0.458	0.749	TRUE
10827	XLOC_029246	Kdm4c	chr4	+	74251585	74252413	74242496,74242417	74242640	74262808,74271193	74262969,74271369	207,223,247,218	185,108,138,183	75,42,51,69	0,1,0,0	1032	204	0	0	0.181,0.29,0.261,0.191	1.0,0.893,1.0,1.0	-0.742	TRUE
21349	XLOC_023884	Ntng2	chr2	-	29198813	29198915	29196981	29197149	29207200,29204897,29207391	29207219,29204924,29207590	38,26,20,46	7,2,5,3	0,1,3,0	5,8,4,6	306	204	1.25506e-09	1.4956e-07	0.784,0.897,0.727,0.911	0.0,0.077,0.333,0.0	0.727	TRUE
4294	XLOC_033721	Prom1	chr5	-	44001269	44001484	43995074	43995114	44001785	44001901	26,47,35,53	399,301,339,344	8,15,18,19	2,0,4,3	419	204	0	0	0.031,0.071,0.048,0.07	0.661,1.0,0.687,0.755	-0.721	TRUE
21149	XLOC_045440	Gramd1b	chr9	-	40332662	40332683	40330584,40327417,40330585	40330608,40327438	40333435,40333444	40333528,40333655	189,165,135,152	45,23,31,27	8,7,4,18	50,107,64,71	225	204	0	0	0.792,0.867,0.798,0.836	0.127,0.056,0.054,0.187	0.717	TRUE
8387	XLOC_023884	Ntng2	chr2	-	29203870	29204008	29200873,29198813,29196981,29200561	29198915,29200948,29197149	29204897	29204924	42,43,30,54	12,6,8,5	0,0,2,0	5,9,4,6	342	204	1.05408e-10	1.46177e-08	0.676,0.81,0.691,0.866	0.0,0.0,0.23,0.0	0.703	TRUE
20989	XLOC_007503	Atp1b2	chr11	-	69601923	69601944	69601524	69601623	69602424,69602303	69602481,69602330	297,25,215,269	57,43,40,52	0,3,0,3	56,96,96,194	225	204	0	0	0.825,0.345,0.83,0.824	0.0,0.028,0.0,0.014	0.696	TRUE
22436	XLOC_014212	Ppp3cc	chr14	-	70225927	70225954	70224966	70225048	70235139	70235208	106,104,118,103	15,10,13,19	3,11,2,4	18,14,15,34	231	204	0	0	0.862,0.902,0.889,0.827	0.128,0.41,0.105,0.094	0.686	TRUE
20110	XLOC_011289	Mef2c	chr13	+	83654597	83654621	83652813	83652986	83655506	83655547,83655636	114,78,81,72	0,1,0,1	0,5,1,1	3,1,4,3	228	204	1.73423e-09	2.00612e-07	1.0,0.986,1.0,0.985	0.0,0.817,0.183,0.23	0.685	TRUE
14188	XLOC_042373	March1	chr8	+	66386808	66387561	66386300,66386293,66386439	66386519	66418815	66418996	622,486,490,536	7,1,6,12	4,5,3,15	4,4,2,4	957	204	1.66533e-15	3.52605e-13	0.95,0.99,0.946,0.905	0.176,0.21,0.242,0.444	0.68	TRUE
6377	XLOC_015407	Ext1	chr15	-	53187550	53187703	53107477	53107571	53344401,53196138	53346224,53346159,53196255	55,60,45,47	12,17,9,5	0,0,3,1	8,16,6,13	357	204	3.33067e-16	7.52224e-14	0.724,0.669,0.741,0.843	0.0,0.0,0.222,0.042	0.678	TRUE
4149	XLOC_000057	Cspp1	chr1	+	10084012	10084038	10066425,10083500	10066820,10083558	10085746,10088050	10085952,10085817,10088184	61,35,58,46	9,6,21,13	1,0,0,3	7,6,5,5	230	204	3.20512e-08	3.0042e-06	0.857,0.838,0.71,0.758	0.112,0.0,0.0,0.347	0.676	TRUE
18558	XLOC_023834	Camsap1	chr2	-	25953914	25953974	25952677,25945133	25945273,25952819	25955259,25965662,25956246	25965824,25955292,25956327	130,104,105,104	14,10,8,13	6,13,4,14	15,41,14,33	264	204	0	0	0.878,0.889,0.91,0.861	0.236,0.197,0.181,0.247	0.669	TRUE
1731	XLOC_045440	Gramd1b	chr9	-	40330584	40330608	40327417,40327418	40327438	40333435,40333444,40332662	40333528,40332683,40333655	136,130,115,124	50,23,24,27	5,18,4,19	50,95,62,63	228	204	0	0	0.709,0.835,0.811,0.804	0.082,0.145,0.055,0.212	0.666	TRUE
21750	XLOC_000057	Cspp1	chr1	+	10084012	10084054	10066425,10083500	10066820,10083558	10085746,10088050	10085952,10085817,10088184	62,28,57,47	9,6,21,13	1,0,0,3	7,6,5,5	246	204	4.18315e-08	3.80073e-06	0.851,0.795,0.692,0.75	0.106,0.0,0.0,0.332	0.662	TRUE
12668	XLOC_007503	Atp1b2	chr11	-	69602303	69602330	69601524	69601623	69602424	69602481	301,80,261,302	50,24,32,44	12,22,18,38	50,86,87,166	231	204	0	0	0.842,0.746,0.878,0.858	0.175,0.184,0.154,0.168	0.661	TRUE
8015	XLOC_045440	Gramd1b	chr9	-	40330585	40330608	40327417,40327418	40327438	40333435,40333444,40332662	40333528,40332683,40333655	102,101,89,89	50,23,24,27	0,12,2,16	50,95,62,63	227	204	0	0	0.647,0.798,0.769,0.748	0.0,0.102,0.028,0.186	0.661	TRUE
6820	XLOC_000057	Cspp1	chr1	+	10084012	10084043	10066425,10083500	10066820,10083558	10085746,10088050	10085952,10085817,10088184	60,27,54,45	9,6,21,13	1,0,0,3	7,6,5,5	235	204	8.12882e-08	6.9092e-06	0.853,0.796,0.691,0.75	0.11,0.0,0.0,0.342	0.659	TRUE
18618	XLOC_005962	Mrpl55	chr11	+	59204174	59204255	59202485	59202659	59205648	59206994	21,15,15,13	0,4,6,3	0,8,0,0	5,5,6,10	285	204	4.58648e-05	0.00213262	1.0,0.729,0.642,0.756	0.0,0.534,0.0,0.0	0.648	TRUE
15096	XLOC_029109	Fsd1l	chr4	+	53687206	53687239	53686387	53686517	53693986,53693983	53694084	79,60,55,71	6,1,11,4	3,0,0,3	1,5,2,5	237	204	1.60539e-05	0.000845309	0.919,0.981,0.811,0.939	0.721,0.0,0.0,0.341	0.647	TRUE
20281	XLOC_023834	Camsap1	chr2	-	25953902	25953974	25952677,25945133	25945273,25952819	25955259,25965662,25956246	25965824,25955292,25956327	104,83,79,78	14,10,8,13	7,13,3,14	15,41,14,33	276	204	0	0	0.846,0.86,0.88,0.816	0.256,0.19,0.137,0.239	0.645	TRUE
6299	XLOC_033721	Prom1	chr5	-	44001269	44001293	43995074,43995075	43995114	44001785,44004885	44004978,44001901,44004919	8,20,22,20	404,311,344,346	2,5,5,10	2,0,4,3	228	204	1.00586e-13	1.83485e-11	0.017,0.054,0.054,0.049	0.472,1.0,0.528,0.749	-0.644	TRUE
21727	XLOC_041116	2210018M11Rik	chr7	-	98645166	98645208	98641492	98641668	98646448	98646523	19,9,9,10	3,8,3,1	1,0,1,2	4,11,7,14	246	204	3.7301e-07	2.77291e-05	0.84,0.483,0.713,0.892	0.172,0.0,0.106,0.106	0.636	TRUE
11638	XLOC_031148	Epb4.1	chr4	-	131963928	131963970	131957642,131962923	131962986,131957819	131964130,131967787	131964187,131967876,131967975	8,8,17,15	305,282,185,296	36,49,20,70	15,19,9,25	246	204	0	0	0.021,0.023,0.071,0.04	0.666,0.681,0.648,0.699	-0.635	TRUE
20107	XLOC_045332	Glb1l2	chr9	-	26797044	26797092	26796768,26796405,26791781	26796888,26791890,26796603	26806297,26802494	26802585,26806468,26806422	339,337,375,341	46,49,48,53	3,8,4,5	20,11,14,15	252	204	0	0	0.856,0.848,0.863,0.839	0.108,0.371,0.188,0.212	0.632	TRUE
14928	XLOC_040981	Man2a2	chr7	-	80355987	80356062	80353161	80353362	80356341	80356478	151,146,91,145	70,62,34,66	0,0,0,0	80,113,70,115	279	204	0	0	0.612,0.633,0.662,0.616	0.0,0.0,0.0,0.0	0.631	TRUE
19539	XLOC_009195	Plekhg3	chr12	+	76563499	76563521	76562205	76562303	76563754	76563824	16,15,4,5	2,1,5,3	0,1,0,1	4,5,5,5	226	204	0.000191442	0.00709354	0.878,0.931,0.419,0.601	0.0,0.153,0.0,0.153	0.631	TRUE
14990	XLOC_029005	Unc13b	chr4	+	43254306	43254345	43250216	43250302	43255474	43255601	51,50,38,43	32,13,27,23	0,0,0,0	31,50,41,67	243	204	0	0	0.572,0.764,0.542,0.611	0.0,0.0,0.0,0.0	0.622	TRUE
10312	XLOC_031148	Epb4.1	chr4	-	131962923	131962986	131957642	131957819	131963928,131967787	131963970,131967876,131967975	17,9,21,25	302,280,187,290	46,52,33,66	16,24,9,28	267	204	0	0	0.041,0.024,0.079,0.062	0.687,0.623,0.737,0.643	-0.621	TRUE
11829	XLOC_031148	Epb4.1	chr4	-	131964130	131964187	131963928,131957642,131962923	131963970,131957819,131962986	131967787	131967845,131967975	14,9,17,20	302,282,185,294	38,54,18,75	15,19,9,26	261	204	0	0	0.035,0.024,0.067,0.05	0.664,0.69,0.61,0.693	-0.62	TRUE
11007	XLOC_000752	Agap1	chr1	+	89610283	89610295	89609495	89609599,89609583	89627760	89627846	18,0,0,6	2,3,3,10	93,29,21,81	3,2,3,5	216	204	0.000170652	0.00648207	0.895,0.0,0.0,0.362	0.967,0.932,0.869,0.939	-0.612	TRUE
21830	XLOC_007503	Atp1b2	chr11	-	69601923	69602330	69601524	69601623	69602424	69602481	441,150,344,426	50,24,32,44	24,58,26,73	50,86,87,166	611	204	0	0	0.747,0.676,0.782,0.764	0.138,0.184,0.091,0.128	0.607	TRUE
13075	XLOC_006110	Dvl2	chr11	+	70017785	70018949	70017240,70017084,70017421,70017422	70017520,70017376	70026922,70026923,70030398	70027161,70030452,70026988	653,445,442,593	135,96,122,135	340,310,185,214	1,0,0,0	1368	204	0	0	0.419,0.409,0.351,0.396	0.981,1.0,1.0,1.0	-0.602	TRUE
2535	XLOC_032141	Cc2d2a	chr5	+	43728270	43728291	43726195	43726372	43729856	43730060	23,27,22,21	2,7,2,3	2,3,3,4	5,9,9,7	225	204	3.93868e-10	4.99475e-08	0.912,0.778,0.909,0.864	0.266,0.232,0.232,0.341	0.598	TRUE
6656	XLOC_016282	Ap2m1	chr16	+	20540807	20540813	20540332	20540415	20540968,20540974	20541110	14,6,11,12	15,8,1,3	1,0,3,0	14,14,12,8	210	204	1.10723e-05	0.000607798	0.476,0.421,0.914,0.795	0.065,0.0,0.195,0.0	0.587	TRUE
21076	XLOC_017144	Arl13b	chr16	-	62801721	62801790	62795352,62793617	62795708	62802719	62802836	7,14,16,7	27,22,29,31	5,3,2,9	1,1,0,2	273	204	3.28017e-05	0.00158747	0.162,0.322,0.292,0.144	0.789,0.692,1.0,0.771	-0.583	TRUE
23036	XLOC_001069	Plekha6	chr1	+	133279372	133279453	133274792,133273857,133275811,133274253	133275865,133274374,133274879	133280338,133281782	133281863,133280407	7,0,3,1	12,11,5,7	15,21,7,14	2,1,4,5	285	204	6.05914e-06	0.000357005	0.295,0.0,0.3,0.093	0.843,0.938,0.556,0.667	-0.579	TRUE
7291	XLOC_024490	Madd	chr2	-	91172326	91172335	91170568	91170747	91173112	91173193	47,30,25,27	26,15,17,16	0,5,0,1	37,22,28,35	213	204	0	0	0.634,0.657,0.585,0.618	0.0,0.179,0.0,0.027	0.572	TRUE
15820	XLOC_004119	Cep290	chr10	+	100495640	100495661	100494900	100494954	100495822	100495975	91,74,66,71	2,3,6,3	5,4,4,7	13,10,3,8	225	204	1.11022e-16	2.74248e-14	0.976,0.957,0.909,0.955	0.259,0.266,0.547,0.442	0.571	TRUE
13931	XLOC_015291	Pdzd2	chr15	-	12545489	12545519	12457797	12458299	12592080,12549235	12550232,12592556,12592910	75,81,95,101	42,34,34,49	4,1,2,2	18,25,13,23	234	204	0	0	0.609,0.675,0.709,0.642	0.162,0.034,0.118,0.07	0.563	TRUE
2267	XLOC_017154	Cadm2	chr16	-	66731384	66731504	66664380	66664506	66747198	66747377,66748209	141,129,126,146	23,13,15,10	13,17,13,27	18,33,16,46	324	204	0	0	0.794,0.862,0.841,0.902	0.313,0.245,0.338,0.27	0.558	TRUE
5460	XLOC_031425	Kif1b	chr4	-	149220541	149220790	149214906	149215025	149222226	149222364	249,227,172,287	242,282,187,261	324,442,372,425	29,35,24,27	453	204	0	0	0.317,0.266,0.293,0.331	0.834,0.85,0.875,0.876	-0.557	TRUE
23336	XLOC_030057	Clstn1	chr4	+	149641657	149641714	149638232	149638395	149643194	149643352,149643729	104,85,87,96	513,494,388,524	213,281,241,259	68,108,95,83	261	204	0	0	0.137,0.119,0.149,0.125	0.71,0.67,0.665,0.709	-0.556	TRUE
23328	XLOC_020745	Ganab	chr19	+	8907850	8907916	8907214	8907394	8908677	8908747	133,117,108,96	24,23,20,19	21,33,26,33	51,90,56,66	270	204	0	0	0.807,0.794,0.803,0.792	0.237,0.217,0.26,0.274	0.552	TRUE
9776	XLOC_027570	Fnip2	chr3	-	79507838	79507928	79506206	79506278	79508086	79508187	15,6,7,9	30,31,24,20	13,11,7,21	1,7,2,3	294	204	4.08943e-08	3.72987e-06	0.258,0.118,0.168,0.238	0.9,0.522,0.708,0.829	-0.544	TRUE
19889	XLOC_034768	Smurf1	chr5	-	144894079	144894157	144893160,144891314	144891513,144893307	144894473	144894558	7,10,10,2	2,1,1,3	5,4,4,0	9,16,11,13	282	204	0.000156569	0.00600789	0.717,0.879,0.879,0.325	0.287,0.153,0.208,0.0	0.538	TRUE
11925	XLOC_018718	Kctd5	chr17	-	24053271	24053330	24047156,24047733	24049444	24055924	24056050	12,6,15,17	9,4,5,9	0,0,1,3	15,12,13,14	263	204	1.15619e-09	1.38474e-07	0.508,0.538,0.699,0.594	0.0,0.0,0.056,0.143	0.535	TRUE
15502	XLOC_008908	Dtnb	chr12	+	3776058	3776109	3774569,3772586,3774524,3773550	3773640,3772746,3774610	3781105,3779618	3781398,3786326,3779654	13,13,12,6	10,5,5,4	0,0,0,7	14,14,17,16	255	204	3.4335e-08	3.19302e-06	0.51,0.675,0.658,0.545	0.0,0.0,0.0,0.259	0.532	TRUE
3384	XLOC_034388	Ccdc64	chr5	-	115651155	115651264	115648176,115647049,115648179,115648174	115649569	115651818	115651939	12,17,9,13	226,209,175,193	24,21,16,22	8,12,9,12	313	204	0	0	0.033,0.05,0.032,0.042	0.662,0.533,0.537,0.544	-0.53	TRUE
22623	XLOC_030812	Insl5	chr4	-	103049398	103049625	103048209	103048366	103059617,103050098	103059739,103050197	113,113,97,119	89,83,80,80	9,8,5,14	0,1,0,1	431	204	1.91595e-05	0.000985574	0.375,0.392,0.365,0.413	1.0,0.791,1.0,0.869	-0.529	TRUE
22395	XLOC_033958	Fryl	chr5	-	73115255	73115300	73112748	73112852	73118483	73118585,73119916	63,66,35,57	12,8,3,8	12,22,7,16	15,31,17,29	249	204	0	0	0.811,0.871,0.905,0.854	0.396,0.368,0.252,0.311	0.528	TRUE
16836	XLOC_031425	Kif1b	chr4	-	149195472	149195499	149192572	149192687	149198431	149198537	220,276,200,242	35,30,33,41	24,40,41,40	48,73,67,66	231	204	0	0	0.847,0.89,0.843,0.839	0.306,0.326,0.351,0.349	0.522	TRUE
22759	XLOC_029246	Kdm4c	chr4	+	74251585	74252086	74242496,74242417	74242640	74262808,74271193	74271369,74262969	443,438,523,477	185,108,138,183	183,162,161,230	0,1,0,0	705	204	0	0	0.409,0.54,0.523,0.43	1.0,0.979,1.0,1.0	-0.519	TRUE
8948	XLOC_045542	Dixdc1	chr9	-	50727785	50727896	50709633,50710842,50710764	50710972	50737643	50737756,50737735	31,25,41,31	28,31,32,32	8,24,21,15	1,3,0,0	315	204	1.39185e-09	1.63398e-07	0.418,0.343,0.453,0.386	0.838,0.838,1.0,1.0	-0.519	TRUE
1905	XLOC_009995	Ttc7b	chr12	-	100445955	100445979	100419491	100419570	100466179,100446859	100446981,100466310	39,21,39,48	30,18,17,13	1,11,6,11	45,57,41,63	228	204	0	0	0.538,0.511,0.672,0.768	0.019,0.147,0.116,0.135	0.518	TRUE
19449	XLOC_031425	Kif1b	chr4	-	149205685	149205724	149204185	149204294	149206717	149206773	219,267,213,208	61,54,51,57	25,56,29,52	85,114,68,95	243	204	0	0	0.751,0.806,0.778,0.754	0.198,0.292,0.264,0.315	0.505	TRUE
13172	XLOC_019876	Dmxl1	chr18	+	49903413	49903527	49902779	49903028	49912642,49912606	49912797	71,64,45,46	16,9,7,17	14,19,6,27	26,25,23,47	318	204	2.10942e-15	4.38797e-13	0.74,0.82,0.805,0.634	0.257,0.328,0.143,0.269	0.501	TRUE
19298	XLOC_044605	Csnk1g1	chr9	+	66035049	66035073	66032238	66032345	66039576	66045009,66045334	1,4,0,1	14,14,10,14	3,4,5,16	2,3,2,14	228	204	7.44267e-06	0.000428387	0.06,0.204,0.0,0.06	0.573,0.544,0.691,0.506	-0.497	TRUE
14562	XLOC_012200	Kif2a	chr13	-	106969703	106969817	106968706,106968637	106968788	106975370,106974494	106975481,106974562	23,11,14,10	62,48,56,51	33,30,35,84	16,14,10,22	318	204	0	0	0.192,0.128,0.138,0.112	0.57,0.579,0.692,0.71	-0.495	TRUE
3527	XLOC_039322	Gdpd5	chr7	+	99456996	99457011	99456451	99456534	99458773	99458886	4,31,24,18	1,2,1,1	3,3,2,1	1,4,5,3	219	204	4.66623e-05	0.00215702	0.788,0.935,0.957,0.944	0.736,0.411,0.271,0.237	0.492	TRUE
22959	XLOC_028354	Sh3glb1	chr3	-	144701807	144701846	144697377	144697467	144705512	144705605	23,10,17,6	7,2,9,2	6,0,4,9	15,13,6,17	243	204	1.45838e-05	0.000775425	0.734,0.808,0.613,0.716	0.251,0.0,0.359,0.308	0.488	TRUE
7206	XLOC_029429	Sgip1	chr4	+	102933564	102933630	102928785,102928540	102928912	102934545,102956098	102956210,102934605	23,26,28,35	24,15,14,14	2,3,0,3	26,20,13,12	270	204	3.97723e-11	5.71612e-09	0.42,0.567,0.602,0.654	0.055,0.102,0.0,0.159	0.482	TRUE
2142	XLOC_033433	Gm26954	chr5	-	14713955	14714120	14702056,14706049,14702057	14706212,14702198	14723523	14723664	120,90,95,69	98,80,84,76	8,18,13,30	4,1,0,0	369	204	1.00783e-05	0.000559712	0.404,0.383,0.385,0.334	0.525,0.909,1.0,1.0	-0.482	TRUE
736	XLOC_031425	Kif1b	chr4	-	149205685	149205886	149204185	149204294	149206717	149206773	572,568,466,508	61,54,51,57	67,120,80,122	85,114,68,95	405	204	0	0	0.825,0.841,0.822,0.818	0.284,0.346,0.372,0.393	0.478	TRUE
23315	XLOC_028354	Sh3glb1	chr3	-	144701759	144701846	144697377	144697467	144705512	144705605	23,10,17,6	7,2,9,2	6,0,4,9	15,13,6,17	291	204	8.81342e-06	0.000497623	0.697,0.778,0.57,0.678	0.219,0.0,0.319,0.271	0.478	TRUE
9165	XLOC_044629	Bnip2	chr9	+	70004305	70004341	70003568	70003667	70007063	70007115,70011803,70008255	75,55,69,55	7,6,7,5	18,6,21,19	13,12,22,23	240	204	1.88738e-15	3.96082e-13	0.901,0.886,0.893,0.903	0.541,0.298,0.448,0.413	0.471	TRUE
6451	XLOC_034496	Clip1	chr5	-	123581591	123581597	123579999	123580124	123582719	123582769	8,7,3,18	3,3,2,7	1,3,3,3	9,10,6,11	210	204	3.10352e-05	0.00151123	0.721,0.694,0.593,0.714	0.097,0.226,0.327,0.209	0.466	TRUE
21584	XLOC_035298	Mest	chr6	+	30740239	30740343	30733505,30738049,30733453,30732531,30738038,30723546	30733665,30738335,30733613,30723646,30732749	30740669	30740824	54,41,41,52	39,39,21,25	3,7,0,2	38,45,59,30	308	204	0	0	0.478,0.41,0.564,0.579	0.05,0.093,0.0,0.042	0.461	TRUE
20359	XLOC_045839	Snap91	chr9	-	86792466	86792736	86791953,86783299,86792163,86782787	86792241,86783404,86792025	86798537,86793356	86793464,86798699	125,114,98,76	75,73,68,58	207,261,147,291	20,22,12,13	474	204	0	0	0.418,0.402,0.383,0.361	0.817,0.836,0.841,0.906	-0.459	TRUE
3062	XLOC_038376	Zfp580	chr7	+	5093311	5093386	5092840	5092965	5093898	5093982	69,39,41,70	12,10,7,16	37,37,31,28	39,65,41,66	279	204	0	0	0.808,0.74,0.811,0.762	0.41,0.294,0.356,0.237	0.456	TRUE
6148	XLOC_039909	Peg3	chr7	-	6712949	6713012	6712672	6712775	6716053	6716157	12,15,14,12	4,11,5,6	2,6,6,13	19,22,19,31	267	204	7.14803e-08	6.16394e-06	0.696,0.51,0.681,0.604	0.074,0.172,0.194,0.243	0.452	TRUE
20953	XLOC_006899	Osbp2	chr11	-	3722099	3726089	3717793,3717851,3717911	3717986	3726318	3726575	2241,2236,2036,2249	5,6,2,9	262,315,284,272	11,20,16,10	4194	204	0	0	0.956,0.948,0.98,0.924	0.537,0.434,0.463,0.57	0.451	TRUE
8436	XLOC_024106	Baz2b	chr2	-	59933405	59933438	59932104	59932170	59933670	59933715	45,36,27,35	36,23,29,22	28,49,33,34	1,2,0,0	237	204	0	0	0.518,0.574,0.445,0.578	0.96,0.955,1.0,1.0	-0.45	TRUE
1811	XLOC_026602	Wdr47	chr3	+	108633761	108633794	108633060	108633218	108636990	108637160	63,57,35,50	62,55,51,39	0,0,1,0	36,48,20,75	237	204	0	0	0.467,0.471,0.371,0.525	0.0,0.0,0.041,0.0	0.448	TRUE
5210	XLOC_009745	Ralgapa1	chr12	-	55612072	55612103	55601921	55604268	55612633	55612758	12,8,4,4	21,16,17,28	10,12,12,13	5,5,1,12	235	204	5.29217e-05	0.00241343	0.332,0.303,0.17,0.11	0.635,0.676,0.912,0.485	-0.448	TRUE
5922	XLOC_000057	Cspp1	chr1	+	10083962	10084054	10066425,10083500	10066820,10083558	10085746,10088050	10085952,10085817,10088184	19,10,22,16	9,6,21,13	0,0,0,2	7,6,5,5	296	204	0.000262746	0.00931355	0.593,0.535,0.419,0.459	0.0,0.0,0.0,0.216	0.448	TRUE
2826	XLOC_028337	Pdlim5	chr3	-	142306283	142306298	142304704,142304296	142304722,142304469	142312122	142312541,142312214	14,7,18,19	15,12,26,14	0,0,0,0	34,51,24,23	219	204	3.33067e-16	7.52224e-14	0.465,0.352,0.392,0.558	0.0,0.0,0.0,0.0	0.442	TRUE
6739	XLOC_021536	Gm29595	chr19	-	45301142	45301360	45298619	45300760	45302866	45303232	28,19,14,13	4,6,2,4	6,2,3,6	11,10,3,5	422	204	3.85482e-05	0.00182631	0.772,0.605,0.772,0.611	0.209,0.088,0.326,0.367	0.442	TRUE
2759	XLOC_009461	Ppp2r5c	chr12	+	110574744	110574861	110570695	110570768	110580400	110583069,110583061	34,30,26,28	10,4,12,18	5,6,9,7	13,24,12,21	321	204	1.76897e-07	1.4077e-05	0.684,0.827,0.579,0.497	0.196,0.137,0.323,0.175	0.439	TRUE
2757	XLOC_009461	Ppp2r5c	chr12	+	110574744	110574868	110570695	110570768	110580400	110583069,110583061	29,25,22,22	10,4,12,18	3,6,7,5	13,24,12,21	328	204	3.43128e-07	2.56686e-05	0.643,0.795,0.533,0.432	0.126,0.135,0.266,0.129	0.437	TRUE
11512	XLOC_008141	Bptf	chr11	-	107095001	107095190	107082512,107086711	107086897,107082700	107095715	107095925	31,20,25,25	44,32,26,24	55,48,40,90	7,9,11,17	393	204	1.44329e-15	3.11147e-13	0.268,0.245,0.333,0.351	0.803,0.735,0.654,0.733	-0.432	TRUE
13105	XLOC_013911	Ddhd1	chr14	-	45622840	45622942	45620711	45620840	45629579,45628853	45629753,45628874	111,54,89,86	8,0,14,8	11,9,6,21	5,6,7,20	306	204	2.47104e-10	3.21968e-08	0.902,1.0,0.809,0.878	0.595,0.5,0.364,0.412	0.43	TRUE
15181	XLOC_012119	Pde8b	chr13	-	95222474	95222886	95123263	95123320,95123323	95250249,95250133	95250336,95250274,95250629,95250315,95250670,95250166,95250493	158,110,121,144	52,54,29,30	61,77,68,67	0,3,1,1	616	204	1.9007e-13	3.36367e-11	0.502,0.403,0.58,0.614	1.0,0.895,0.957,0.957	-0.427	TRUE
2600	XLOC_012068	Adgrv1	chr13	-	81505651	81505678	81504091	81504170	81506098	81506192	113,79,87,85	7,5,8,6	14,11,13,15	6,19,8,20	231	204	1.05582e-12	1.71492e-10	0.934,0.933,0.906,0.926	0.673,0.338,0.589,0.398	0.425	TRUE
716	XLOC_044236	Ncapd3	chr9	+	27083605	27083640	27083183	27083380	27085939	27086050,27085987	18,11,12,2	8,3,7,3	0,5,4,4	11,14,7,27	239	204	7.61853e-05	0.00329082	0.658,0.758,0.594,0.363	0.0,0.234,0.328,0.112	0.425	TRUE
21286	XLOC_028337	Pdlim5	chr3	-	142304704	142304722	142304296	142304469	142312122	142312541,142312214	17,8,16,17	12,12,25,13	4,2,0,1	31,49,24,23	222	204	9.96159e-12	1.53396e-09	0.566,0.38,0.37,0.546	0.106,0.036,0.0,0.038	0.42	TRUE
15922	XLOC_009187	Syne2	chr12	+	76100027	76100096	76099229,76098894	76099512	76100991	76101131	29,14,25,15	39,30,32,36	18,22,21,14	5,6,5,5	273	204	1.48136e-09	1.73049e-07	0.357,0.259,0.369,0.237	0.729,0.733,0.758,0.677	-0.419	TRUE
23034	XLOC_022567	Ssfa2	chr2	+	79658669	79658846	79657146	79658349	79660232	79660310	23,24,17,17	5,1,2,3	8,17,4,9	6,8,12,6	381	204	0.000242451	0.00865885	0.711,0.928,0.82,0.752	0.417,0.532,0.151,0.445	0.417	TRUE
18729	XLOC_012958	Ktn1	chr14	+	47704419	47704488	47704186	47704277	47705762	47705800	122,109,115,107	19,9,15,19	22,18,28,19	15,29,21,23	273	204	1.44329e-15	3.11147e-13	0.828,0.9,0.851,0.808	0.523,0.317,0.499,0.382	0.416	TRUE
12602	XLOC_026223	5830417I10Rik	chr3	+	88887558	88887645	88813683	88813834	88889670	88889839	17,13,9,9	17,17,20,15	13,25,8,14	2,9,3,2	291	204	1.0751e-05	0.000591532	0.412,0.349,0.24,0.296	0.82,0.661,0.651,0.831	-0.416	TRUE
21596	XLOC_023834	Camsap1	chr2	-	25955259	25955292	25953914,25952677,25953902,25945133	25945273,25952819,25953974	25965662,25956246	25965824,25956327	10,6,11,12	105,85,81,80	12,33,12,22	11,27,7,26	237	204	0	0	0.076,0.057,0.105,0.114	0.484,0.513,0.596,0.421	-0.415	TRUE
2354	XLOC_011465	Hcn1	chr13	+	117971925	117971974	117971566	117971731	117975251	117987600,117976802	82,69,36,62	72,69,59,74	0,0,0,0	26,21,12,30	253	204	2.22045e-16	5.21343e-14	0.479,0.446,0.33,0.403	0.0,0.0,0.0,0.0	0.415	TRUE
3968	XLOC_037512	Iqsec1	chr6	-	90787117	90787162	90694558	90694850	90809767	90810139,90810137,90810178,90810123,90810165	23,12,18,19	4,7,4,7	7,16,16,10	12,34,19,28	249	204	4.27089e-07	3.1163e-05	0.825,0.584,0.787,0.69	0.323,0.278,0.408,0.226	0.413	TRUE
16300	XLOC_003213	Enah	chr1	-	181921657	181922500	181919324,181919558	181919629	181923559	181923840	69,62,61,78	9,14,13,8	64,82,46,102	0,3,0,0	1047	204	1.89612e-07	1.50383e-05	0.599,0.463,0.478,0.655	1.0,0.842,1.0,1.0	-0.412	TRUE
18463	XLOC_025830	Atp11b	chr3	+	35841029	35841115	35839048,35838720,35837485,35839053	35839214	35849433,35843570	35843696,35849564	8,13,3,3	105,91,70,90	10,24,17,51	20,25,8,27	290	204	2.22045e-16	5.21343e-14	0.051,0.091,0.029,0.023	0.26,0.403,0.599,0.571	-0.41	TRUE
10049	XLOC_034496	Clip1	chr5	-	123627293	123627410	123623212	123623270	123630452	123631169	45,33,38,30	7,5,5,3	9,26,13,27	11,18,15,18	321	204	8.21214e-09	8.54135e-07	0.803,0.807,0.828,0.864	0.342,0.479,0.355,0.488	0.41	TRUE
15404	XLOC_044549	Gramd2	chr9	+	59675028	59675195	59671920	59672073	59678043,59675567	59678225,59675734	1549,1405,1210,1212	1621,1518,1448,1404	1487,1582,1391,2028	319,337,279,337	371	204	0	0	0.344,0.337,0.315,0.322	0.719,0.721,0.733,0.768	-0.406	TRUE
5055	XLOC_024106	Baz2b	chr2	-	59933411	59933438	59932104	59932170	59933670	59933715	46,41,39,41	36,23,29,22	35,60,36,40	1,2,0,0	231	204	0	0	0.53,0.612,0.543,0.622	0.969,0.964,1.0,1.0	-0.406	TRUE
15197	XLOC_013911	Ddhd1	chr14	-	45622840	45622893	45620711	45620840	45629579,45628853	45629753,45628874	99,59,95,82	8,0,14,8	11,9,5,23	5,6,7,20	257	204	5.257e-10	6.56128e-08	0.908,1.0,0.843,0.891	0.636,0.544,0.362,0.477	0.406	TRUE
21161	XLOC_024737	Vps39	chr2	-	120346856	120346889	120345617,120346327	120346392,120345660	120350163,120349085	120349155,120350229	36,21,31,31	21,25,16,20	2,11,7,9	27,32,32,42	237	204	1.38434e-10	1.86524e-08	0.596,0.42,0.625,0.572	0.06,0.228,0.158,0.156	0.403	TRUE
7391	XLOC_041458	Sh2b1	chr7	-	126467949	126468049	126466855	126467773	126468472,126468419	126468641	24,22,17,28	4,1,4,2	6,13,5,10	5,8,11,5	304	204	7.9356e-05	0.00340915	0.801,0.937,0.74,0.904	0.446,0.522,0.234,0.573	0.402	TRUE
16426	XLOC_014794	Rims2	chr15	+	39586533	39586785	39585705,39585590,39585589,39566942,39566943	39585762,39567043,39585655	39616268,39610063	39610155,39610141,39616510	2043,1746,2239,2273	250,233,265,236	451,376,321,363	290,315,218,243	456	204	0	0	0.785,0.77,0.791,0.812	0.41,0.348,0.397,0.401	0.401	TRUE
7982	XLOC_044549	Gramd2	chr9	+	59675567	59675734	59671920,59675028	59672073,59675195	59678043	59678225	3580,3322,3025,2976	654,619,447,490	660,784,631,747	691,583,614,868	371	204	0	0	0.751,0.747,0.788,0.77	0.344,0.425,0.361,0.321	0.401	TRUE
10147	XLOC_009461	Ppp2r5c	chr12	+	110578100	110578168	110574744,110570695	110570768,110574861	110580400	110583069,110583061	28,22,25,23	15,11,16,24	4,5,3,4	15,26,14,23	272	204	3.37962e-09	3.78039e-07	0.583,0.6,0.54,0.418	0.167,0.126,0.138,0.115	0.399	TRUE
1884	XLOC_000645	Gm22396	chr1	+	82880746	82880818	82876170,82875287,82880007	82876324,82880127	82882227	82882437	20,23,20,18	14,9,12,11	5,5,8,8	16,25,23,31	276	204	7.26886e-10	8.88525e-08	0.514,0.654,0.552,0.547	0.188,0.129,0.205,0.16	0.396	TRUE
6796	XLOC_021486	Sorbs1	chr19	-	40340684	40340750	40336985,40340044	40340146,40337035	40349898,40344355	40350013,40344439	6,11,10,7	5,3,4,9	5,6,3,3	16,18,12,16	270	204	0.000178476	0.00670696	0.476,0.735,0.654,0.37	0.191,0.201,0.159,0.124	0.39	TRUE
18791	XLOC_025830	Atp11b	chr3	+	35843570	35843696	35839048,35841029,35839053,35837485	35841115,35839214	35849433	35849564	12,14,9,5	105,92,68,91	14,31,17,67	21,25,10,30	330	204	0	0	0.066,0.086,0.076,0.033	0.292,0.434,0.512,0.58	-0.389	TRUE
20383	XLOC_017878	3110052M02Rik	chr17	+	21651802	21651898	21650609,21650614	21650872	21652266	21652345	22,24,15,19	15,19,19,17	34,25,25,32	6,4,3,4	300	204	1.62279e-08	1.5968e-06	0.499,0.462,0.349,0.432	0.794,0.81,0.85,0.845	-0.389	TRUE
3487	XLOC_031917	Lhfpl3	chr5	+	23221864	23221912	23102411	23102648	23273334	23275588,23275597	6,5,8,6	47,51,39,27	6,26,16,17	9,15,12,11	252	204	2.43402e-11	3.56298e-09	0.094,0.074,0.142,0.152	0.351,0.584,0.519,0.556	-0.387	TRUE
249	XLOC_024753	Trp53bp1	chr2	-	121228021	121228162	121227644	121227848	121228587,121235572	121228707,121236869	22,13,14,33	8,9,7,6	11,4,7,7	15,19,14,16	345	204	4.97003e-06	0.000300662	0.619,0.461,0.542,0.765	0.302,0.111,0.228,0.206	0.385	TRUE
20600	XLOC_000057	Cspp1	chr1	+	10085746	10085952	10066425,10083500	10066820,10083558	10088050	10088184	50,25,59,36	4,3,7,9	4,8,6,10	7,6,3,5	410	204	0.000117224	0.0046642	0.861,0.806,0.807,0.666	0.221,0.399,0.499,0.499	0.381	TRUE
10478	XLOC_015120	Pphln1	chr15	+	93452116	93452173	93441500	93441712	93465104,93455450	93455530,93465245	10,10,7,5	10,6,9,5	0,4,0,2	7,11,8,19	261	204	0.000181912	0.00678279	0.439,0.566,0.378,0.439	0.0,0.221,0.0,0.076	0.381	TRUE
20088	XLOC_042887	Grtp1	chr8	-	13188097	13188283	13186882	13186979	13189622	13189747	180,141,166,157	100,98,76,80	0,1,3,3	7,6,9,6	390	204	1.37544e-05	0.000742988	0.485,0.429,0.533,0.507	0.0,0.08,0.148,0.207	0.38	TRUE
6777	XLOC_017803	Mllt4	chr17	+	13848354	13848375	13846433	13846639	13849107	13849253	22,12,6,14	14,6,7,11	0,15,0,21	16,25,25,38	225	204	0.000135596	0.00528254	0.588,0.645,0.437,0.536	0.0,0.352,0.0,0.334	0.38	TRUE
16653	XLOC_007806	Msi2	chr11	-	88368211	88368235	88366784,88365514	88366847	88386044	88386119	177,156,170,163	39,25,27,34	73,58,60,85	77,84,71,70	228	204	0	0	0.802,0.848,0.849,0.811	0.459,0.382,0.431,0.521	0.379	TRUE
23665	XLOC_042887	Grtp1	chr8	-	13188080	13188283	13186882	13186979	13189622	13189747	211,167,205,187	100,98,76,80	0,2,4,4	7,6,9,6	407	204	1.95586e-05	0.00100176	0.514,0.461,0.575,0.54	0.0,0.143,0.182,0.25	0.379	TRUE
19255	XLOC_042048	Mcf2l	chr8	+	13013914	13014007	13013560,13013534	13013650	13014818,13017346	13017468,13014893,13015365	28,21,21,28	60,43,56,49	57,83,50,73	14,36,26,37	297	204	3.33067e-15	6.80892e-13	0.243,0.251,0.205,0.282	0.737,0.613,0.569,0.575	-0.378	TRUE
18671	XLOC_003213	Enah	chr1	-	181921657	181921960	181919324,181919558	181919629	181923559	181923840	39,31,35,42	9,14,13,8	25,34,26,43	0,3,0,0	507	204	9.80906e-06	0.000547322	0.636,0.471,0.52,0.679	1.0,0.82,1.0,1.0	-0.378	TRUE
12148	XLOC_043120	Galnt7	chr8	-	57542834	57543017	57542511	57542694	57545328	57545408	10,5,3,7	22,15,14,18	4,9,5,17	1,5,2,14	387	204	0.000210209	0.00773147	0.193,0.149,0.101,0.17	0.678,0.487,0.569,0.39	-0.378	TRUE
7787	XLOC_024234	Zfp385b	chr2	-	77703055	77703462	77527288,77503539	77528656,77503682	77719450	77719786,77719739	45,32,26,34	20,21,17,21	66,103,75,126	6,18,14,6	611	204	6.56667e-09	6.92098e-07	0.429,0.337,0.338,0.351	0.786,0.656,0.641,0.875	-0.376	TRUE
2815	XLOC_019752	Bin1	chr18	+	32426223	32426352	32424819	32424967	32429195,32431982,32431670	32429723,32432093,32431742,32429303	88,60,84,62	47,39,24,32	96,181,82,89	2,2,7,5	333	204	0	0	0.534,0.485,0.682,0.543	0.967,0.982,0.878,0.916	-0.375	TRUE
3835	XLOC_031917	Lhfpl3	chr5	+	23221864	23221892	23102411	23102648	23273334	23275588,23275597	7,3,6,5	47,51,39,27	5,19,14,16	9,15,12,11	232	204	1.94091e-10	2.57133e-08	0.116,0.049,0.119,0.14	0.328,0.527,0.506,0.561	-0.375	TRUE
12443	XLOC_042048	Mcf2l	chr8	+	13013914	13013998	13013560,13013534	13013650	13014818,13017346	13017468,13014893,13015365	21,13,12,18	60,43,56,49	45,49,38,55	14,36,26,37	288	204	3.22298e-13	5.57881e-11	0.199,0.176,0.132,0.206	0.695,0.491,0.509,0.513	-0.374	TRUE
120	XLOC_017878	3110052M02Rik	chr17	+	21651802	21651945	21650609,21650614	21650872	21652266	21652345	25,22,18,22	15,19,19,17	30,25,23,35	6,4,3,4	347	204	9.75919e-08	8.20672e-06	0.495,0.405,0.358,0.432	0.746,0.786,0.818,0.837	-0.374	TRUE
337	XLOC_008141	Bptf	chr11	-	107086711	107086897	107082512	107082700	107095001,107095715	107095925,107095190	11,15,13,10	50,37,32,24	33,32,26,63	14,15,15,25	390	204	3.33067e-16	7.52224e-14	0.103,0.175,0.175,0.179	0.552,0.527,0.476,0.569	-0.373	TRUE
15696	XLOC_026719	Camk2d	chr3	+	126805856	126805916	126802936,126801723,126802939	126801761,126802969	126810638,126808207	126810648,126808249,126811877,126810687	43,42,35,32	118,79,78,71	60,126,65,109	29,60,26,52	264	204	0	0	0.22,0.291,0.257,0.258	0.615,0.619,0.659,0.618	-0.371	TRUE
11116	XLOC_047107	Dmd	chrX	+	84526909	84526945	84474133	84474366	84531873,84575559	84575771,84531991	135,93,79,85	14,12,13,11	5,12,5,13	9,4,6,10	240	204	9.09738e-07	6.30805e-05	0.891,0.868,0.838,0.868	0.321,0.718,0.415,0.525	0.371	TRUE
18667	XLOC_006502	Socs7	chr11	+	97376996	97377098	97373065,97376436	97373130,97376541	97377935	97378066	34,12,19,21	44,22,30,28	36,53,24,30	6,15,9,15	306	204	1.09188e-08	1.11511e-06	0.34,0.267,0.297,0.333	0.8,0.702,0.64,0.571	-0.369	TRUE
13620	XLOC_027183	Pex5l	chr3	-	33080464	33080536	33014964,33024695	33024800,33015076	33142848	33143300,33143430,33143082,33143247,33143287,33143290	225,285,248,213	143,155,189,141	13,8,6,5	36,34,19,28	276	204	1.11022e-16	2.74248e-14	0.538,0.576,0.492,0.528	0.211,0.148,0.189,0.117	0.367	TRUE
7406	XLOC_000376	Ormdl1	chr1	+	53316480	53318289	53314855	53315099	53319942	53320296	94,70,57,58	6,5,5,3	64,115,74,127	1,0,0,0	2013	204	5.80913e-05	0.002614	0.614,0.587,0.536,0.662	0.866,1.0,1.0,1.0	-0.367	TRUE
2383	XLOC_024755	Ppip5k1	chr2	-	121326851	121326914	121323193,121321654	121321792,121323376	121327644,121331557	121331648,121327770	22,17,7,14	18,22,15,24	12,20,20,26	4,9,10,1	267	204	0.000207672	0.00767092	0.483,0.371,0.263,0.308	0.696,0.629,0.604,0.952	-0.364	TRUE
4926	XLOC_000376	Ormdl1	chr1	+	53317906	53318289	53314855	53315099	53319942	53320296	21,26,22,18	6,5,5,3	28,46,41,53	1,0,0,0	587	204	3.05859e-06	0.000196031	0.549,0.644,0.605,0.676	0.907,1.0,1.0,1.0	-0.358	TRUE
5362	XLOC_005898	Rapgef6	chr11	+	54563967	54564005	54561324,54552789	54552873,54561394	54568352	54568496	21,11,17,20	16,16,14,14	1,6,1,4	14,20,12,14	242	204	1.40619e-05	0.000756155	0.525,0.367,0.506,0.546	0.057,0.202,0.066,0.194	0.356	TRUE
2837	XLOC_006021	Mmgt2	chr11	+	62649446	62649591	62648673,62648658	62648816,62648856	62664669	62666354	0,1,1,0	16,19,24,19	2,2,6,3	1,11,3,4	349	204	3.61742e-05	0.0017295	0.0,0.03,0.024,0.0	0.539,0.096,0.539,0.305	-0.356	TRUE
7379	XLOC_003851	Pcdh15	chr10	+	74051092	74051107	73947027,73947055	73947146	74170448,74316962,74051597,74051598	74170609,74317169,74051663	16,14,12,13	135,126,151,158	11,12,11,16	17,17,13,13	219	204	2.22045e-16	5.21343e-14	0.099,0.094,0.069,0.071	0.376,0.397,0.441,0.534	-0.354	TRUE
21435	XLOC_023932	Slc25a25	chr2	-	32420655	32420691	32420304	32420416	32421302	32421390	98,83,83,106	17,16,19,21	15,23,11,10	16,20,12,10	240	204	1.29466e-11	1.94314e-09	0.831,0.815,0.788,0.811	0.443,0.494,0.438,0.459	0.353	TRUE
13132	XLOC_014794	Rims2	chr15	+	39275413	39275500	39198362,39194502	39198538	39292101	39292312	16,17,13,12	8,5,15,7	6,4,10,3	17,15,15,14	291	204	0.000223038	0.00809972	0.584,0.704,0.378,0.546	0.198,0.157,0.319,0.131	0.352	TRUE
5480	XLOC_009203	Gphn	chr12	+	78493949	78494057	78481298,78492037	78481365,78492310	78504616	78504751	33,48,44,32	33,43,30,32	7,8,6,16	65,78,85,73	312	204	0	0	0.395,0.422,0.49,0.395	0.066,0.063,0.044,0.125	0.351	TRUE
22857	XLOC_012780	Erc2	chr14	+	28029433	28029469	28025032	28025173	28040342	28040536	8,5,5,3	15,12,24,15	13,7,14,23	12,8,7,7	240	204	0.000109512	0.00445612	0.312,0.262,0.15,0.145	0.479,0.427,0.63,0.736	-0.351	TRUE
22519	XLOC_012200	Kif2a	chr13	-	106996746	106997129	106993847	106993942	107022011,107021644	107022118,107022278,107022027,107022126,107022255,107021749	106,87,89,98	35,28,33,25	9,16,7,19	19,28,17,18	587	204	5.46252e-12	8.63588e-10	0.513,0.519,0.484,0.577	0.141,0.166,0.125,0.268	0.348	TRUE
17243	XLOC_033249	Trrap	chr5	+	144810150	144810204	144807322	144807391	144811894	144812014	29,18,17,19	1,4,1,9	13,17,15,13	7,21,10,17	258	204	0.000212431	0.00776208	0.958,0.781,0.931,0.625	0.595,0.39,0.543,0.377	0.347	TRUE
6518	XLOC_028890	Map3k7	chr4	+	31994873	31994954	31992386	31992516	32002088	32002153	21,24,14,16	2,3,4,5	12,14,10,10	12,10,5,21	285	204	0.000211604	0.00774379	0.883,0.851,0.715,0.696	0.417,0.501,0.589,0.254	0.346	TRUE
336	XLOC_008141	Bptf	chr11	-	107086711	107086894	107082512	107082700	107095001,107095715	107095925,107095190	8,11,13,7	50,37,32,24	23,29,21,48	14,15,15,25	387	204	2.09832e-14	3.98077e-12	0.078,0.135,0.176,0.133	0.464,0.505,0.425,0.503	-0.344	TRUE
11806	XLOC_027040	Tpd52	chr3	-	8943550	8943577	8936438,8934991	8935040,8936480	8944610	8944712	141,98,102,97	45,41,32,32	26,34,14,45	29,51,30,59	231	204	8.99281e-15	1.76244e-12	0.735,0.679,0.738,0.728	0.442,0.371,0.292,0.402	0.343	TRUE
8995	XLOC_024753	Trp53bp1	chr2	-	121228021	121228158	121227644	121227848	121228587,121235572	121228707,121236869	17,7,9,21	8,9,7,6	7,3,5,5	15,19,14,16	341	204	7.21848e-05	0.00315247	0.56,0.318,0.435,0.677	0.218,0.086,0.176,0.158	0.338	TRUE
23366	XLOC_035852	Immt	chr6	+	71852762	71852867	71851771	71851880	71856911	71857048	19,29,16,17	24,25,19,10	21,24,17,27	2,3,6,10	309	204	0.000108584	0.00444725	0.343,0.434,0.357,0.529	0.874,0.841,0.652,0.641	-0.336	TRUE
17284	XLOC_041137	Plekhb1	chr7	-	100649927	100650032	100645569,100645635,100645567	100645669	100654601,100653653	100654704,100653693,100653791	513,450,348,390	143,133,124,106	67,96,74,91	98,113,83,102	309	204	0	0	0.703,0.691,0.649,0.708	0.311,0.359,0.371,0.371	0.335	TRUE
8930	XLOC_021602	Ablim1	chr19	-	57073854	57073902	57068090,57068859	57068937,57068246	57079812,57077413	57077497,57079871	22,17,20,29	42,30,17,36	3,7,2,2	65,87,47,65	252	204	0	0	0.298,0.314,0.488,0.395	0.036,0.061,0.033,0.024	0.335	TRUE
11340	XLOC_003555	Hivep2	chr10	+	14123017	14123200	14066582,14117518	14117600,14066684	14126451	14126496	36,25,28,20	5,3,0,3	25,30,20,53	18,16,11,16	387	204	0.000109185	0.00445612	0.791,0.815,1.0,0.778	0.423,0.497,0.489,0.636	0.335	TRUE
2242	XLOC_045082	Lrrfip2	chr9	+	111193046	111193118	111190167	111190284	111199664	111199835	4,9,9,5	17,17,26,11	27,32,16,20	7,21,16,14	276	204	4.54035e-05	0.00211949	0.148,0.281,0.204,0.251	0.74,0.53,0.425,0.514	-0.331	TRUE
17399	XLOC_000945	Clasp1	chr1	+	118512174	118512222	118510236,118510172,118510205	118510376	118512704,118521826	118512728,118521934	9,7,13,31	21,22,19,19	1,1,0,1	17,53,24,29	252	204	4.83905e-09	5.26391e-07	0.258,0.205,0.356,0.569	0.045,0.015,0.0,0.027	0.325	TRUE
12682	XLOC_033249	Trrap	chr5	+	144810331	144810352	144807322,144810150	144810204,144807391	144811894	144812014	35,21,18,29	1,4,1,9	13,20,19,16	7,21,10,17	225	204	1.62141e-05	0.000850665	0.969,0.826,0.942,0.745	0.627,0.463,0.633,0.46	0.325	TRUE
8237	XLOC_024687	Meis2	chr2	-	115866809	115866904	115864226,115864458,115864317,115863063	115864513	115867268	115867379,115867358	53,20,26,19	19,7,14,15	45,66,50,100	6,8,1,2	299	204	5.80716e-09	6.20319e-07	0.656,0.661,0.559,0.464	0.837,0.849,0.972,0.972	-0.322	TRUE
21321	XLOC_045122	Golga4	chr9	+	118579541	118579606	118577141	118577228	118581848	118582522	21,10,17,18	28,18,18,36	30,55,28,50	10,24,13,17	269	204	3.0867e-08	2.91625e-06	0.363,0.296,0.417,0.275	0.695,0.635,0.62,0.69	-0.322	TRUE
7338	XLOC_008214	Mif4gd	chr11	-	115622973	115623619	115622032,115620876	115622194,115621047	115623871	115624027	77,64,39,45	9,4,6,7	22,26,9,41	9,11,6,15	850	204	7.53659e-05	0.00326732	0.672,0.793,0.609,0.607	0.37,0.362,0.265,0.396	0.322	TRUE
23687	XLOC_030057	Clstn1	chr4	+	149626086	149626116	149614049	149614172	149627211	149627407	179,143,143,158	575,485,374,430	181,274,129,208	127,182,124,123	234	204	0	0	0.213,0.204,0.25,0.243	0.554,0.568,0.476,0.596	-0.321	TRUE
15186	XLOC_001208	Edem3	chr1	+	151812756	151812801	151811518	151811704	151818309	151822361,151818979,151822051	29,22,29,29	5,14,8,9	21,17,12,17	22,35,13,19	249	204	1.39036e-05	0.000749343	0.826,0.563,0.748,0.725	0.439,0.285,0.431,0.423	0.321	TRUE
1345	XLOC_016523	Cldnd1	chr16	+	58729179	58729223	58727909,58728022	58728084	58729437	58729747	15,8,6,9	37,42,39,43	29,16,11,18	11,18,18,16	248	204	3.52843e-06	0.000222535	0.25,0.135,0.112,0.147	0.684,0.422,0.335,0.481	-0.32	TRUE
15540	XLOC_002076	Gls	chr1	-	52200617	52204516	52199854	52199887	52207300	52207359	2171,1573,1503,1516	233,171,216,209	3045,3582,2343,6423	74,154,86,180	4103	204	0	0	0.317,0.314,0.257,0.265	0.672,0.536,0.575,0.64	-0.318	TRUE
6133	XLOC_042048	Mcf2l	chr8	+	13014818	13014893	13013736,13013914,13013534	13013650,13014007	13017346	13017468,13017439	72,53,58,57	38,25,32,33	79,143,83,118	6,5,10,13	279	204	0	0	0.581,0.608,0.57,0.558	0.906,0.954,0.859,0.869	-0.318	TRUE
17317	XLOC_016796	Dnm1l	chr16	-	16318763	16318841	16316601,16318444	16316778,16318477	16319451	16319508	32,34,22,25	40,11,31,24	50,73,66,103	6,22,10,31	282	204	2.01553e-05	0.00102787	0.367,0.691,0.339,0.43	0.858,0.706,0.827,0.706	-0.318	TRUE
4631	XLOC_011289	Mef2c	chr13	+	83625264	83625324	83592777	83592981	83625469,83633054	83625572,83625607,83656682,83633241,83625535,83633887	169,136,127,140	11,9,1,6	1,10,2,3	2,2,0,3	264	204	0.000211071	0.00774379	0.922,0.921,0.99,0.947	0.279,0.794,1.0,0.436	0.318	TRUE
12353	XLOC_026372	Pi4kb	chr3	+	94989302	94989347	94974730,94976116,94974830,94983982,94976143	94976196,94975085,94984919	94992965	94993193	27,26,31,35	14,7,16,15	9,12,16,12	16,30,20,14	249	204	5.44381e-06	0.000326821	0.612,0.753,0.614,0.657	0.315,0.247,0.396,0.413	0.316	TRUE
11082	XLOC_017137	Arl6	chr16	-	59618665	59618678	59612948	59613844	59618794	59618850	181,184,172,164	5,7,9,4	20,20,19,31	10,7,12,18	217	204	0	0	0.971,0.961,0.947,0.975	0.653,0.729,0.598,0.618	0.314	TRUE
18597	XLOC_003925	Bsg	chr10	+	79708696	79709044	79704569,79704490,79704507	79704584	79709670	79709827	2348,2168,2075,2103	697,639,872,768	616,821,712,721	1017,1169,1060,844	552	204	0	0	0.555,0.556,0.468,0.503	0.183,0.206,0.199,0.24	0.314	TRUE
20336	XLOC_016523	Cldnd1	chr16	+	58729157	58729223	58727909,58728022	58728084	58729437	58729747	15,8,6,9	37,42,39,43	29,16,11,19	11,18,18,16	270	204	2.61905e-06	0.000170627	0.234,0.126,0.104,0.137	0.666,0.402,0.316,0.473	-0.314	TRUE
23105	XLOC_014876	Efr3a	chr15	+	65857900	65857951	65857507,65857463	65857591	65861651	65861743	43,36,30,29	45,49,45,41	6,2,7,7	77,70,44,73	255	204	0	0	0.433,0.37,0.348,0.361	0.059,0.022,0.113,0.071	0.312	TRUE
4032	XLOC_026719	Camk2d	chr3	+	126808207	126808249	126805856,126802936,126801723,126805861,126802939	126801761,126805916,126802969	126810638	126810648,126811877,126810687	33,31,27,30	116,77,80,70	52,105,47,76	32,68,34,63	246	204	0	0	0.191,0.25,0.219,0.262	0.574,0.561,0.534,0.5	-0.312	TRUE
11606	XLOC_003757	Hsf2	chr10	+	57509060	57509114	57506196	57506302	57511443	57511528	13,9,13,7	15,12,11,10	1,3,0,5	7,16,11,22	258	204	0.000152501	0.00586128	0.407,0.372,0.483,0.356	0.101,0.129,0.0,0.152	0.309	TRUE
17057	XLOC_000518	Map2	chr1	+	66416731	66416866	66416110,66401443,66412406,66401446,66416343	66401521,66416147,66416550	66420134	66420196	61,70,47,65	228,196,171,199	98,120,82,151	69,96,63,82	339	204	0	0	0.139,0.177,0.142,0.164	0.461,0.429,0.439,0.526	-0.308	TRUE
20960	XLOC_016523	Cldnd1	chr16	+	58729172	58729223	58727909,58728022	58728084	58729437	58729747	18,8,6,9	37,42,39,43	29,15,11,19	11,18,18,16	255	204	1.35937e-05	0.000735984	0.28,0.132,0.11,0.143	0.678,0.4,0.328,0.487	-0.307	TRUE
11507	XLOC_033700	Rab28	chr5	-	41626986	41627081	41624976,41624975	41625088,41625862	41633172	41633250	252,208,212,173	41,26,40,22	34,54,33,76	25,36,24,37	299	204	2.22045e-16	5.21343e-14	0.807,0.845,0.783,0.843	0.481,0.506,0.484,0.584	0.306	TRUE
22219	XLOC_003956	Reep6	chr10	+	80334712	80334793	80333965	80334134	80335109	80336441	473,401,428,547	2,1,2,0	4,4,5,5	7,0,4,0	285	204	2.4112e-10	3.15907e-08	0.994,0.997,0.994,1.0	0.29,1.0,0.472,1.0	0.306	TRUE
16624	XLOC_019966	Zfp532	chr18	+	65644192	65644369	65622983,65619659,65625239	65625334	65682894	65683403,65683007	39,42,41,28	3,2,0,2	15,19,20,22	6,10,2,10	381	204	7.65483e-05	0.00330049	0.874,0.918,1.0,0.882	0.572,0.504,0.843,0.541	0.303	TRUE
8728	XLOC_042008	Map2k7	chr8	+	4240687	4240735	4240104,4238739,4238828,4237854	4239033,4240289	4243303	4243445	25,19,16,36	31,28,27,28	1,8,7,6	37,59,31,44	252	204	2.16418e-10	2.85119e-08	0.395,0.355,0.324,0.51	0.021,0.099,0.155,0.099	0.302	TRUE
12447	XLOC_032021	Nrbp1	chr5	+	31246321	31246345	31245750	31245845	31247341	31247425	39,36,29,25	14,8,15,9	15,25,22,28	26,33,26,27	228	204	1.17577e-06	8.10532e-05	0.714,0.801,0.634,0.713	0.34,0.404,0.431,0.481	0.301	TRUE
11704	XLOC_028198	Ank2	chr3	-	126963382	126963481	126962250	126962405	126964937	126965162	54,40,36,56	42,40,44,66	107,140,143,182	40,35,39,53	303	204	4.77396e-15	9.59404e-13	0.464,0.402,0.355,0.364	0.643,0.729,0.712,0.698	-0.299	TRUE
3032	XLOC_040915	Mef2a	chr7	-	67244520	67244544	67240313	67240440	67251656	67251844	24,14,8,10	19,10,8,10	22,30,12,24	3,3,4,8	228	204	0.000111213	0.00449287	0.531,0.556,0.472,0.472	0.868,0.899,0.729,0.729	-0.298	TRUE
5484	XLOC_006887	Limk2	chr11	-	3352899	3352917	3352290	3352377	3353276	3353463	2,16,11,3	52,45,41,50	12,18,12,5	12,16,12,14	222	204	5.78296e-06	0.000346306	0.034,0.246,0.198,0.052	0.479,0.508,0.479,0.247	-0.296	TRUE
4668	XLOC_019961	Nedd4l	chr18	+	65172915	65173035	65172275,65172274,65165571	65165646,65172406	65174044,65178918	65174242,65178996	24,19,19,18	17,14,11,13	21,36,21,35	2,5,4,12	324	204	0.00017084	0.00648207	0.471,0.461,0.521,0.466	0.869,0.819,0.768,0.647	-0.296	TRUE
3547	XLOC_030781	Dock7	chr4	-	98992015	98992051	98991392,98991363	98991459	98992368,99001032,98993646	98993736,98992458,99001202	3,2,2,8	4,5,3,9	0,1,1,4	15,19,17,18	240	204	0.000198304	0.00733633	0.389,0.254,0.362,0.43	0.0,0.043,0.048,0.159	0.296	TRUE
15892	XLOC_028354	Sh3glb1	chr3	-	144699853	144699877	144697377	144697467	144705512,144701759	144705605,144701846	69,39,29,15	7,2,9,2	17,15,13,29	15,13,6,17	228	204	2.46281e-06	0.000161781	0.898,0.946,0.742,0.87	0.503,0.508,0.66,0.604	0.295	TRUE
12849	XLOC_003312	Syt14	chr1	-	192983519	192984911	192980345,192901751	192980561,192901941	192986717	192986882	1189,1089,1288,1056	19,28,24,29	173,233,134,361	27,15,23,20	1596	204	2.11559e-09	2.389e-07	0.889,0.833,0.873,0.823	0.45,0.665,0.427,0.698	0.294	TRUE
970	XLOC_001515	Cdc42bpa	chr1	+	180123923	180123962	180117666,180118735	180118783,180117743	180134296,180130795,180136651	180130900,180134380,180136757	9,7,7,7	33,22,25,31	16,28,20,36	22,21,16,31	243	204	3.35598e-07	2.51847e-05	0.186,0.211,0.19,0.159	0.379,0.528,0.512,0.494	-0.292	TRUE
2578	XLOC_004734	Ppap2c	chr10	-	79530876	79531028	79530497	79530772	79533664,79533623	79533787,79533772,79533742	202,259,174,167	11,6,10,8	20,14,6,2	4,2,4,1	356	204	1.88403e-05	0.000971259	0.913,0.961,0.909,0.923	0.741,0.8,0.462,0.534	0.292	TRUE
14099	XLOC_009899	Dpf3	chr12	-	83268332	83269627	83258841,83226267,83260492	83260883,83226380	83272338	83272467	919,730,683,790	33,27,38,28	70,68,72,123	8,14,14,13	1499	204	1.4765e-08	1.45891e-06	0.791,0.786,0.71,0.793	0.544,0.398,0.412,0.563	0.291	TRUE
22086	XLOC_007433	Ncor1	chr11	-	62403435	62403462	62401200	62401267	62403798	62403851	20,18,23,14	58,47,57,46	45,59,31,43	32,50,20,42	231	204	1.40714e-10	1.88524e-08	0.233,0.253,0.263,0.212	0.554,0.51,0.578,0.475	-0.289	TRUE
21357	XLOC_004387	Phactr2	chr10	-	13257576	13257816	13253341,13255309	13255321,13253879	13266972,13261765	13261924,13267053	16,7,15,10	12,5,8,9	1,7,5,5	22,23,14,15	444	204	1.23161e-06	8.44113e-05	0.38,0.391,0.463,0.338	0.02,0.123,0.141,0.133	0.289	TRUE
13787	XLOC_015880	Smug1	chr15	-	103158156	103158227	103157616	103157918	103163271	103163437,103163855	53,49,41,47	12,16,22,12	13,14,13,10	17,20,14,7	275	204	1.93576e-05	0.000993608	0.766,0.694,0.58,0.744	0.362,0.342,0.408,0.515	0.289	TRUE
23192	XLOC_023619	Tpd52l2	chr2	+	181502875	181502935	181501904	181502053	181508165	181508267	55,29,32,35	11,5,3,7	25,24,45,36	17,24,11,39	264	204	0.000109928	0.00445612	0.794,0.818,0.892,0.794	0.532,0.436,0.76,0.416	0.288	TRUE
14694	XLOC_034496	Clip1	chr5	-	123613067	123615335	123611821	123611938	123617335	123617463,123617551	341,210,223,273	42,41,44,29	31,47,23,55	41,41,30,55	2472	204	0	0	0.401,0.297,0.295,0.437	0.059,0.086,0.06,0.076	0.287	TRUE
6858	XLOC_005520	Ap1b1	chr11	+	5040920	5040929	5040266	5040421	5041717	5042729,5042791	63,69,52,74	32,43,17,41	24,26,20,25	40,58,18,52	213	204	2.70903e-07	2.07921e-05	0.653,0.606,0.746,0.634	0.365,0.3,0.516,0.315	0.286	TRUE
4006	XLOC_013412	Zc3h13	chr14	+	75307976	75308097	75305788	75305897	75308908	75309048	8,15,16,11	16,16,16,21	0,3,2,0	16,31,24,39	325	204	6.48331e-10	8.00756e-08	0.239,0.37,0.386,0.247	0.0,0.057,0.05,0.0	0.284	TRUE
7242	XLOC_019797	Pcdha1	chr18	+	37690656	37692369	37687680,37668928,37674306,37680251,36952740,37680232,37661792,36975940,37685209,37668952,37659897,36969915	37671525,37687817,37676907,37664365,36955150,36976278,37682839,36970137	37825020	37825079	187,121,97,117	6,10,3,5	96,187,98,163	17,26,19,16	1917	204	0.000112815	0.00454984	0.768,0.563,0.775,0.713	0.375,0.434,0.354,0.52	0.284	TRUE
4662	XLOC_039677	Pstk	chr7	+	131384798	131384864	131384499,131383924	131384000,131384593	131387617	131388240,131387833,131387839	16,6,13,9	27,17,12,16	0,1,0,0	10,5,6,26	270	204	0.000115132	0.00461704	0.309,0.211,0.45,0.298	0.0,0.131,0.0,0.0	0.284	TRUE
2621	XLOC_002076	Gls	chr1	-	52200618	52201219	52199710,52199854,52199855	52199887	52204345,52207300	52204516,52207359	260,168,166,173	242,180,225,217	354,390,273,792	84,158,87,187	805	204	0	0	0.214,0.191,0.158,0.168	0.516,0.385,0.443,0.518	-0.283	TRUE
7556	XLOC_011551	Cdk13	chr13	-	17723145	17723193	17721087	17721293	17727119	17727251	0,2,1,0	19,38,31,29	8,7,10,16	16,31,12,24	252	204	5.64666e-08	4.93044e-06	0.0,0.041,0.025,0.0	0.288,0.155,0.403,0.351	-0.283	TRUE
1642	XLOC_026024	Mbnl1	chr3	+	60614682	60614736	60501178,60501236,60613262	60613520,60501423	60622145,60615619,60615724	60622240,60615773,60619047	89,93,69,85	18,14,19,12	17,25,20,27	21,14,13,16	258	204	2.14465e-07	1.67849e-05	0.796,0.84,0.742,0.849	0.39,0.585,0.549,0.572	0.283	TRUE
21935	XLOC_004508	E130307A14Rik	chr10	-	39681472	39681549	39655840,39639563,39645555,39640275,39640379,39655839	39645808,39655929,39640511	39731737	39731816,39731776,39732006,39732007	12,24,14,17	9,6,6,5	55,54,55,42	4,5,1,2	281	204	3.48884e-06	0.000221215	0.492,0.744,0.629,0.712	0.909,0.887,0.976,0.938	-0.283	TRUE
16802	XLOC_000602	Stk11ip	chr1	+	75524682	75524888	75521763	75521849	75525087	75525162	24,44,37,51	9,11,8,7	47,41,30,19	0,2,1,0	410	204	6.63493e-05	0.00294095	0.57,0.666,0.697,0.784	1.0,0.911,0.937,1.0	-0.283	TRUE
7128	XLOC_002076	Gls	chr1	-	52200617	52201219	52199710,52199854,52199855	52199887	52204345,52207300	52204516,52207359	265,179,181,188	242,180,225,217	365,408,278,810	84,158,87,187	806	204	0	0	0.217,0.201,0.169,0.18	0.524,0.395,0.447,0.523	-0.281	TRUE
18771	XLOC_001838	Fam135a	chr1	-	24049129	24049207	24046357	24046407	24053222,24053182	24053336	25,14,13,13	17,20,15,8	5,4,4,4	8,24,17,28	282	204	7.28957e-05	0.00317766	0.515,0.336,0.385,0.54	0.311,0.108,0.145,0.094	0.28	TRUE
8698	XLOC_014271	Akap11	chr14	-	78502938	78503022	78502189	78502236	78507724	78507880	27,23,12,24	44,38,31,48	33,56,30,65	22,34,14,39	288	204	4.66995e-09	5.10338e-07	0.303,0.3,0.215,0.262	0.515,0.538,0.603,0.541	-0.279	TRUE
3502	XLOC_047107	Dmd	chrX	+	85144910	85144949	85144028	85144165	85149129	85149195	46,51,37,36	2,0,2,1	9,10,12,15	4,3,3,9	243	204	2.884e-07	2.20617e-05	0.951,1.0,0.94,0.968	0.654,0.737,0.771,0.583	0.278	TRUE
5264	XLOC_021602	Ablim1	chr19	-	57077413	57077497	57068090,57068859,57073854,57073855	57068937,57068246,57073902	57079812	57079871	24,23,15,23	48,34,21,44	1,4,3,0	66,89,47,66	288	204	0	0	0.262,0.324,0.336,0.27	0.011,0.031,0.043,0.0	0.277	TRUE
16888	XLOC_021602	Ablim1	chr19	-	57073855	57073902	57068090,57068859	57068937,57068246	57079812,57077413	57077497,57079871	15,15,14,18	42,30,17,36	2,5,1,1	65,87,47,65	251	204	4.21885e-15	8.55092e-13	0.225,0.289,0.401,0.289	0.024,0.045,0.017,0.012	0.276	TRUE
7848	XLOC_004372	Stxbp5	chr10	-	9796937	9797021	9789362,9789035	9789428	9798121,9797853	9798273,9798037	37,34,56,48	22,25,26,19	16,31,18,12	30,31,28,40	288	204	5.97838e-06	0.000353545	0.544,0.491,0.604,0.642	0.274,0.415,0.313,0.175	0.276	TRUE
3925	XLOC_044714	Ick	chr9	+	78113318	78113455	78108571,78109972,78109191	78109481,78110023	78131294	78131571	53,45,51,38	25,19,24,25	26,42,36,25	4,4,3,5	341	204	7.47396e-06	0.000429147	0.559,0.586,0.56,0.476	0.795,0.863,0.878,0.749	-0.276	TRUE
10209	XLOC_019638	Zeb1	chr18	+	5641381	5641518	5593601,5594372,5591859,5589096,5591890,5633203,5590068,5633204,5594202,5593307,5591871	5594472,5593919,5633357,5591967	5705042	5705232,5705243,5706884	169,128,187,150	40,41,44,45	67,55,34,40	55,39,27,45	341	204	8.72191e-13	1.45656e-10	0.717,0.651,0.718,0.666	0.422,0.458,0.43,0.347	0.274	TRUE
20360	XLOC_034477	Camkk2	chr5	-	122742099	122742228	122737432	122737533	122743869	122743957	39,48,25,32	1,3,1,1	19,20,10,19	5,7,3,6	333	204	2.9053e-05	0.00142642	0.96,0.907,0.939,0.951	0.7,0.636,0.671,0.66	0.273	TRUE
10335	XLOC_027183	Pex5l	chr3	-	33080464	33080531	33014964,33024695	33024800,33015076	33142848	33143300,33143430,33143082,33143247,33143287,33143290	129,155,120,112	143,155,189,141	8,6,3,3	36,34,19,28	271	204	2.95303e-10	3.82668e-08	0.404,0.429,0.323,0.374	0.143,0.117,0.106,0.075	0.272	TRUE
990	XLOC_007048	Ehbp1	chr11	-	22062779	22062887	22059136	22059261	22068358	22068506	42,44,44,36	18,25,22,24	49,62,55,95	15,9,1,14	312	204	4.64096e-06	0.00028292	0.604,0.535,0.567,0.495	0.681,0.818,0.973,0.816	-0.272	TRUE
8864	XLOC_039688	Zranb1	chr7	+	132948043	132948208	132931394,132931395,132931141,132931430,132931431,132928829	132931545	132949584,132966506	132950435,132966694	217,242,199,178	80,102,59,55	37,29,41,69	39,41,51,47	369	204	3.50213e-10	4.48917e-08	0.6,0.567,0.651,0.641	0.344,0.281,0.308,0.448	0.269	TRUE
3706	XLOC_042929	6820431F20Rik	chr8	-	20273042	20273260	20272049,20267650,20268285,20268093	20272219,20272220,20268255	20274122	20274242	62,23,30,27	33,15,39,32	39,87,54,75	11,25,13,23	422	204	3.9341e-06	0.000242951	0.476,0.426,0.271,0.29	0.632,0.627,0.668,0.612	-0.269	TRUE
6063	XLOC_015795	Kmt2d	chr15	-	98836580	98836628	98835181	98835467	98837074	98837205	13,15,16,19	19,25,14,22	5,1,3,3	12,14,21,25	252	204	0.000105472	0.00434165	0.356,0.327,0.481,0.411	0.252,0.055,0.104,0.089	0.269	TRUE
10032	XLOC_035585	Snx10	chr6	+	51544540	51544752	51524259,51523900,51523823	51524034,51524381	51562017	51562064	85,121,131,101	111,109,153,114	16,16,16,19	228,157,176,265	416	204	0	0	0.273,0.352,0.296,0.303	0.033,0.048,0.043,0.034	0.267	TRUE
23287	XLOC_016138	Gm26675	chr16	+	3937853	3937910	3937558	3937614	3940767	3941147,3942052	18,26,17,9	37,37,30,20	2,2,2,0	42,36,29,56	261	204	2.97096e-13	5.18039e-11	0.275,0.355,0.307,0.26	0.036,0.042,0.051,0.0	0.267	TRUE
6701	XLOC_011045	Hivep1	chr13	+	42122114	42122179	42103107,42055399	42103277,42055542	42123159	42123213	9,9,5,9	27,11,14,19	0,0,0,0	20,25,19,27	269	204	2.00175e-07	1.57706e-05	0.202,0.383,0.213,0.264	0.0,0.0,0.0,0.0	0.265	TRUE
19960	XLOC_022742	Ckap5	chr2	+	91599603	91599627	91599205	91599378	91600640	91600814	49,32,32,47	34,26,22,35	21,38,10,35	48,57,40,73	228	204	3.03032e-07	2.30324e-05	0.563,0.524,0.565,0.546	0.281,0.374,0.183,0.3	0.265	TRUE
5636	XLOC_025884	D3Ertd751e	chr3	+	41744695	41744837	41742608,41742610,41742653,41742613	41742689,41743025	41746547	41746728	1,2,0,10	34,30,28,35	6,15,6,20	11,8,22,22	346	204	6.06701e-06	0.000357005	0.017,0.038,0.0,0.144	0.243,0.525,0.139,0.349	-0.264	TRUE
15682	XLOC_032838	Srsf9	chr5	+	115331460	115331539	115330497	115330658	115332116	115332289	45,52,51,57	13,9,21,13	30,23,26,26	19,31,20,19	283	204	1.42454e-05	0.000762564	0.714,0.806,0.636,0.76	0.532,0.348,0.484,0.497	0.264	TRUE
7563	XLOC_009745	Ralgapa1	chr12	-	55735033	55735174	55722773	55722941	55738210	55738372	48,33,42,33	24,17,14,13	54,86,67,105	12,9,2,12	345	204	7.79264e-07	5.45117e-05	0.542,0.534,0.639,0.6	0.727,0.85,0.952,0.838	-0.263	TRUE
4418	XLOC_027117	Hps3	chr3	-	20019802	20019957	20018810,20016363,20018751	20018919	20022757	20022839	85,71,72,60	19,16,18,14	21,28,17,46	0,2,0,0	359	204	4.09698e-05	0.00193537	0.718,0.716,0.694,0.709	1.0,0.888,1.0,1.0	-0.263	TRUE
20883	XLOC_031449	Per3	chr4	-	151042249	151042298	151041271	151041473	151042675	151042791	24,18,15,17	18,17,10,8	15,17,8,13	18,44,20,37	253	204	0.000124585	0.00490767	0.518,0.461,0.547,0.631	0.402,0.238,0.244,0.221	0.263	TRUE
19946	XLOC_011810	Tbc1d7	chr13	-	43169117	43169250	43168773	43168854	43169801	43169947	11,7,20,6	13,10,10,11	1,9,3,6	22,29,24,23	337	204	5.10795e-05	0.00233842	0.339,0.298,0.548,0.248	0.027,0.158,0.07,0.136	0.261	TRUE
23415	XLOC_019966	Zfp532	chr18	+	65638749	65638931	65619659,65625239,65622983	65625334	65682894	65683403,65683007	40,23,39,39	3,2,0,2	18,33,12,28	6,10,2,10	386	204	9.56219e-05	0.00400632	0.876,0.859,1.0,0.912	0.613,0.636,0.76,0.597	0.26	TRUE
13735	XLOC_021368	Rorb	chr19	-	18994267	18994320	18988030	18988116	19001006,19110551	19111196,19001117,19001111	211,257,239,128	322,328,349,264	13,4,6,9	83,64,50,91	257	204	0	0	0.342,0.383,0.352,0.278	0.111,0.047,0.087,0.073	0.259	TRUE
10896	XLOC_011784	Ssr1	chr13	-	37983094	37983109	37971400,37979742	37979806	37983392	37983486	76,64,66,49	16,12,4,13	47,66,39,56	32,47,30,30	219	204	1.93123e-09	2.21242e-07	0.816,0.832,0.939,0.778	0.578,0.567,0.548,0.635	0.259	TRUE
20636	XLOC_035270	Ccdc136	chr6	+	29412901	29413087	29412483,29412363,29412364,29411709,29411247	29411385,29412587,29412534	29421990	29422097	41,34,30,40	16,15,9,16	27,27,16,34	35,37,17,28	390	204	2.52838e-06	0.00016563	0.573,0.542,0.636,0.567	0.288,0.276,0.33,0.388	0.259	TRUE
13010	XLOC_019760	Apc	chr18	+	34261004	34261157	34221251,34247589,34247594,34220525,34219829,34220923,34247549	34221276,34247734	34268297,34266057	34268379,34266222	110,109,93,138	48,48,54,63	65,103,77,120	119,129,114,143	357	204	1.11022e-16	2.74248e-14	0.567,0.565,0.496,0.556	0.238,0.313,0.278,0.324	0.258	TRUE
8699	XLOC_014271	Akap11	chr14	-	78502938	78503025	78502189	78502236	78507724	78507880	22,18,11,18	44,38,31,48	20,48,25,57	22,34,14,39	291	204	2.24268e-07	1.7437e-05	0.26,0.249,0.199,0.208	0.389,0.497,0.556,0.506	-0.258	TRUE
13535	XLOC_049012	Msl3	chrX	-	168672262	168672345	168671794	168671890	168673727	168674816,168673898,168674420	29,39,42,37	18,20,18,11	21,13,13,23	30,27,12,25	287	204	5.95027e-05	0.0026632	0.534,0.581,0.624,0.705	0.332,0.255,0.435,0.395	0.257	TRUE
18621	XLOC_018609	Wtap	chr17	-	12974736	12975108	12969404	12969559	12975295	12975474	53,28,43,60	54,49,34,42	67,63,44,100	9,34,18,34	576	204	9.6395e-05	0.00403159	0.258,0.168,0.309,0.336	0.725,0.396,0.464,0.51	-0.256	TRUE
17415	XLOC_007103	Eml6	chr11	-	29893398	29893555	29893187	29893256	29897143	29897242	6,10,17,10	15,8,16,21	0,1,0,10	24,32,13,31	361	204	8.886e-06	0.000500529	0.184,0.414,0.375,0.212	0.0,0.017,0.0,0.154	0.254	TRUE
22987	XLOC_042048	Mcf2l	chr8	+	13013736	13014007	13013560,13013534	13013650	13014818,13017346	13017468,13014893,13015365	22,14,17,25	60,43,56,49	40,55,25,42	14,36,26,37	475	204	5.12292e-08	4.58434e-06	0.136,0.123,0.115,0.18	0.551,0.396,0.292,0.328	-0.253	TRUE
16047	XLOC_045094	Clasp2	chr9	+	113875264	113875327	113870622	113870730	113876243	113876350	51,44,33,16	74,65,39,52	63,89,60,80	29,44,37,62	267	204	6.81194e-07	4.851e-05	0.345,0.341,0.393,0.19	0.624,0.607,0.553,0.496	-0.253	TRUE
23246	XLOC_012068	Adgrv1	chr13	-	81541187	81541316	81539958	81540161	81543368	81543549	42,44,37,29	59,55,41,51	0,2,2,3	14,13,13,28	333	204	7.51838e-07	5.29053e-05	0.304,0.329,0.356,0.258	0.0,0.086,0.086,0.062	0.253	TRUE
20315	XLOC_022900	A530058N18Rik	chr2	+	114017159	114020208	114016992,114013562,114016991	114017033,114013897	114031193,114023228	114032105,114032292,114023277,114031583	301,252,227,283	12,10,7,8	197,280,197,618	1,0,5,2	3253	204	0.000145392	0.00561534	0.611,0.612,0.67,0.689	0.925,1.0,0.712,0.951	-0.252	TRUE
1275	XLOC_044884	Faim	chr9	+	98990914	98991852	98986372,98986406	98986512	98992100	98992233,98992204	649,581,615,532	30,34,39,33	34,41,25,41	11,4,6,5	1142	204	0.000181671	0.00678279	0.794,0.753,0.738,0.742	0.356,0.647,0.427,0.594	0.251	TRUE
1559	XLOC_021602	Ablim1	chr19	-	57046924	57047065	57044880	57044972	57049461,57048366	57048433,57049509	122,106,90,104	35,26,35,32	53,91,68,100	52,84,47,84	345	204	1.15918e-11	1.75088e-09	0.673,0.707,0.603,0.658	0.376,0.39,0.461,0.413	0.25	TRUE
17567	XLOC_032838	Srsf9	chr5	+	115331449	115331539	115330497	115330658	115332116	115332289	58,57,65,64	13,9,21,13	35,31,33,30	19,31,20,19	294	204	3.70675e-06	0.000230713	0.756,0.815,0.682,0.774	0.561,0.41,0.534,0.523	0.25	TRUE
9294	XLOC_015734	Kif21a	chr15	-	90964974	90964995	90959851,90959687	90959872,90959748	90965466	90965632	36,34,29,39	28,34,29,36	57,125,48,116	22,23,22,29	225	204	2.27267e-08	2.19976e-06	0.538,0.476,0.476,0.496	0.701,0.831,0.664,0.784	-0.249	TRUE
7447	XLOC_006417	Mmd	chr11	+	90207955	90208060	90187559,90187683,90187685,90187591	90188235	90208983	90209046	4,4,10,9	95,89,70,87	15,27,15,13	25,36,24,21	309	204	0	0	0.027,0.029,0.086,0.064	0.284,0.331,0.292,0.29	-0.248	TRUE
17693	XLOC_000945	Clasp1	chr1	+	118523320	118523347	118521826	118521934	118525296	118525873,118525455	47,37,41,51	1,3,2,8	29,47,25,21	10,16,11,13	231	204	1.20123e-06	8.2568e-05	0.976,0.916,0.948,0.849	0.719,0.722,0.667,0.588	0.248	TRUE
10299	XLOC_007691	Wsb1	chr11	-	79243399	79243575	79241983	79242156	79244462	79244563	25,43,31,24	14,13,9,6	63,61,56,61	7,4,4,6	380	204	2.14018e-05	0.00108214	0.489,0.64,0.649,0.682	0.829,0.891,0.883,0.845	-0.247	TRUE
18854	XLOC_022017	Acbd5	chr2	+	23080667	23080700	23080338	23080453	23087484	23087619,23087572	41,42,46,30	3,3,3,4	18,17,22,35	13,5,14,8	237	204	2.37093e-05	0.00118616	0.922,0.923,0.93,0.866	0.544,0.745,0.575,0.79	0.247	TRUE
15706	XLOC_018609	Wtap	chr17	-	12973709	12975108	12969404	12969559	12975295	12975474	248,142,136,178	54,49,34,42	222,231,143,384	9,34,18,34	1603	204	2.97222e-05	0.00145626	0.369,0.269,0.337,0.35	0.758,0.464,0.503,0.59	-0.247	TRUE
1548	XLOC_035585	Snx10	chr6	+	51544540	51544649	51524259,51523900,51523823	51524034,51524381	51562017	51562064	111,99,133,115	111,109,153,114	56,39,44,58	228,157,176,265	313	204	0	0	0.395,0.372,0.362,0.397	0.138,0.139,0.14,0.125	0.246	TRUE
15015	XLOC_048324	Mecp2	chrX	-	74079908	74080032	74026219,74036981	74037332	74085509	74085849,74085610,74085860,74085690	170,144,135,147	97,71,76,116	74,84,111,96	162,141,129,203	328	204	7.02771e-14	1.30405e-11	0.522,0.558,0.525,0.441	0.221,0.27,0.349,0.227	0.245	TRUE
14505	XLOC_044630	Gtf2a2	chr9	+	70017072	70017191	70016818	70016923	70022436,70019388,70018679	70018818,70019910,70022737,70019474,70019515,70019486	17,14,26,16	34,40,38,15	2,2,2,3	30,49,31,44	323	204	6.42755e-10	7.98026e-08	0.24,0.181,0.302,0.403	0.04,0.025,0.039,0.041	0.245	TRUE
15170	XLOC_013521	Mbnl2	chr14	+	120403335	120403371	120396450	120396604	120404637,120428934	120431697,120404732	52,47,36,36	46,42,23,31	13,14,15,21	28,38,42,40	240	204	3.19023e-07	2.40934e-05	0.49,0.487,0.571,0.497	0.283,0.238,0.233,0.309	0.245	TRUE
7781	XLOC_047456	Armcx1	chrX	+	134718369	134718818	134717476,134718012	134718050	134718919	134718992	101,116,130,99	50,42,54,56	234,233,164,192	30,25,28,56	653	204	4.03868e-07	2.96512e-05	0.387,0.463,0.429,0.356	0.709,0.744,0.647,0.517	-0.245	TRUE
1462	XLOC_001208	Edem3	chr1	+	151812753	151812801	151811518	151811704	151818309	151822361,151818979,151822051	51,37,42,39	5,14,8,9	36,35,21,35	22,35,13,19	252	204	2.67407e-05	0.00132386	0.892,0.681,0.81,0.778	0.57,0.447,0.567,0.599	0.245	TRUE
23624	XLOC_044443	Cadm1	chr9	+	47818733	47818817	47813772	47813945	47829376,47848166	47829409,47848298	263,235,230,169	45,44,47,42	147,160,122,152	76,106,58,128	288	204	1.13243e-14	2.20118e-12	0.805,0.791,0.776,0.74	0.578,0.517,0.598,0.457	0.241	TRUE
8325	XLOC_001208	Edem3	chr1	+	151812753	151812768	151811518	151811704	151818309	151822361,151818979,151822051	38,30,31,34	5,14,8,9	31,29,16,31	22,35,13,19	219	204	0.000117578	0.00467043	0.876,0.666,0.783,0.779	0.568,0.436,0.534,0.603	0.241	TRUE
13340	XLOC_023348	Rpn2	chr2	+	157323222	157323270	157321742	157321872	157325710	157326056,157326319	84,76,110,86	123,94,145,105	113,129,77,133	49,72,44,56	252	204	4.01901e-14	7.56403e-12	0.356,0.396,0.38,0.399	0.651,0.592,0.586,0.658	-0.239	TRUE
11723	XLOC_045839	Snap91	chr9	-	86774196	86774280	86769458,86769459,86773518	86769561,86773623	86775591	86777064,86775691	115,161,95,128	45,26,25,39	106,152,115,222	4,5,4,3	288	204	0	0	0.644,0.814,0.729,0.699	0.949,0.956,0.953,0.981	-0.238	TRUE
16318	XLOC_004345	Syne1	chr10	-	5030375	5030434	5020182	5022247	5031765	5031858	69,63,59,74	5,6,5,7	23,48,28,27	9,15,8,18	263	204	5.90869e-07	4.22044e-05	0.915,0.891,0.902,0.891	0.665,0.713,0.731,0.538	0.238	TRUE
4766	XLOC_004148	Ppp1r12a	chr10	+	108253324	108253495	108252756	108252924	108259755	108259846	58,41,37,29	11,3,21,11	69,103,66,133	4,9,1,7	375	204	6.53337e-05	0.0029068	0.741,0.881,0.489,0.589	0.904,0.862,0.973,0.912	-0.238	TRUE
20217	XLOC_004198	Mdm1	chr10	+	118156833	118156863	118152174	118152274	118157194	118157370	110,87,103,93	0,1,1,0	4,2,1,3	0,0,2,1	234	204	1.75056e-05	0.000916399	1.0,0.987,0.989,1.0	1.0,1.0,0.304,0.723	0.237	TRUE
594	XLOC_000518	Map2	chr1	+	66412406	66415309	66401443,66401446	66401521	66420134	66420196	1879,1626,1691,1695	216,187,159,174	1593,2090,1453,2396	69,94,62,78	3107	204	0	0	0.364,0.363,0.411,0.39	0.603,0.593,0.606,0.669	-0.236	TRUE
20559	XLOC_045530	Ncam1	chr9	-	49550539	49550569	49546157	49546308	49557095	49557238	45,40,33,41	117,119,78,109	55,89,57,75	51,82,63,59	234	204	4.53526e-13	7.79342e-11	0.251,0.227,0.269,0.247	0.485,0.486,0.441,0.526	-0.236	TRUE
1420	XLOC_008917	Itsn2	chr12	+	4593673	4593692	4590168,4591573,4593007	4593232	4613242	4613305,4614628	26,40,1,35	72,50,58,86	0,0,0,1	46,67,45,59	223	204	1.28682e-09	1.5182e-07	0.248,0.423,0.016,0.271	0.0,0.0,0.0,0.015	0.236	TRUE
3562	XLOC_020387	Spire1	chr18	-	67512840	67512882	67506553	67506726	67519290	67519420	19,14,17,12	18,20,20,18	31,40,30,33	16,16,14,17	246	204	0.00011717	0.0046642	0.467,0.367,0.413,0.356	0.616,0.675,0.64,0.617	-0.236	TRUE
10738	XLOC_037022	Hnrnpa2b1	chr6	-	51462338	51462564	51460931,51458693,51461919	51461433,51462055	51463410	51463493	70,57,45,71	19,27,15,16	74,88,47,138	5,6,8,11	430	204	2.58127e-06	0.000168629	0.636,0.5,0.587,0.678	0.875,0.874,0.736,0.856	-0.235	TRUE
15497	XLOC_004247	R3hdm2	chr10	+	127465130	127465184	127464981	127465013	127471767	127472000	4,6,2,12	41,34,18,44	7,12,9,22	9,26,10,36	258	204	4.52381e-05	0.00211593	0.072,0.122,0.081,0.177	0.381,0.267,0.416,0.326	-0.235	TRUE
21325	XLOC_047456	Armcx1	chrX	+	134718725	134718818	134718369,134718012,134717969,134717476	134718050,134718461	134718919	134718992,134719108	53,59,92,61	57,49,56,58	115,137,98,140	35,34,32,58	297	204	1.09564e-08	1.11511e-06	0.39,0.453,0.53,0.419	0.693,0.735,0.678,0.624	-0.234	TRUE
2087	XLOC_000518	Map2	chr1	+	66412406	66416147	66401443,66401446	66401521	66420134	66420196	2306,2006,2040,2093	216,187,159,174	1905,2550,1769,2943	69,94,62,78	3945	204	0	0	0.356,0.357,0.399,0.383	0.588,0.584,0.596,0.661	-0.233	TRUE
13081	XLOC_035991	Aak1	chr6	+	86981295	86981397	86967268,86970990	86967373,86971086	86982541,86995839	86996218,86982643,87003571	42,23,22,44	26,29,17,20	65,62,47,69	13,18,14,20	306	204	0.000103226	0.00427956	0.519,0.346,0.463,0.595	0.769,0.697,0.691,0.697	-0.233	TRUE
20601	XLOC_041524	Tial1	chr7	-	128446730	128447107	128446194	128446270	128448120	128448208	43,26,22,37	25,18,20,21	39,36,33,93	9,13,10,16	581	204	0.000105639	0.00434165	0.377,0.337,0.279,0.382	0.603,0.493,0.537,0.671	-0.232	TRUE
4250	XLOC_000518	Map2	chr1	+	66416343	66416550	66401443,66416110,66412406,66401446	66401521,66416147	66420134	66420196	127,96,108,122	219,195,162,187	106,125,118,172	69,94,62,78	411	204	4.44089e-16	9.93503e-14	0.224,0.196,0.249,0.245	0.433,0.398,0.486,0.523	-0.231	TRUE
6009	XLOC_010771	Arid4b	chr13	+	14169918	14170071	14164147,14164108,14164766	14164942	14181219	14181304	50,56,48,48	5,2,7,4	35,32,23,38	9,9,10,14	357	204	6.87022e-05	0.0030339	0.851,0.941,0.797,0.873	0.69,0.67,0.568,0.608	0.231	TRUE
15928	XLOC_002076	Gls	chr1	-	52204345	52204516	52200617,52200618,52199854,52199710,52199855	52201219,52200651,52199887	52207300	52207359	103,69,86,77	236,177,225,217	140,152,86,266	77,162,90,183	375	204	7.66054e-15	1.52657e-12	0.192,0.175,0.172,0.162	0.497,0.338,0.342,0.442	-0.23	TRUE
2169	XLOC_035170	Phf14	chr6	+	12039210	12045764	12006984	12007106	12047826	12047944	556,370,442,363	23,19,35,32	749,892,548,1727	20,22,14,32	6758	204	1.43635e-07	1.1705e-05	0.422,0.37,0.276,0.255	0.531,0.55,0.542,0.62	-0.23	TRUE
20680	XLOC_045626	Thsd4	chr9	-	60680504	60680702	60680068	60680171	60685034	60685122	96,67,76,63	20,19,19,16	39,46,34,39	19,30,20,36	402	204	2.77839e-06	0.000179528	0.709,0.642,0.67,0.666	0.51,0.438,0.463,0.355	0.23	TRUE
7899	XLOC_023328	Ergic3	chr2	+	156015376	156015391	156011348	156011406	156015988	156016020	91,72,63,93	7,10,9,12	41,43,47,34	17,27,19,18	219	204	1.01742e-09	1.22472e-07	0.924,0.87,0.867,0.878	0.692,0.597,0.697,0.638	0.229	TRUE
644	XLOC_035270	Ccdc136	chr6	+	29415430	29415655	29414785,29412483,29414951,29412363,29412364,29411247,29411709	29411385,29412587,29414980,29412534	29421990	29422097	35,30,33,40	16,15,9,16	29,24,24,42	37,40,18,33	429	204	0.000113446	0.0045675	0.51,0.487,0.636,0.543	0.272,0.222,0.388,0.377	0.229	TRUE
23555	XLOC_015213	Zfp740	chr15	+	102205228	102205305	102204745,102204570	102204883,102205086	102207770	102207920	37,26,22,28	29,34,20,26	9,12,6,13	30,27,22,33	281	204	1.86453e-05	0.0009633	0.481,0.357,0.444,0.439	0.179,0.244,0.165,0.222	0.228	TRUE
17419	XLOC_007103	Eml6	chr11	-	29893398	29893559	29893187	29893256	29897143	29897242	5,9,13,11	15,8,16,21	0,1,0,10	24,32,13,31	365	204	2.57187e-05	0.0012786	0.157,0.386,0.312,0.226	0.0,0.017,0.0,0.153	0.228	TRUE
19959	XLOC_039909	Peg3	chr7	-	6723186	6725523	6718425,6717798	6718552,6718556	6726489	6726574	433,322,330,288	45,22,28,45	278,423,242,457	107,89,89,103	2541	204	2.69699e-09	3.03111e-07	0.436,0.54,0.486,0.339	0.173,0.276,0.179,0.263	0.227	TRUE
11781	XLOC_039772	Brsk2	chr7	+	142000841	142000886	141998632,141998919	141998722,141999014	142002474,142002062	142002929,142007618,142004246,142002150	35,31,35,39	7,4,4,1	30,31,25,33	15,10,14,13	249	204	7.83775e-05	0.00337322	0.804,0.864,0.878,0.97	0.621,0.717,0.594,0.675	0.227	TRUE
23362	XLOC_001671	A330023F24Rik	chr1	+	194982828	194982909	194976384,194976649,194976366,194976374,194976349	194976800,194976457	195018600,195021385,195017474,195018547	195021564,195018940,195017551	18,4,13,5	32,35,25,36	23,18,13,20	21,19,13,24	285	204	0.000122503	0.00484173	0.287,0.076,0.271,0.09	0.439,0.404,0.417,0.374	-0.227	TRUE
20148	XLOC_007778	Rps6kb1	chr11	-	86543930	86544045	86535410	86535460	86544565	86544816,86544932,86544805,86544774	3,12,7,4	45,33,18,40	19,16,15,5	15,22,10,19	319	204	0.000182927	0.00680532	0.041,0.189,0.199,0.06	0.448,0.317,0.49,0.144	-0.227	TRUE
23323	XLOC_046113	Dhx30	chr9	-	110107940	110107969	110098728,110098748,110098836	110098859	110109025	110109121,110109819,110109995	8,13,9,13	17,26,21,19	3,0,4,1	22,25,14,26	233	204	0.000105216	0.00433928	0.292,0.304,0.273,0.375	0.107,0.0,0.2,0.033	0.226	TRUE
1597	XLOC_044629	Bnip2	chr9	+	69997420	69998333	69997080,69997175	69997257	69999093	69999270	74,54,45,48	55,65,58,52	88,70,73,80	32,34,16,19	1117	204	1.27998e-09	1.51767e-07	0.197,0.132,0.124,0.144	0.334,0.273,0.455,0.435	-0.225	TRUE
6870	XLOC_005892	Acsl6	chr11	+	54336935	54337013	54335051	54335125	54338453,54337070	54337728,54338546,54337148	79,71,83,67	4,5,7,10	24,43,32,48	12,17,12,10	282	204	1.53166e-06	0.000103684	0.935,0.911,0.896,0.829	0.591,0.647,0.659,0.776	0.224	TRUE
16984	XLOC_003213	Enah	chr1	-	181921657	181921768	181919324,181919558	181919629	181923559	181923840	47,52,45,53	9,14,13,8	32,32,24,43	0,3,0,0	315	204	6.96368e-05	0.00306376	0.772,0.706,0.692,0.811	1.0,0.874,1.0,1.0	-0.223	TRUE
5492	XLOC_001589	Eprs	chr1	+	185387356	185387377	185387058	185387118	185394362	185394473	83,107,112,94	45,32,42,40	69,46,40,45	44,61,40,59	225	204	1.80146e-06	0.000120677	0.626,0.752,0.707,0.681	0.587,0.406,0.476,0.409	0.222	TRUE
22945	XLOC_013763	Dph3	chr14	-	32084906	32085107	32082757	32083246	32085409	32085609	89,89,118,94	14,18,19,11	54,44,54,76	23,25,23,25	405	204	2.22843e-06	0.000147201	0.762,0.714,0.758,0.811	0.542,0.47,0.542,0.605	0.222	TRUE
10518	XLOC_007936	Med24	chr11	-	98717708	98717765	98716413	98716525	98717909	98718142	73,71,44,73	9,8,13,12	45,48,22,21	20,15,19,12	261	204	8.22344e-05	0.00352005	0.864,0.874,0.726,0.826	0.638,0.714,0.475,0.578	0.221	TRUE
2236	XLOC_016614	Usp16	chr16	+	87461964	87462140	87458640	87458742	87464734	87464838	95,76,68,65	8,4,3,5	44,37,25,55	12,11,7,11	380	204	5.13599e-06	0.00030991	0.864,0.911,0.924,0.875	0.663,0.644,0.657,0.729	0.22	TRUE
11496	XLOC_031041	Macf1	chr4	-	123397093	123397420	123395912	123395997	123397747	123397907	453,350,353,399	34,14,18,34	271,335,220,382	43,77,55,86	531	204	1.11022e-16	2.74248e-14	0.837,0.906,0.883,0.818	0.708,0.626,0.606,0.631	0.218	TRUE
4572	XLOC_002473	Kif1a	chr1	-	93034545	93034572	93025620,93026831	93026855,93025735	93036845	93036951	48,63,24,38	51,36,36,47	37,48,43,39	96,138,115,109	231	204	1.54569e-06	0.000104132	0.454,0.607,0.371,0.417	0.254,0.235,0.248,0.24	0.218	TRUE
6303	XLOC_018719	Amdhd2	chr17	-	24184380	24184398	24164698,24183693	24183848,24164882,24183852	24185203,24189943	24186201,24190053,24186287	45,36,50,34	3,1,3,2	13,21,16,21	4,7,5,9	222	204	5.24469e-06	0.000315666	0.932,0.971,0.939,0.94	0.749,0.734,0.746,0.682	0.218	TRUE
105	XLOC_031022	Rlf	chr4	-	121188969	121189025	121188214	121188296	121190103	121190258	11,16,7,17	30,18,20,25	4,2,2,0	15,26,15,27	260	204	0.000157	0.00601471	0.223,0.411,0.215,0.348	0.173,0.057,0.095,0.0	0.218	TRUE
6517	XLOC_019638	Zeb1	chr18	+	5633204	5633357	5593601,5594372,5591911,5589096,5591890,5591859,5590068,5593860,5594202,5593307,5603743	5594472,5593919,5604083,5591967	5705042,5641381	5705232,5705243,5641518	65,53,70,77	42,41,55,50	19,25,17,29	64,44,28,46	357	204	2.74987e-08	2.61941e-06	0.469,0.425,0.421,0.468	0.145,0.245,0.258,0.265	0.217	TRUE
3214	XLOC_042047	Atp11a	chr8	+	12851632	12851656	12851036	12851172	12856933	12857270,12856999	90,72,58,83	10,10,8,8	27,46,33,63	13,27,14,21	228	204	3.98403e-08	3.66191e-06	0.89,0.866,0.866,0.903	0.65,0.604,0.678,0.729	0.216	TRUE
22951	XLOC_041529	Fgfr2	chr7	-	133013517	133014267	130172816,132999190	132999345,130172939	133025712,133023562,133081756	133025872,133081860,133023757	383,276,248,323	39,56,49,42	170,246,146,157	63,84,48,70	954	204	5.29963e-08	4.70694e-06	0.677,0.513,0.52,0.622	0.366,0.385,0.394,0.324	0.216	TRUE
6187	XLOC_013521	Mbnl2	chr14	+	120404637	120404732	120396450,120403335	120403371,120396604	120428934	120431697	38,28,13,24	71,60,43,49	35,48,30,27	22,23,34,41	299	204	0.00026615	0.0094201	0.267,0.242,0.171,0.25	0.52,0.587,0.376,0.31	-0.216	TRUE
2925	XLOC_007781	Cltc	chr11	-	86713424	86713436	86712580	86712706	86717897	86718061	52,52,26,40	145,112,99,124	8,8,10,10	180,286,208,381	216	204	0	0	0.253,0.305,0.199,0.234	0.04,0.026,0.043,0.024	0.215	TRUE
18607	XLOC_023348	Rpn2	chr2	+	157323222	157323299	157321742	157321872	157325710	157326056,157326319	59,48,74,66	123,94,145,105	72,90,53,81	49,72,44,56	281	204	2.05798e-11	3.03123e-09	0.258,0.27,0.27,0.313	0.516,0.476,0.467,0.512	-0.215	TRUE
8257	XLOC_019260	Rab12	chr17	-	66504988	66505178	66500309	66500448	66506032	66506093	20,20,16,29	25,20,36,28	10,5,6,10	56,59,28,59	394	204	7.94453e-10	9.66137e-08	0.293,0.341,0.187,0.349	0.085,0.042,0.1,0.081	0.215	TRUE
10426	XLOC_044629	Bnip2	chr9	+	69997420	69998306	69997080,69997175	69997257	69999093	69999270	72,54,42,44	55,65,58,52	81,62,69,75	32,34,16,19	1090	204	1.04392e-08	1.07167e-06	0.197,0.135,0.119,0.137	0.321,0.254,0.447,0.425	-0.215	TRUE
4515	XLOC_005971	Mprip	chr11	+	59757523	59761327	59754992	59755109	59764379	59764527	909,893,695,876	54,65,58,56	1422,1898,1383,2076	38,69,32,63	4008	204	1.83807e-11	2.72426e-09	0.461,0.412,0.379,0.443	0.656,0.583,0.687,0.626	-0.214	TRUE
776	XLOC_019638	Zeb1	chr18	+	5633203	5633357	5593601,5594372,5591911,5589096,5591890,5591859,5590068,5593860,5594202,5593307,5603743	5594472,5593919,5604083,5591967	5705042,5641381	5705232,5705243,5641518	73,54,73,85	42,41,55,50	23,29,19,31	64,44,28,46	358	204	5.75943e-08	5.0029e-06	0.498,0.429,0.431,0.492	0.17,0.273,0.279,0.277	0.213	TRUE
13593	XLOC_009929	Nek9	chr12	-	85334356	85334496	85333985	85334056	85334597	85334653	5,0,4,2	28,18,17,33	10,19,12,19	17,18,32,29	344	204	1.26628e-05	0.000688727	0.096,0.0,0.122,0.035	0.259,0.385,0.182,0.28	-0.213	TRUE
14423	XLOC_021168	Dpp3	chr19	-	4936117	4936219	4934902	4935097	4938048	4938178	115,108,97,97	3,5,1,6	4,9,12,9	1,2,2,3	306	204	2.55413e-05	0.00127245	0.962,0.935,0.985,0.915	0.727,0.75,0.8,0.667	0.213	TRUE
10855	XLOC_019112	Klhdc3	chr17	-	46672705	46672847	46670110	46670185	46674196	46675152	64,44,63,48	20,23,29,27	79,62,36,63	8,15,8,8	346	204	5.4486e-05	0.00247525	0.654,0.53,0.562,0.512	0.853,0.709,0.726,0.823	-0.213	TRUE
13887	XLOC_031022	Rlf	chr4	-	121188969	121189115	121188214	121188296	121190103	121190258	16,19,16,23	30,18,20,25	5,7,2,3	15,26,15,27	350	204	5.66306e-05	0.00256286	0.237,0.381,0.318,0.349	0.163,0.136,0.072,0.061	0.213	TRUE
6765	XLOC_011503	Pfkp	chr13	-	6593100	6596062	6588488	6588653	6597858,6598738	6598040,6598826,6598011	1897,1501,1490,1445	229,203,186,172	1627,1999,1278,2767	103,89,86,107	3166	204	5.70766e-13	9.66795e-11	0.348,0.323,0.34,0.351	0.504,0.591,0.489,0.625	-0.212	TRUE
3879	XLOC_011289	Mef2c	chr13	+	83625469	83625607	83625264,83592777	83625408,83625324,83592981	83633054	83633241,83656682,83633887	10,11,5,5	98,81,67,53	3,3,3,1	4,2,7,6	342	204	0.000133298	0.00520761	0.057,0.075,0.043,0.053	0.309,0.472,0.204,0.09	-0.212	TRUE
19498	XLOC_016680	Ttc3	chr16	+	94387336	94387390	94385335	94385423	94388264	94388385	133,125,131,94	90,59,74,72	121,183,119,243	29,52,27,44	258	204	1.79697e-11	2.68009e-09	0.539,0.626,0.583,0.508	0.767,0.736,0.777,0.814	-0.21	TRUE
8936	XLOC_031465	Kcnab2	chr4	-	152418014	152418674	152412816,152407126	152412860,152407206	152435804,152425604,152422709,152430614,152434781	152435937,152430790,152434823,152430648,152425845,152422744	206,185,194,193	310,243,264,295	409,489,387,457	177,200,189,196	864	204	0	0	0.136,0.152,0.148,0.134	0.353,0.366,0.326,0.355	-0.207	TRUE
8622	XLOC_015716	Plxnb2	chr15	-	89192934	89193118	89190989	89191028	89196218	89196474,89198603,89198612	50,44,53,60	38,33,36,42	23,25,11,22	37,41,28,47	388	204	4.0293e-07	2.96512e-05	0.409,0.412,0.436,0.429	0.246,0.243,0.171,0.198	0.207	TRUE
21720	XLOC_043113	Wdr17	chr8	-	54673529	54673698	54670300	54670383	54681345	54681530	313,285,286,277	3,3,4,2	11,2,5,17	0,1,2,0	373	204	2.65839e-06	0.000172715	0.983,0.981,0.975,0.987	1.0,0.522,0.578,1.0	0.207	TRUE
11787	XLOC_039772	Brsk2	chr7	+	142000841	142000889	141998632,141998919	141998722,141999014	142002474,142002062	142002929,142007618,142004246,142002150	40,40,40,46	7,4,4,1	35,34,31,42	15,10,14,13	252	204	4.9117e-05	0.00225729	0.822,0.89,0.89,0.974	0.654,0.734,0.642,0.723	0.206	TRUE
10140	XLOC_012119	Pde8b	chr13	-	95086727	95086868	95085172,95052887	95052930,95085261	95090277	95090356	147,93,138,82	10,5,7,10	18,23,16,28	2,13,5,6	345	204	5.64653e-05	0.00256026	0.897,0.917,0.921,0.829	0.842,0.511,0.654,0.734	0.206	TRUE
16014	XLOC_023620	Dnajc5	chr2	+	181548925	181549000	181548669	181548841	181549272	181552232,181550020,181555133,181549590	100,101,104,107	141,126,104,102	27,50,34,39	83,168,95,139	279	204	1.05138e-13	1.90324e-11	0.341,0.37,0.422,0.434	0.192,0.179,0.207,0.17	0.205	TRUE
9517	XLOC_034115	G3bp2	chr5	-	92063336	92063435	92057820,92057967	92058070	92064324	92064505	94,74,93,78	48,41,47,49	115,151,99,139	27,34,19,30	303	204	4.54967e-09	4.99495e-07	0.569,0.549,0.571,0.517	0.741,0.749,0.778,0.757	-0.205	TRUE
2644	XLOC_024106	Baz2b	chr2	-	59983781	59983970	59978542	59978707,59978701	60001505	60001556	78,81,73,84	41,17,21,29	46,78,45,83	3,11,9,6	393	204	0.000228038	0.00823286	0.497,0.712,0.643,0.601	0.888,0.786,0.722,0.878	-0.205	TRUE
412	XLOC_035270	Ccdc136	chr6	+	29417931	29418153	29414785,29412483,29414951,29412363,29412364,29411247,29411709	29411385,29412587,29414980,29412534	29426624,29421990	29422097,29427161	43,21,23,26	17,16,9,16	26,25,16,35	39,40,18,34	426	204	0.000268028	0.00947246	0.548,0.386,0.55,0.438	0.242,0.23,0.299,0.33	0.205	TRUE
12637	XLOC_035671	Herc3	chr6	+	58832401	58832536	58831464,58831860,58831466,58831523,58831747	58831642,58831932	58843603	58843858	298,287,327,309	112,128,137,129	66,94,74,84	75,80,71,72	339	204	1.07594e-11	1.63557e-09	0.616,0.574,0.59,0.59	0.346,0.414,0.385,0.412	0.203	TRUE
11368	XLOC_009718	Prkd1	chr12	-	50419852	50419876	50394829	50395040	50425438	50425599	60,48,49,60	2,2,2,3	10,25,17,17	2,4,6,9	228	204	6.29097e-06	0.000368355	0.964,0.956,0.956,0.947	0.817,0.848,0.717,0.628	0.203	TRUE
15115	XLOC_031148	Epb4.1	chr4	-	131937014	131937464	131935738	131935867	131957642	131957819	58,30,31,47	197,172,124,186	34,43,26,43	21,32,28,44	654	204	0	0	0.084,0.052,0.072,0.073	0.336,0.295,0.225,0.234	-0.202	TRUE
1748	XLOC_045490	Ube4a	chr9	-	44963363	44963432	44959978	44960139	44965484	44965600,44965609	75,66,75,116	4,3,7,11	50,68,47,33	15,15,19,10	273	204	2.19976e-07	1.71596e-05	0.933,0.943,0.889,0.887	0.714,0.772,0.649,0.711	0.202	TRUE
3642	XLOC_047456	Armcx1	chrX	+	134718369	134718461	134717476,134717962,134717969,134718002,134717686,134718012	134718050	134718919,134718725,134718655	134718992,134718818,134719108	76,85,101,74	56,49,68,63	189,185,113,133	42,35,35,73	296	204	7.71917e-06	0.000438975	0.483,0.545,0.506,0.447	0.756,0.785,0.69,0.557	-0.202	TRUE
10241	XLOC_023610	Gm14341	chr2	+	180978411	180978441	180977319	180977352	180979170	180979227,180979932	24,24,23,14	39,38,29,19	27,37,37,43	18,31,17,27	234	204	0.000173662	0.00655768	0.349,0.355,0.409,0.391	0.567,0.51,0.655,0.581	-0.202	TRUE
17323	XLOC_003634	Epb4.1l2	chr10	+	25501823	25501911	25488950,25488951	25489093	25504136,25506174	25506273,25504259	382,321,365,318	84,75,91,90	74,102,57,84	3,5,1,6	292	204	5.31856e-11	7.46297e-09	0.761,0.749,0.737,0.712	0.945,0.934,0.976,0.907	-0.201	TRUE
10799	XLOC_045565	Elmod1	chr9	-	53923941	53923965	53921322	53921373	53924399	53924468	26,16,18,14	43,30,44,28	3,18,11,14	65,104,62,81	228	204	4.55904e-08	4.11076e-06	0.351,0.323,0.268,0.309	0.04,0.134,0.137,0.134	0.201	TRUE
16695	XLOC_006249	Myo18a	chr11	+	77859018	77860331	77857722,77857478	77857845	77864690	77865056,77864837,77867656,77865837,77864848,77865109,77865142,77865143,77865980	101,78,72,80	27,14,16,20	207,275,188,224	21,33,13,26	1517	204	5.13337e-05	0.00234552	0.335,0.428,0.377,0.35	0.57,0.528,0.66,0.537	-0.201	TRUE
8874	XLOC_031425	Kif1b	chr4	-	149261159	149261201	149257869	149258081,149258003	149262135	149262278	56,73,61,43	361,378,297,377	70,79,78,91	88,183,134,178	246	204	0	0	0.114,0.138,0.146,0.086	0.397,0.264,0.326,0.298	-0.2	TRUE
22408	XLOC_003634	Epb4.1l2	chr10	+	25502006	25502138	25501824,25488951,25488950,25501823	25489093,25501911	25504136,25506174	25506273,25504259	461,377,322,354	87,76,98,94	61,74,64,90	3,5,1,8	336	204	5.65073e-08	4.93044e-06	0.763,0.751,0.666,0.696	0.925,0.9,0.975,0.872	-0.199	TRUE
14690	XLOC_001671	A330023F24Rik	chr1	+	195023846	195023952	195023549	195023716	195024296	195024406	44,44,44,54	16,16,16,19	82,107,60,124	11,8,10,14	310	204	7.26281e-07	5.1412e-05	0.644,0.644,0.644,0.652	0.831,0.898,0.798,0.854	-0.199	TRUE
16530	XLOC_021602	Ablim1	chr19	-	57046924	57047071	57044880	57044972	57049461,57048366	57048433,57049509	81,59,60,59	35,26,35,32	42,76,53,64	52,84,47,84	351	204	1.98315e-07	1.56761e-05	0.574,0.569,0.499,0.517	0.319,0.345,0.396,0.307	0.198	TRUE
4717	XLOC_012188	Erbb2ip	chr13	-	103830187	103830331	103824720,103823313,103827906,103824719	103823406,103824926,103828023	103833497	103835028	100,69,58,63	10,11,10,7	66,67,55,84	23,22,17,42	348	204	3.41804e-06	0.000217307	0.854,0.786,0.773,0.841	0.627,0.641,0.655,0.54	0.198	TRUE
8822	XLOC_003837	Ank3	chr10	+	69986088	69988632	69982115,69982123	69982161,69982197	69994371	69995240,69994510,69994446	306,211,207,335	9,7,7,11	716,1121,815,1236	6,12,1,20	2748	204	5.81351e-06	0.000347258	0.716,0.691,0.687,0.693	0.899,0.874,0.984,0.821	-0.198	TRUE
4152	XLOC_000452	Abi2	chr1	+	60450070	60450253	60448080,60448077	60448202	60453603	60453762	73,36,55,55	42,19,14,40	95,100,98,100	17,21,25,20	387	204	0.000210289	0.00773147	0.478,0.5,0.674,0.42	0.747,0.715,0.674,0.725	-0.197	TRUE
13519	XLOC_044221	Bbs9	chr9	+	22648019	22648034	22645963	22646068	22655224	22655365	216,189,171,188	3,3,2,2	20,29,22,16	7,9,5,2	219	204	8.77076e-15	1.73325e-12	0.985,0.983,0.988,0.989	0.727,0.75,0.804,0.882	0.196	TRUE
23631	XLOC_041529	Fgfr2	chr7	-	133013517	133015336	130172816,132999190	132999345,130172939	133025712,133023562,133081756	133025872,133081860,133023757	1607,1279,1112,1380	39,56,49,42	654,908,693,892	63,84,48,70	2023	204	5.29317e-11	7.46297e-09	0.806,0.697,0.696,0.768	0.511,0.522,0.593,0.562	0.195	TRUE
20916	XLOC_003837	Ank3	chr10	+	69986082	69988632	69982115,69982123	69982161,69982197	69994371	69995240,69994510,69994446	310,219,215,343	9,7,7,11	749,1155,833,1282	6,12,1,20	2754	204	4.76221e-06	0.000289567	0.718,0.699,0.695,0.698	0.902,0.877,0.984,0.826	-0.195	TRUE
8723	XLOC_031022	Rlf	chr4	-	121188969	121189081	121188214	121188296	121190103	121190258	11,17,7,20	30,18,20,25	4,4,2,0	15,26,15,27	316	204	0.00023594	0.00849025	0.191,0.379,0.184,0.341	0.147,0.09,0.079,0.0	0.195	TRUE
11405	XLOC_041529	Fgfr2	chr7	-	133013517	133015376	130172816,132999190	132999345,130172939	133025712,133023562,133081756	133025872,133081860,133023757	1668,1314,1147,1437	39,56,49,42	675,927,726,935	63,84,48,70	2063	204	1.0687e-10	1.47344e-08	0.809,0.699,0.698,0.772	0.514,0.522,0.599,0.569	0.194	TRUE
10325	XLOC_003634	Epb4.1l2	chr10	+	25502005	25502138	25501824,25488951,25488950,25501823	25489093,25501911	25504136,25506174	25506273,25504259	478,393,344,372	87,76,98,94	64,82,65,94	3,5,1,8	337	204	3.24582e-08	3.03037e-06	0.769,0.758,0.68,0.706	0.928,0.908,0.975,0.877	-0.194	TRUE
15198	XLOC_028198	Ank2	chr3	-	126941609	126947807	126940467,126940071	126940146,126940572	126950734	126950756	2091,1605,1394,2118	35,18,16,28	1773,3031,2209,3557	49,117,53,109	6402	204	1.35675e-08	1.35094e-06	0.656,0.74,0.735,0.707	0.536,0.452,0.57,0.51	0.193	TRUE
20799	XLOC_016453	Zbtb20	chr16	+	42907676	42907721	42875832,42875826,42875854	42875924	43024937	43024987	36,41,30,33	26,28,25,21	62,65,68,98	28,18,16,30	249	204	4.60818e-05	0.00213852	0.531,0.545,0.496,0.563	0.645,0.747,0.777,0.728	-0.191	TRUE
7603	XLOC_003162	Akt3	chr1	-	177063070	177063157	177059333	177059462	177067210,177078773	177078842,177067333	46,58,72,44	161,164,175,145	0,0,0,1	77,86,89,133	291	204	0	0	0.167,0.199,0.224,0.175	0.0,0.0,0.0,0.005	0.19	TRUE
4258	XLOC_003634	Epb4.1l2	chr10	+	25495444	25495591	25488950,25488951	25489093	25501824,25504136,25506174,25501823	25504259,25506273,25502138,25502387,25501911	35,23,22,22	464,395,449,404	32,47,27,58	77,107,58,88	351	204	0	0	0.042,0.033,0.028,0.031	0.195,0.203,0.213,0.277	-0.189	TRUE
13433	XLOC_023443	Slc12a5	chr2	+	164962061	164962530	164960801,164960823,164960845,164960815	164961003	164973475,164963428,164973686,164962779	164973561,164962921,164973781,164963593	27,26,18,21	19,8,16,28	18,26,19,37	55,96,50,41	673	204	3.79143e-05	0.00180542	0.301,0.496,0.254,0.185	0.09,0.076,0.103,0.215	0.188	TRUE
13499	XLOC_021072	Add3	chr19	+	53244309	53244405	53242503	53242627	53244997	53247399	116,100,116,94	33,25,18,27	49,75,48,83	24,53,33,32	300	204	2.34003e-05	0.00117318	0.705,0.731,0.814,0.703	0.581,0.49,0.497,0.638	0.187	TRUE
8496	XLOC_001515	Cdc42bpa	chr1	+	180024644	180024802	179999361	179999453	180031504	180031588	70,58,39,39	45,52,41,55	64,123,92,165	40,56,37,56	362	204	5.31075e-05	0.00241726	0.467,0.386,0.349,0.286	0.474,0.553,0.584,0.624	-0.187	TRUE
6751	XLOC_007691	Wsb1	chr11	-	79242498	79243575	79241983	79242156	79244462	79244563	196,198,157,123	14,13,9,6	311,347,249,443	7,4,4,6	1281	204	5.87564e-07	4.20951e-05	0.69,0.708,0.735,0.766	0.876,0.933,0.908,0.922	-0.185	TRUE
13811	XLOC_047764	Gpm6b	chrX	+	166385390	166385481	166383934	166384000	166386951	166390027,166388988	68,45,56,47	67,65,57,48	109,138,74,141	43,68,50,77	295	204	1.516e-06	0.00010301	0.412,0.324,0.405,0.404	0.637,0.584,0.506,0.559	-0.185	TRUE
3790	XLOC_027961	Hipk1	chr3	-	103753379	103753514	103750775	103750918	103754200	103754322	49,35,31,38	28,20,14,18	72,69,58,94	13,14,20,20	339	204	0.000172286	0.0065265	0.513,0.513,0.571,0.56	0.769,0.748,0.636,0.739	-0.184	TRUE
3199	XLOC_033272	Wasf3	chr5	+	146465849	146466019	146460964,146455543	146461140,146455661	146466797	146467064	1,7,7,6	88,54,46,74	22,21,19,10	31,34,25,49	374	204	1.77053e-10	2.35878e-08	0.006,0.066,0.077,0.042	0.279,0.252,0.293,0.1	-0.183	TRUE
17704	XLOC_006917	Ewsr1	chr11	-	5091459	5091477	5087959	5088146	5091858	5091982	43,43,26,28	209,179,202,184	56,63,47,65	104,144,106,94	222	204	8.91842e-13	1.4707e-10	0.159,0.181,0.106,0.123	0.331,0.287,0.289,0.389	-0.182	TRUE
20651	XLOC_044432	Dscaml1	chr9	+	45430299	45430512	45427449	45427646	45447664	45447982	196,157,127,205	17,15,22,18	91,68,79,54	0,0,0,0	417	204	1.62954e-07	1.30993e-05	0.849,0.837,0.738,0.848	1.0,1.0,1.0,1.0	-0.182	TRUE
21517	XLOC_021552	Psd	chr19	-	46314462	46314533	46314175	46314333	46314612	46314803	90,90,61,88	2,3,0,4	26,40,28,57	6,10,10,2	275	204	5.93414e-06	0.000351806	0.971,0.957,1.0,0.942	0.763,0.748,0.675,0.955	0.182	TRUE
14933	XLOC_038657	Atp5sl	chr7	+	25621972	25622047	25620895,25621423	25621512,25621092	25622343	25622424	12,7,5,13	24,22,21,31	0,4,0,0	38,22,33,33	279	204	7.44096e-07	5.25163e-05	0.268,0.189,0.148,0.235	0.0,0.117,0.0,0.0	0.181	TRUE
3415	XLOC_008020	Acly	chr11	-	100503159	100503189	100498620	100498762	100504202	100504293	113,72,98,83	13,13,11,10	54,103,64,84	25,43,20,33	234	204	1.91654e-08	1.87805e-06	0.883,0.828,0.886,0.879	0.653,0.676,0.736,0.689	0.18	TRUE
1636	XLOC_026024	Mbnl1	chr3	+	60596718	60596829	60595593,60595710	60595764	60603693,60613262	60613520,60603894	43,40,40,40	112,77,92,99	21,42,28,36	17,44,29,37	315	204	7.94678e-07	5.54264e-05	0.199,0.252,0.22,0.207	0.444,0.382,0.385,0.387	-0.18	TRUE
7080	XLOC_003837	Ank3	chr10	+	69986082	69993762	69982115,69982123	69982161,69982197	69994371	69995240,69994510,69994446	990,781,677,1039	9,7,7,11	2201,3578,2653,4403	6,12,1,20	7884	204	3.52087e-06	0.000222535	0.74,0.743,0.714,0.71	0.905,0.885,0.986,0.851	-0.18	TRUE
10077	XLOC_003837	Ank3	chr10	+	69986088	69993762	69982115,69982123	69982161,69982197	69994371	69995240,69994510,69994446	986,773,669,1031	9,7,7,11	2168,3544,2635,4357	6,12,1,20	7878	204	3.75414e-06	0.000232443	0.739,0.741,0.712,0.708	0.903,0.884,0.986,0.849	-0.18	TRUE
23503	XLOC_038657	Atp5sl	chr7	+	25621423	25621512	25620536,25620895	25621092	25622343	25622424,25622406	12,7,10,8	22,22,19,31	2,2,1,2	37,22,33,33	293	204	6.14891e-06	0.000360929	0.275,0.181,0.268,0.152	0.036,0.06,0.021,0.04	0.18	TRUE
15904	XLOC_003837	Ank3	chr10	+	69986088	69993392	69982115,69982123	69982161,69982197	69994371	69995240,69994510,69994446	953,738,656,997	9,7,7,11	2097,3438,2557,4208	6,12,1,20	7508	204	3.55653e-06	0.000223495	0.742,0.741,0.718,0.711	0.905,0.886,0.986,0.851	-0.179	TRUE
8471	XLOC_021593	Zdhhc6	chr19	-	55302557	55302604	55293485	55298888	55302690	55302836	71,38,58,42	0,0,0,0	18,17,8,27	0,8,1,6	251	204	4.12207e-06	0.000252586	1.0,1.0,1.0,1.0	1.0,0.633,0.867,0.785	0.179	TRUE
3850	XLOC_019649	Wac	chr18	+	7910515	7910652	7905931	7906044	7916051	7916297,7916091	81,68,78,65	25,29,27,34	67,77,44,112	10,11,8,22	341	204	6.59274e-05	0.00292772	0.66,0.584,0.633,0.534	0.8,0.807,0.767,0.753	-0.179	TRUE
21993	XLOC_000571	Pnkd	chr1	+	74287091	74287208	74285841	74286010	74347384	74347500,74347566	59,36,52,50	28,18,23,19	33,52,38,38	26,44,48,33	321	204	0.000132592	0.0051886	0.572,0.56,0.59,0.626	0.446,0.429,0.335,0.423	0.179	TRUE
22426	XLOC_011825	Atxn1	chr13	-	45681222	45681310	45566548,45566572	45568580	45735114,45697820	45697945,45735178	31,29,18,30	48,39,39,39	4,2,6,6	14,37,22,20	292	204	0.000170223	0.00647939	0.311,0.342,0.244,0.35	0.166,0.036,0.16,0.173	0.178	TRUE
8581	XLOC_041529	Fgfr2	chr7	-	133014665	133015190	130172816,132999190	132999345,130172939	133025712,133081756	133025872,133081860	621,494,476,515	39,56,49,42	242,397,291,395	63,84,48,70	729	204	4.2499e-09	4.70945e-07	0.817,0.712,0.731,0.774	0.518,0.569,0.629,0.612	0.176	TRUE
9898	XLOC_002473	Kif1a	chr1	-	93026831	93026855	93025620	93025735	93034545,93036845	93034572,93036951	30,18,20,22	61,64,41,57	57,81,72,86	78,108,83,66	228	204	3.42127e-05	0.00164787	0.306,0.201,0.304,0.257	0.395,0.402,0.437,0.538	-0.176	TRUE
17028	XLOC_031041	Macf1	chr4	-	123500752	123500758	123499872	123500025	123502163	123502289	16,10,8,6	96,63,60,70	19,32,20,26	43,59,53,76	210	204	4.90624e-07	3.558e-05	0.139,0.134,0.115,0.077	0.3,0.345,0.268,0.249	-0.174	TRUE
17438	XLOC_020189	Fam13b	chr18	-	34497967	34498159	34497333,34494598	34494776,34497546	34499685	34499852	57,40,50,60	18,9,8,9	65,78,62,108	2,7,5,7	396	204	0.000186243	0.00691168	0.62,0.696,0.763,0.774	0.944,0.852,0.865,0.888	-0.174	TRUE
12608	XLOC_015368	Ubr5	chr15	-	38011731	38011942	38009625	38009777	38013441	38013568,38015148	50,37,43,29	48,49,27,44	9,24,18,38	41,63,62,65	415	204	3.32213e-05	0.0016045	0.339,0.271,0.439,0.245	0.097,0.158,0.125,0.223	0.173	TRUE
5793	XLOC_011289	Mef2c	chr13	+	83625264	83625408	83592777	83592981	83625469,83633054	83625572,83625607,83656682,83633241,83625535,83633887	282,245,222,214	11,9,1,6	6,12,11,13	2,2,0,3	348	204	5.84037e-05	0.00262308	0.938,0.941,0.992,0.954	0.637,0.779,1.0,0.718	0.173	TRUE
13255	XLOC_012799	Pbrm1	chr14	+	31023066	31023170	31019137,31019207,31022719	31022859,31019293	31025497,31025500	31025650	64,56,43,57	3,1,2,1	47,29,25,37	3,4,8,10	308	204	0.000252846	0.00900297	0.934,0.974,0.934,0.974	0.912,0.828,0.674,0.71	0.173	TRUE
17991	XLOC_003837	Ank3	chr10	+	69986088	69992475	69982115,69982123	69982161,69982197	69994371	69995240,69994510,69994446	884,695,600,945	9,7,7,11	1967,3246,2430,3907	6,12,1,20	6591	204	2.93429e-06	0.000188574	0.752,0.754,0.726,0.727	0.91,0.893,0.987,0.858	-0.172	TRUE
19253	XLOC_034259	Evi5	chr5	-	107819805	107819899	107819603,107819659,107819623	107819678	107820431	107820656	10,4,10,7	24,17,15,23	1,6,1,2	26,48,25,55	298	204	7.24842e-06	0.000418795	0.222,0.139,0.313,0.172	0.026,0.079,0.027,0.024	0.172	TRUE
10898	XLOC_003837	Ank3	chr10	+	69986082	69992475	69982115,69982123	69982161,69982197	69994371	69995240,69994510,69994446	888,703,608,953	9,7,7,11	2000,3280,2448,3953	6,12,1,20	6597	204	2.76038e-06	0.000178852	0.753,0.756,0.729,0.728	0.912,0.894,0.987,0.859	-0.171	TRUE
6017	XLOC_010751	Larp4b	chr13	+	9158550	9158802	9158122	9158229	9164674	9164720	107,62,55,76	11,8,12,13	114,176,95,158	4,8,5,5	456	204	6.90142e-06	0.000403104	0.813,0.776,0.672,0.723	0.927,0.908,0.895,0.934	-0.17	TRUE
21309	XLOC_036968	Ezh2	chr6	-	47561668	47561938	47558177,47556029	47558294,47556150	47576535	47576664	3,1,0,0	20,21,19,12	2,2,2,10	8,4,3,12	474	204	6.79285e-05	0.00300533	0.061,0.02,0.0,0.0	0.097,0.177,0.223,0.264	-0.17	TRUE
10695	XLOC_000115	Tfap2b	chr1	+	19212396	19212423	19208913,19208627,19208959	19209248	19213950	19214409	2,2,2,2	32,26,21,31	15,17,15,24	52,53,41,61	231	204	0.000109721	0.00445612	0.052,0.064,0.078,0.054	0.203,0.221,0.244,0.258	-0.17	TRUE
6642	XLOC_046601	Usp9x	chrX	+	13042359	13042398	13042000,13042050,13042006	13042109	13043556,13043557	13043656	30,18,17,18	37,38,44,61	11,13,2,6	59,49,40,47	243	204	0.000221587	0.00805937	0.405,0.285,0.245,0.199	0.135,0.182,0.04,0.097	0.17	TRUE
7340	XLOC_018140	Bag6	chr17	+	35142497	35142605	35142306	35142384	35142726	35142839	20,13,9,10	37,26,18,34	2,3,6,2	29,38,30,42	312	204	4.03755e-06	0.000248692	0.261,0.246,0.246,0.161	0.043,0.049,0.116,0.03	0.169	TRUE
13778	XLOC_007426	Prpsap2	chr11	-	61756581	61756677	61756194	61756345	61761953	61762088,61762099	101,111,141,70	125,132,104,134	93,83,73,87	48,51,56,45	300	204	0.000101516	0.00422341	0.355,0.364,0.48,0.262	0.569,0.525,0.47,0.568	-0.168	TRUE
15771	XLOC_040589	Snrnp70	chr7	-	45395092	45395172	45394658	45394815	45395508	45395930,45395692,45395727	135,129,105,122	153,157,136,129	76,55,40,79	166,162,138,180	284	204	2.97685e-11	4.33086e-09	0.388,0.371,0.357,0.405	0.247,0.196,0.172,0.24	0.167	TRUE
11308	XLOC_012799	Pbrm1	chr14	+	31113848	31114004	31107108,31110414	31110579,31107310	31117012	31117083	78,86,62,59	3,4,1,5	23,50,30,63	5,11,5,8	360	204	0.000180798	0.00676253	0.936,0.924,0.972,0.87	0.723,0.72,0.773,0.817	0.167	TRUE
21450	XLOC_042336	Fbxo8	chr8	+	56572935	56573051	56569283	56569410	56591435,56588006	56592393,56588125	2,0,0,2	21,21,28,28	7,1,10,8	14,14,15,23	320	204	9.35849e-05	0.00393488	0.057,0.0,0.0,0.044	0.242,0.044,0.298,0.181	-0.166	TRUE
10901	XLOC_030661	Frem1	chr4	-	82964846	82964984	82963126	82963271	82965962	82966167	3,4,1,5	9,8,5,6	2,2,2,2	22,36,26,26	342	204	0.000216563	0.00788876	0.166,0.23,0.107,0.332	0.051,0.032,0.044,0.044	0.166	TRUE
1585	XLOC_032940	Vps29	chr5	+	122356793	122356805	122354368,122354405,122354439,122354408,122354421,122354459	122354476,122354503	122360028,122359651,122360012,122359945	122359697,122360204,122360990,122362271	105,84,89,88	120,114,118,124	37,37,28,44	127,94,84,101	216	204	4.96991e-08	4.46426e-06	0.452,0.41,0.416,0.401	0.216,0.271,0.239,0.292	0.165	TRUE
11586	XLOC_044443	Cadm1	chr9	+	47829376	47829409	47813772,47818733	47818817,47813945	47848166	47848298	202,191,188,126	31,28,24,27	116,170,108,195	62,67,41,65	237	204	3.47761e-10	4.48196e-08	0.849,0.854,0.871,0.801	0.617,0.686,0.694,0.721	0.164	TRUE
20620	XLOC_048578	5530601H04Rik	chrX	-	105069113	105069146	105067864,105068464,105068570,105068571,105068463	105068628	105069610,105069999	105070626,105069699,105070087,105070538,105069675,105070124,105070096,105070035,105070997,105070167,105070042,105070046	12,17,9,7	34,35,32,31	2,4,1,5	37,37,37,51	237	204	2.04777e-05	0.00104208	0.233,0.295,0.195,0.163	0.044,0.085,0.023,0.078	0.164	TRUE
8609	XLOC_046528	Gripap1	chrX	+	7794259	7794286	7792275	7792337	7799289,7794991	7795099,7799428	85,64,55,64	7,4,13,2	47,45,29,41	13,7,15,15	231	204	0.00022793	0.00823286	0.915,0.934,0.789,0.966	0.761,0.85,0.631,0.707	0.164	TRUE
6479	XLOC_013726	Slmap	chr14	-	26416202	26416292	26413399,26413172,26413173,26412958,26414295	26414988	26418112	26418247	127,110,126,94	29,25,24,20	258,331,225,418	7,18,14,32	294	204	1.66644e-13	2.97128e-11	0.752,0.753,0.785,0.765	0.962,0.927,0.918,0.901	-0.163	TRUE
7220	XLOC_031041	Macf1	chr4	-	123386548	123386557	123385454	123385686	123387227	123387431	35,39,0,31	100,99,103,110	0,14,0,1	144,153,123,149	213	204	6.46335e-11	9.016e-09	0.251,0.274,0.0,0.213	0.0,0.081,0.0,0.006	0.163	TRUE
11721	XLOC_029580	Eri3	chr4	+	117587784	117587980	117582600,117582686,117582599	117582667,117582716	117589097	117589157	96,76,124,89	116,94,143,135	23,30,21,33	87,128,76,96	400	204	9.64673e-13	1.57767e-10	0.297,0.292,0.307,0.252	0.119,0.107,0.124,0.149	0.162	TRUE
20484	XLOC_001320	Kifap3	chr1	+	163912071	163912137	163888205	163888305	163915724	163917813,163917109	79,47,70,70	25,24,18,19	109,119,97,128	11,23,6,20	270	204	4.64998e-05	0.0021537	0.705,0.597,0.746,0.736	0.882,0.796,0.924,0.829	-0.162	TRUE
12288	XLOC_039665	Wdr11	chr7	+	129592975	129593087	129591537	129592063	129599024	129599178	49,57,50,61	11,11,7,23	76,71,68,71	6,6,2,6	316	204	9.04309e-05	0.00380902	0.742,0.77,0.822,0.631	0.891,0.884,0.956,0.884	-0.162	TRUE
18717	XLOC_009104	Brms1l	chr12	+	55840468	55840494	55836365	55836645	55841570	55841661	14,9,7,3	41,40,39,22	0,0,0,0	54,60,30,68	230	204	9.40091e-10	1.13741e-07	0.232,0.166,0.137,0.108	0.0,0.0,0.0,0.0	0.161	TRUE
19733	XLOC_013686	Mss51	chr14	-	20511473	20511500	20509448,20509415	20509497,20509500	20515522	20515600,20516016	10,0,4,2	52,51,67,44	25,19,5,32	43,62,36,103	231	204	9.57375e-06	0.000535453	0.145,0.0,0.05,0.039	0.339,0.213,0.109,0.215	-0.161	TRUE
18323	XLOC_006417	Mmd	chr11	+	90248804	90249735	90208983	90209046	90257519	90257601	285,279,276,289	88,83,64,73	229,286,216,254	31,54,31,27	1135	204	9.93193e-06	0.000552877	0.368,0.377,0.437,0.416	0.57,0.488,0.556,0.628	-0.161	TRUE
17682	XLOC_026719	Camk2d	chr3	+	126770784	126770857	126767513	126767579	126771773	126771846	131,98,86,97	15,15,8,21	50,67,39,78	24,26,13,18	277	204	7.14638e-05	0.00313252	0.865,0.828,0.888,0.773	0.605,0.655,0.688,0.761	0.161	TRUE
4082	XLOC_005065	Myl6	chr10	-	128491719	128491764	128491289,128490859	128491033,128491347	128492058	128492136,128492725,128492709,128493045	250,284,248,225	123,119,99,80	232,195,152,225	152,139,134,232	249	204	1.36154e-08	1.35094e-06	0.625,0.662,0.672,0.697	0.556,0.535,0.482,0.443	0.16	TRUE
2125	XLOC_019966	Zfp532	chr18	+	65656350	65656632	65644192,65619659,65625239,65622983	65644369,65625334	65682894	65683403,65683007	135,130,144,123	3,3,0,2	63,96,66,96	7,13,3,12	486	204	4.24014e-07	3.10341e-05	0.95,0.948,1.0,0.963	0.791,0.756,0.902,0.771	0.16	TRUE
5073	XLOC_042438	Mvb12a	chr8	+	71543386	71543483	71543132	71543231	71545223	71545350	91,124,124,121	10,12,7,3	66,63,56,53	7,17,12,20	301	204	1.47647e-05	0.000783291	0.86,0.875,0.923,0.965	0.865,0.715,0.76,0.642	0.16	TRUE
17360	XLOC_023317	Acss2	chr2	+	155551189	155551228	155550354,155521980	155522176,155550469	155555853	155555991	11,2,9,4	31,29,26,20	0,0,0,1	23,36,20,49	243	204	1.76018e-05	0.000919406	0.23,0.055,0.225,0.144	0.0,0.0,0.0,0.017	0.159	TRUE
11955	XLOC_001784	Stau2	chr1	-	16486019	16486165	16463034,16440322	16463194,16440458	16520000,16509341	16509408,16520112,16520067	85,99,107,99	42,51,52,46	46,48,59,46	54,41,41,51	350	204	8.79279e-05	0.00371679	0.541,0.531,0.545,0.556	0.332,0.406,0.456,0.345	0.159	TRUE
13742	XLOC_035161	Umad1	chr6	+	8591544	8591665	8582579	8582790	8592906	8599332	87,94,63,93	0,0,0,1	22,28,13,30	0,3,4,4	325	204	1.14476e-05	0.000626947	1.0,1.0,1.0,0.983	1.0,0.854,0.671,0.825	0.158	TRUE
22606	XLOC_014794	Rims2	chr15	+	39517805	39517871	39511260,39511263	39511374	39535872,39534837,39535871	39535017,39535981	422,393,427,431	113,88,115,109	85,140,90,103	42,77,38,66	270	204	5.29681e-09	5.70948e-07	0.738,0.771,0.737,0.749	0.605,0.579,0.642,0.541	0.157	TRUE
5982	XLOC_024851	Idh3b	chr2	-	130279555	130279726	130279312,130279247	130279437	130280262	130280323	110,87,97,70	9,21,8,12	125,101,115,183	0,3,5,6	375	204	7.68655e-07	5.39287e-05	0.869,0.693,0.868,0.76	1.0,0.948,0.926,0.943	-0.157	TRUE
20697	XLOC_001784	Stau2	chr1	-	16486019	16486150	16463034,16440322	16463194,16440458	16520000,16509341	16509408,16520112,16520067	158,162,165,176	42,51,52,46	81,74,99,81	54,41,41,51	335	204	1.44837e-05	0.000771833	0.696,0.659,0.659,0.7	0.477,0.524,0.595,0.492	0.157	TRUE
19911	XLOC_026825	Ppp3ca	chr3	+	136932010	136932040	136928521	136928619	136935028	136937900,136937727	72,63,63,82	28,13,25,18	91,78,43,102	48,54,27,60	234	204	0.00020801	0.00767148	0.692,0.809,0.687,0.799	0.623,0.557,0.581,0.597	0.157	TRUE
15448	XLOC_006110	Dvl2	chr11	+	70026922	70027161	70018465,70018727,70018863,70017240,70017785,70017786,70017084	70017376,70017826,70018949	70030398	70030452	337,268,274,350	71,47,44,57	230,200,124,160	18,14,7,8	443	204	2.49911e-08	2.39935e-06	0.686,0.724,0.741,0.739	0.855,0.868,0.891,0.902	-0.156	TRUE
19050	XLOC_020018	Smad2	chr18	+	76286859	76286949	76241579,76262491,76242173,76262439	76242232,76262727	76287927	76288121	109,115,124,120	2,8,13,10	80,84,59,54	14,11,13,23	294	204	3.00661e-05	0.00146705	0.974,0.909,0.869,0.893	0.799,0.841,0.759,0.62	0.156	TRUE
5890	XLOC_017734	Scaf8	chr17	+	3122052	3122114	3114298,3113763,3114971	3115418	3145074	3145158	5,15,15,15	23,24,28,29	6,6,7,2	31,69,26,27	266	204	0.00018309	0.00680532	0.143,0.324,0.291,0.284	0.129,0.063,0.171,0.054	0.156	TRUE
1954	XLOC_025884	D3Ertd751e	chr3	+	41744704	41744837	41742608,41742610,41742653,41742613	41742689,41743025	41746547	41746728	1,1,0,1	34,30,28,35	4,5,4,5	11,8,22,22	337	204	3.42581e-05	0.00164787	0.017,0.02,0.0,0.017	0.18,0.274,0.099,0.121	-0.155	TRUE
20036	XLOC_002972	Dnm3	chr1	-	162075774	162075786	162045385,162019827,162016452	162019992,162045397	162084032	162084144	45,40,30,34	18,6,16,16	52,77,50,142	7,8,11,14	216	204	0.000101186	0.00421707	0.702,0.863,0.639,0.667	0.875,0.901,0.811,0.905	-0.155	TRUE
22281	XLOC_031041	Macf1	chr4	-	123354478	123354580	123351821	123351951	123355055	123355267	24,19,17,22	53,44,50,44	4,10,7,6	70,88,49,43	306	204	2.75042e-08	2.61941e-06	0.232,0.224,0.185,0.25	0.037,0.07,0.087,0.085	0.153	TRUE
8523	XLOC_016778	Pdxdc1	chr16	-	13836385	13836615	13834159,13829383	13834846	13837042	13837147	131,110,150,95	13,13,14,13	130,191,97,163	2,3,2,4	434	204	5.65522e-08	4.93044e-06	0.826,0.799,0.834,0.775	0.968,0.968,0.958,0.95	-0.153	TRUE
8630	XLOC_005751	Slu7	chr11	+	43436353	43436432	43435053,43433758	43433819,43435211	43437344	43437530	32,60,79,45	85,94,121,99	48,78,51,66	61,61,46,65	283	204	3.13593e-05	0.00152388	0.213,0.315,0.32,0.247	0.362,0.48,0.444,0.423	-0.153	TRUE
20126	XLOC_033233	Fam220a	chr5	+	143551408	143551541	143548705	143549134	143562756	143564525	15,11,5,7	25,18,26,25	2,1,3,2	29,26,25,29	337	204	0.000116796	0.00466278	0.266,0.27,0.104,0.145	0.04,0.023,0.068,0.04	0.153	TRUE
23331	XLOC_011825	Atxn1	chr13	-	45849518	45849588	45735114,45795508	45735178,45795637	45956454,45852327	45852456,45956575	86,112,137,127	441,504,583,503	116,151,99,74	211,245,184,132	274	204	0	0	0.127,0.142,0.149,0.158	0.29,0.315,0.286,0.294	-0.152	TRUE
3305	XLOC_046784	Stag2	chrX	+	42150699	42150834	42149411,42149540,42150153,42149682,42149173,42149316	42149761,42150291,42149685	42201854	42201994	233,293,398,297	40,35,61,48	133,124,97,151	44,48,35,37	339	204	9.6095e-08	8.10959e-06	0.778,0.834,0.797,0.788	0.645,0.609,0.625,0.711	0.152	TRUE
6893	XLOC_045490	Ube4a	chr9	-	44963336	44963432	44959978	44960139	44965484	44965600,44965609	117,109,110,170	4,3,7,11	73,113,78,57	15,15,19,10	300	204	2.915e-07	2.22271e-05	0.952,0.961,0.914,0.913	0.768,0.837,0.736,0.795	0.151	TRUE
7295	XLOC_047453	Hnrnph2	chrX	+	134602917	134602962	134602691	134602762	134604854	134607054	62,69,81,86	64,64,85,83	116,118,87,129	56,65,65,54	249	204	4.11957e-05	0.00194218	0.442,0.469,0.438,0.459	0.629,0.598,0.523,0.662	-0.151	TRUE
15628	XLOC_031137	Zcchc17	chr4	-	130337073	130337169	130329573,130329574	130329674	130338483	130338584	70,76,78,79	0,2,5,8	28,35,25,40	5,5,5,9	300	204	0.000173483	0.00655768	1.0,0.963,0.914,0.87	0.792,0.826,0.773,0.751	0.151	TRUE
2487	XLOC_010790	Amph	chr13	+	19101901	19101910	19100571	19100654	19102871	19103010	10,10,10,5	55,50,45,37	0,0,0,0	113,140,106,122	213	204	3.33067e-16	7.52224e-14	0.148,0.161,0.175,0.115	0.0,0.0,0.0,0.0	0.15	TRUE
13058	XLOC_040312	Supt5	chr7	-	28330017	28330029	28329582	28329652	28330579	28330645	62,54,43,59	4,4,8,9	38,54,43,50	16,15,13,17	216	204	0.000121125	0.00479525	0.936,0.927,0.835,0.861	0.692,0.773,0.758,0.735	0.15	TRUE
2999	XLOC_005892	Acsl6	chr11	+	54337070	54337148	54335051,54336935	54335125,54337013	54338411,54338453	54338546	11,11,9,15	81,77,77,91	15,32,17,13	34,43,40,59	282	204	5.89774e-06	0.000350524	0.089,0.094,0.078,0.107	0.242,0.35,0.235,0.137	-0.149	TRUE
15286	XLOC_003634	Epb4.1l2	chr10	+	25501823	25502387	25488950,25488951	25489093	25504136,25506174	25506273,25504259	1723,1574,1454,1456	84,75,91,90	478,647,435,659	3,5,1,6	768	204	0	0	0.845,0.848,0.809,0.811	0.977,0.972,0.991,0.967	-0.148	TRUE
18357	XLOC_004780	Slc39a3	chr10	-	81034917	81035009	81033611	81033933	81037203	81037426	123,116,84,115	2,2,5,5	64,72,84,78	14,8,17,11	296	204	9.36398e-08	7.93062e-06	0.977,0.976,0.92,0.941	0.759,0.861,0.773,0.83	0.148	TRUE
5410	XLOC_013763	Dph3	chr14	-	32084906	32084981	32083168,32079635,32082757	32083246	32085409	32085692,32085836,32085609	137,130,174,162	14,18,19,11	90,73,84,108	23,25,23,25	279	204	3.33915e-07	2.5138e-05	0.877,0.841,0.87,0.915	0.741,0.681,0.728,0.76	0.148	TRUE
10751	XLOC_030125	Cdk11b	chr4	+	155625530	155625654	155624853	155624941	155625726	155625773	60,42,49,66	6,9,7,6	56,50,48,70	2,0,2,0	328	204	0.000228093	0.00823286	0.861,0.744,0.813,0.872	0.946,1.0,0.937,1.0	-0.148	TRUE
23532	XLOC_046222	Lztfl1	chr9	-	123715299	123715420	123712429	123712624	123717525	123717625	102,93,96,89	10,10,15,22	61,54,39,57	2,1,1,2	325	204	0.000259857	0.00922494	0.865,0.854,0.801,0.717	0.95,0.971,0.961,0.947	-0.148	TRUE
14007	XLOC_030651	Mpdz	chr4	-	81358625	81358742	81356329	81356497	81360003	81360213	141,139,112,121	1,0,1,2	50,70,53,79	5,9,9,7	321	204	1.98849e-09	2.26707e-07	0.989,1.0,0.986,0.975	0.864,0.832,0.789,0.878	0.147	TRUE
11271	XLOC_005672	Rtn4	chr11	+	29706409	29708770	29693146,29692946,29705534	29693693,29705591	29733632	29733840	2338,1894,1873,1734	39,18,29,30	1674,2348,1451,3094	66,90,57,71	2565	204	4.36656e-09	4.81622e-07	0.827,0.893,0.837,0.821	0.669,0.675,0.669,0.776	0.147	TRUE
4333	XLOC_011923	Agtpbp1	chr13	-	59517652	59517690	59514086	59514295	59525145	59525239	319,303,256,217	62,67,72,52	74,99,93,123	4,2,11,8	242	204	6.44269e-09	6.85121e-07	0.813,0.792,0.75,0.779	0.94,0.977,0.877,0.928	-0.147	TRUE
13160	XLOC_011923	Agtpbp1	chr13	-	59531056	59531203	59528386,59528027,59528470	59528518	59532012	59532076	548,473,453,411	81,80,77,79	188,224,157,335	12,12,7,14	351	204	1.14531e-12	1.8476e-10	0.797,0.775,0.774,0.751	0.901,0.916,0.929,0.933	-0.146	TRUE
14078	XLOC_044543	Nptn	chr9	+	58618662	58619010	58582435,58582405,58582406,58582440,58582443,58582291,58582239,58582238,58582373	58582526	58627833,58640668,58623686	58627928,58640802,58623855	630,676,655,648	176,222,189,164	588,630,520,549	354,312,262,259	552	204	5.01225e-11	7.11739e-09	0.569,0.529,0.562,0.594	0.38,0.427,0.423,0.439	0.146	TRUE
684	XLOC_047648	Huwe1	chrX	+	151803175	151803569	151801153,151801154,151800806,151801313,151800199,151800658,151800796	151800946,151801366	151806271,151806275,151835223,151806719	151835292,151806860,151806407	242,186,164,211	12,12,9,8	251,213,203,230	22,35,22,40	598	204	1.05739e-05	0.000583872	0.873,0.841,0.861,0.9	0.796,0.675,0.759,0.662	0.146	TRUE
874	XLOC_009203	Gphn	chr12	+	78522897	78522954	78504616,78522607	78522670,78504751	78532656,78562855	78562898,78532698	7,2,12,10	57,61,65,47	13,18,11,16	31,54,24,38	261	204	4.13928e-05	0.0019476	0.088,0.025,0.126,0.143	0.247,0.207,0.264,0.248	-0.146	TRUE
4084	XLOC_009465	Wdr20	chr12	+	110793113	110794373	110779295	110779478	110803404	110804238,110807863	608,500,561,545	28,24,24,17	265,330,234,398	2,4,7,2	1464	204	3.4708e-05	0.00166612	0.752,0.744,0.765,0.817	0.949,0.92,0.823,0.965	-0.145	TRUE
22547	XLOC_048949	Pdha1	chrX	-	160136047	160136090	160133172	160133232	160138255	160138679	9,17,11,17	68,50,81,78	0,0,0,0	102,106,114,127	247	204	0	0	0.099,0.219,0.101,0.153	0.0,0.0,0.0,0.0	0.143	TRUE
4496	XLOC_023941	Stxbp1	chr2	-	32794587	32794713	32787601,32787606	32789637	32796015	32796170	25,25,11,23	190,134,98,181	24,42,29,55	70,91,55,105	330	204	6.09846e-13	1.02566e-10	0.075,0.103,0.065,0.073	0.175,0.222,0.246,0.245	-0.143	TRUE
2933	XLOC_045054	Map4	chr9	+	110081420	110081610	110079780,110079799	110079896,110079893	110081840	110082497,110083955	394,368,253,345	68,77,46,68	341,423,301,494	125,160,119,155	394	204	6.5007e-09	6.88203e-07	0.75,0.712,0.74,0.724	0.585,0.578,0.567,0.623	0.143	TRUE
1173	XLOC_006110	Dvl2	chr11	+	70026922	70027087	70018465,70018727,70018863,70017240,70017785,70017786,70017084	70017376,70017826,70018949	70030398	70030452	334,270,278,342	71,47,44,57	233,203,133,165	18,14,7,8	369	204	8.37695e-09	8.67471e-07	0.722,0.761,0.777,0.768	0.877,0.889,0.913,0.919	-0.142	TRUE
1089	XLOC_001887	Phf3	chr1	-	30829842	30831559	30824209	30824519	30837104,30873577	30873921,30837266,30873695,30874063	997,918,903,836	12,11,9,9	456,657,411,855	19,22,12,24	1921	204	2.53823e-07	1.96064e-05	0.898,0.899,0.914,0.908	0.718,0.76,0.784,0.791	0.142	TRUE
5366	XLOC_011916	Ubqln1	chr13	-	58180821	58180905	58179552	58179668	58183181	58183324	130,111,104,98	26,22,10,16	107,76,85,108	32,36,24,38	288	204	0.000115992	0.00463849	0.78,0.781,0.88,0.813	0.703,0.599,0.715,0.668	0.142	TRUE
13383	XLOC_013667	Ube2e2	chr14	-	18597090	18597403	18586850,18586887	18586998	18630298,18871493	18871544,18630431	8,2,5,4	8,8,9,9	0,4,2,2	15,33,13,24	517	204	0.000211278	0.00774379	0.283,0.09,0.18,0.149	0.0,0.046,0.057,0.032	0.142	TRUE
166	XLOC_026024	Mbnl1	chr3	+	60621422	60621458	60501178,60615619,60501236,60613262	60613520,60615773,60501423	60622145,60625123	60622240,60625198	88,65,67,59	4,2,3,2	23,57,21,44	6,7,5,7	240	204	0.000103127	0.00427956	0.949,0.965,0.95,0.962	0.765,0.874,0.781,0.842	0.141	TRUE
1507	XLOC_019258	Mtcl1	chr17	-	66384299	66384374	66379128	66380436	66385859	66385919	7,11,11,10	52,40,35,36	2,0,0,1	35,49,29,50	279	204	1.24403e-06	8.50174e-05	0.09,0.167,0.187,0.169	0.04,0.0,0.0,0.014	0.14	TRUE
18459	XLOC_021544	Npm3	chr19	-	45762184	45762270	45761103	45761208	45765449	45765624	101,105,88,91	15,11,10,15	159,197,144,215	0,4,3,3	290	204	1.67277e-12	2.68028e-10	0.826,0.87,0.861,0.81	1.0,0.972,0.971,0.981	-0.139	TRUE
5943	XLOC_016498	Cd47	chr16	+	49899855	49899900	49898039	49898132	49906780	49906812	10,12,0,14	40,30,17,49	2,0,0,2	44,66,53,101	249	204	9.53966e-09	9.83581e-07	0.17,0.247,0.0,0.19	0.036,0.0,0.0,0.016	0.139	TRUE
12823	XLOC_009479	Mark3	chr12	+	111646689	111646848	111639936	111640040	111647470	111647728	9,7,8,2	70,68,48,46	20,23,12,16	29,56,36,47	363	204	5.73648e-07	4.12227e-05	0.067,0.055,0.086,0.024	0.279,0.188,0.158,0.161	-0.139	TRUE
12875	XLOC_010790	Amph	chr13	+	19118423	19118912	19118151	19118175	19120595	19120628	325,256,322,271	50,43,43,48	232,303,234,471	71,93,73,99	693	204	1.42116e-05	0.000762472	0.657,0.637,0.688,0.624	0.49,0.49,0.485,0.583	0.139	TRUE
14559	XLOC_018057	Rrp1b	chr17	+	32047673	32047731	32045928	32046011,32046229	32048552	32048638	96,67,71,61	0,1,0,0	12,11,16,6	1,1,3,1	262	204	1.21404e-05	0.000661832	1.0,0.981,1.0,1.0	0.903,0.895,0.806,0.824	0.138	TRUE
871	XLOC_005065	Myl6	chr10	-	128491289	128491764	128490859	128491033	128492058	128492136,128493045,128492725,128492709	249,289,249,244	122,118,96,79	249,199,174,255	152,134,133,225	679	204	4.0427e-08	3.70149e-06	0.38,0.424,0.438,0.481	0.33,0.309,0.282,0.254	0.137	TRUE
12479	XLOC_009239	Rbm25	chr12	+	83639127	83639191	83632252,83632251,83631468,83632217	83632417,83631622	83642401,83642628	83642749,83642519	21,27,28,28	74,87,74,79	8,12,5,4	96,89,67,57	268	204	5.24764e-08	4.67829e-06	0.178,0.191,0.224,0.212	0.06,0.093,0.054,0.051	0.137	TRUE
7164	XLOC_032077	Add1	chr5	+	34629138	34629172	34628414	34628513	34630469	34632308,34630741,34630631	133,128,106,118	9,23,15,13	109,125,67,83	17,38,25,35	238	204	3.59807e-05	0.00172373	0.927,0.827,0.858,0.886	0.846,0.738,0.697,0.67	0.137	TRUE
4383	XLOC_013257	Dcaf11	chr14	+	55560440	55560627	55560005,55560061	55560121	55561209,55561074	55561442,55561419	70,71,89,85	39,42,54,62	122,100,81,103	44,41,25,36	391	204	0.00026967	0.0095163	0.484,0.469,0.462,0.417	0.591,0.56,0.628,0.599	-0.137	TRUE
16912	XLOC_003061	Uap1	chr1	-	170147995	170148043	170143396,170140127	170143463	170149270	170149459	2,0,2,2	52,55,71,57	3,2,3,2	10,13,8,18	252	204	4.67826e-05	0.00215837	0.03,0.0,0.022,0.028	0.195,0.111,0.233,0.083	-0.136	TRUE
15085	XLOC_045094	Clasp2	chr9	+	113858580	113858604	113854172	113854346	113862185	113862287	72,69,76,62	8,14,4,4	78,100,74,100	24,32,17,28	228	204	6.2992e-05	0.00280788	0.89,0.815,0.944,0.933	0.744,0.737,0.796,0.762	0.136	TRUE
4905	XLOC_047931	Slc9a7	chrX	-	20186966	20187107	20186059	20186172	20188843	20188920	40,35,28,34	92,103,86,102	4,8,2,6	48,79,54,94	345	204	1.20258e-10	1.63896e-08	0.205,0.167,0.161,0.165	0.047,0.056,0.021,0.036	0.135	TRUE
16171	XLOC_045839	Snap91	chr9	-	86792163	86792241	86791953	86792025	86793356	86793464	144,136,130,103	22,15,13,19	106,134,81,124	2,2,2,1	282	204	1.59874e-09	1.85846e-07	0.826,0.868,0.879,0.797	0.975,0.98,0.967,0.989	-0.135	TRUE
8577	XLOC_017980	Crebrf	chr17	+	26736788	26736983	26715649,26715620,26715723,26715709,26715536,26715325	26715774	26742041,26757804,26739542	26743131,26739668,26757999	619,515,630,524	35,31,34,34	208,206,168,292	33,45,26,33	399	204	1.08011e-10	1.48056e-08	0.9,0.895,0.905,0.887	0.763,0.701,0.768,0.819	0.134	TRUE
10768	XLOC_047648	Huwe1	chrX	+	151803468	151803569	151801313,151801154,151800806,151800199,151801153,151800658,151800796	151800946,151801366	151806271,151806719	151806860,151806407	121,104,103,125	9,12,8,7	114,116,110,120	15,30,19,37	305	204	1.99464e-05	0.00101942	0.9,0.853,0.896,0.923	0.836,0.721,0.795,0.684	0.134	TRUE
17949	XLOC_019668	Riok3	chr18	+	12142935	12143194	12139316	12139460	12148790	12148988,12148845	97,72,65,81	4,8,6,3	85,84,63,124	0,0,0,0	463	204	4.55804e-05	0.00212356	0.914,0.799,0.827,0.922	1.0,1.0,1.0,1.0	-0.134	TRUE
13781	XLOC_000945	Clasp1	chr1	+	118565142	118565259	118561010	118561117	118570848	118570999	4,2,5,6	52,27,35,40	13,11,5,20	25,45,19,34	321	204	0.000123833	0.00488613	0.047,0.045,0.083,0.087	0.248,0.134,0.143,0.272	-0.134	TRUE
5455	XLOC_048949	Pdha1	chrX	-	160134756	160134791	160133172	160133232	160138255	160138679,160138413,160138309	12,16,8,11	68,50,81,78	0,0,0,0	102,106,114,127	239	204	3.21965e-15	6.63919e-13	0.131,0.215,0.078,0.107	0.0,0.0,0.0,0.0	0.133	TRUE
8636	XLOC_021957	Cacnb2	chr2	+	14967941	14968075	14963905	14963997,14963982	14968217,14971561	14971642,14968237	6,7,2,0	74,80,63,77	6,6,8,3	20,17,15,22	338	204	5.0555e-07	3.65506e-05	0.047,0.05,0.019,0.0	0.153,0.176,0.244,0.076	-0.133	TRUE
10405	XLOC_009203	Gphn	chr12	+	78522607	78522954	78504616	78504751	78532656,78562855	78562898,78532698	32,25,36,17	46,53,57,43	36,43,30,55	31,54,24,36	551	204	0.000141985	0.00549271	0.205,0.149,0.19,0.128	0.301,0.228,0.316,0.361	-0.133	TRUE
16910	XLOC_003061	Uap1	chr1	-	170147995	170148046	170143396,170140127	170143463	170149270	170149459	3,1,2,2	52,55,71,57	3,2,4,1	10,13,8,18	255	204	0.000214896	0.00784007	0.044,0.014,0.022,0.027	0.194,0.11,0.286,0.043	-0.132	TRUE
10256	XLOC_032073	Fam193a	chr5	+	34440347	34440590	34440120	34440233	34443300	34443454	411,354,373,351	38,29,21,20	91,100,70,123	0,0,0,1	447	204	1.53467e-06	0.000103684	0.832,0.848,0.89,0.889	1.0,1.0,1.0,0.982	-0.131	TRUE
18362	XLOC_045164	Snrk	chr9	+	122132627	122132750	122117282,122131892,122117338,122117262	122117502,122131942,122117407	122136905	122137601	720,643,912,691	127,138,123,132	140,121,97,141	32,55,47,35	327	204	8.52308e-05	0.00362216	0.78,0.744,0.822,0.766	0.732,0.578,0.563,0.715	0.131	TRUE
5907	XLOC_009002	Kidins220	chr12	+	25047893	25047926	25038323,25040455	25040569,25038550	25051094	25051226	8,4,3,0	71,65,68,57	17,24,19,19	61,87,78,102	237	204	1.05051e-06	7.26288e-05	0.088,0.05,0.037,0.0	0.193,0.192,0.173,0.138	-0.13	TRUE
15131	XLOC_019649	Wac	chr18	+	7910515	7910824	7905931	7906044	7916051	7916297,7916091	263,192,174,215	25,29,27,34	194,230,149,260	10,11,8,22	513	204	2.88091e-05	0.00142033	0.807,0.725,0.719,0.715	0.885,0.893,0.881,0.825	-0.13	TRUE
19535	XLOC_047847	Rbm3	chrX	-	8144174	8144445	8143847	8143947	8144572	8144679	67,98,113,96	64,111,95,68	107,71,90,127	179,222,127,186	475	204	2.70927e-07	2.07921e-05	0.31,0.275,0.338,0.377	0.204,0.121,0.233,0.227	0.129	TRUE
9905	XLOC_023660	Cdc123	chr2	-	5804910	5805033	5803946,5803947	5803975	5807430	5807506	98,96,115,89	16,9,2,11	55,81,52,123	0,0,0,1	327	204	7.62878e-06	0.000434877	0.793,0.869,0.973,0.835	1.0,1.0,1.0,0.987	-0.129	TRUE
17565	XLOC_033514	Fastk	chr5	-	24444374	24444395	24443894	24444305	24445065	24446273,24445287	5,11,7,11	49,55,49,44	0,0,1,0	38,46,41,37	225	204	1.43347e-05	0.000765613	0.085,0.153,0.115,0.185	0.0,0.0,0.022,0.0	0.129	TRUE
22966	XLOC_003634	Epb4.1l2	chr10	+	25501824	25502138	25488950,25488951	25489093	25504136,25506174	25506273,25504259	1395,1250,1050,1090	84,75,91,90	306,326,232,407	3,5,1,6	518	204	1.93179e-14	3.69439e-12	0.867,0.868,0.82,0.827	0.976,0.963,0.989,0.964	-0.128	TRUE
17945	XLOC_041529	Fgfr2	chr7	-	133014665	133015336	132999190	132999345	133025712	133025872	876,711,672,763	30,41,35,32	364,501,401,544	44,50,29,53	875	204	1.04101e-07	8.69241e-06	0.872,0.802,0.817,0.848	0.659,0.7,0.763,0.705	0.128	TRUE
7858	XLOC_032077	Add1	chr5	+	34629135	34629172	34628414	34628513	34630469	34632308,34630741,34630631	156,167,136,144	9,23,15,13	135,146,77,103	17,38,25,35	241	204	6.95948e-06	0.000405496	0.936,0.86,0.885,0.904	0.87,0.765,0.723,0.714	0.128	TRUE
5644	XLOC_031425	Kif1b	chr4	-	149265344	149265362	149263614	149263690	149266251	149266317	285,276,233,264	6,2,3,6	91,129,107,142	18,23,13,18	222	204	0	0	0.978,0.992,0.986,0.976	0.823,0.838,0.883,0.879	0.127	TRUE
14468	XLOC_009421	Meg3	chr12	+	109543699	109543849	109541000,109540985,109540509,109540959	109541099	109544026	109544742	304,270,286,288	77,77,73,85	846,662,556,829	373,311,253,421	354	204	7.28491e-08	6.23662e-06	0.695,0.669,0.693,0.661	0.567,0.551,0.559,0.532	0.127	TRUE
3038	XLOC_045009	Uba7	chr9	+	108045245	108045313	108044724	108044900	108045462	108048880,108045607,108048782,108045711	32,14,22,20	78,67,48,61	6,4,9,14	72,73,54,87	272	204	4.84641e-06	0.000293933	0.235,0.135,0.256,0.197	0.059,0.039,0.111,0.108	0.127	TRUE
5649	XLOC_041529	Fgfr2	chr7	-	133014665	133015376	132999190	132999345	133025712	133025872	937,746,707,820	30,41,35,32	385,520,434,587	44,50,29,53	915	204	1.36422e-07	1.11941e-05	0.874,0.802,0.818,0.851	0.661,0.699,0.769,0.712	0.126	TRUE
22730	XLOC_006288	Rhot1	chr11	+	80250421	80250550	80249673,80250207	80250338	80251042	80252037,80251126	34,46,47,33	148,157,100,119	1,2,2,3	33,35,21,40	333	204	2.66067e-05	0.00131998	0.123,0.152,0.224,0.145	0.018,0.034,0.055,0.044	0.123	TRUE
19912	XLOC_034454	Trafd1	chr5	-	121384744	121384845	121384039	121384104	121385308,121385524	121385632,121385409,121385571,121386990,121385475,121385502	37,32,41,22	223,219,196,253	26,15,6,17	55,29,24,41	305	204	5.59162e-08	4.93044e-06	0.1,0.089,0.123,0.055	0.24,0.257,0.143,0.217	-0.122	TRUE
8662	XLOC_007113	Erlec1	chr11	-	30935367	30935445	30934981	30935059	30939496	30939621	11,10,18,11	67,65,69,40	0,0,0,4	31,34,30,64	282	204	2.21828e-05	0.0011145	0.106,0.1,0.159,0.166	0.0,0.0,0.0,0.043	0.122	TRUE
14899	XLOC_027183	Pex5l	chr3	-	33081975	33082003	33080464,33014964,33024695	33080536,33024800,33080531,33015076	33142848	33143293,33143430,33143247	6,4,0,3	301,353,372,284	7,5,3,8	43,37,23,31	232	204	6.66134e-16	1.47633e-13	0.017,0.01,0.0,0.009	0.125,0.106,0.103,0.185	-0.121	TRUE
2156	XLOC_035938	Zfp638	chr6	+	83981683	83981785	83976201,83978993	83979909,83976350	83983975	83984074	20,30,37,21	74,62,70,53	6,16,2,15	64,44,42,91	306	204	0.000109566	0.00445612	0.153,0.244,0.261,0.209	0.059,0.195,0.031,0.099	0.121	TRUE
19369	XLOC_001755	Ncoa2	chr1	-	13299662	13299722	13285968	13286025	13373937,13373590,13372182	13373698,13374083,13374029,13374702,13372429,13374899,13372439,13373694	33,37,17,29	99,62,86,105	2,7,13,12	63,78,62,70	264	204	0.000125636	0.00494086	0.205,0.316,0.133,0.176	0.024,0.065,0.139,0.117	0.121	TRUE
4342	XLOC_014158	Extl3	chr14	-	65080379	65080475	65075583	65078189	65149809,65097996	65098242,65149885	89,78,76,91	3,4,7,9	108,120,138,123	22,26,23,18	300	204	0.000180313	0.00675504	0.953,0.93,0.881,0.873	0.769,0.758,0.803,0.823	0.121	TRUE
18355	XLOC_004780	Slc39a3	chr10	-	81034917	81035005	81033611	81033933	81037203	81037426	179,157,128,148	2,2,5,5	83,115,109,95	14,8,17,11	292	204	2.81089e-08	2.6663e-06	0.984,0.982,0.947,0.954	0.806,0.909,0.818,0.858	0.119	TRUE
8604	XLOC_019760	Apc	chr18	+	34301261	34301315	34299965	34300061	34310692,34304582	34304722,34310907	24,14,19,19	63,65,54,72	12,14,10,5	80,118,99,159	258	204	5.60153e-08	4.93044e-06	0.231,0.146,0.218,0.173	0.106,0.086,0.074,0.024	0.119	TRUE
7474	XLOC_042048	Mcf2l	chr8	+	13013736	13013998	13013560,13013534	13013650	13014818,13017346	13017468,13014893,13015365	13,6,6,11	60,43,56,49	13,15,10,17	14,36,26,37	466	204	8.58909e-05	0.00364368	0.087,0.058,0.045,0.089	0.289,0.154,0.144,0.167	-0.119	TRUE
21809	XLOC_044853	Tfdp2	chr9	+	96229355	96229449	96202130,96223093	96202188,96223198	96232681,96231730,96294964,96273838,96247049	96247088,96231799,96232748,96273942,96295127	8,10,18,8	36,24,50,49	4,7,0,2	40,54,46,43	298	204	0.000104006	0.00429688	0.132,0.222,0.198,0.101	0.064,0.082,0.0,0.031	0.119	TRUE
12832	XLOC_039121	Tarsl2	chr7	+	65693850	65693943	65693416,65693061	65693569	65695142	65695327	41,38,42,39	77,101,114,105	13,24,20,16	113,115,94,124	297	204	1.63828e-07	1.31251e-05	0.268,0.205,0.202,0.203	0.073,0.125,0.128,0.081	0.118	TRUE
8350	XLOC_003177	Gm28062	chr1	-	178329285	178329407	178325242,178323619,178324831	178325313	178329867	178329939	401,327,388,322	28,51,36,35	141,169,131,283	3,5,2,1	326	204	1.06578e-11	1.63058e-09	0.9,0.8,0.871,0.852	0.967,0.955,0.976,0.994	-0.117	TRUE
8412	XLOC_031279	Pla2g5	chr4	-	138804506	138804651	138801351	138801458	138806184	138806234	288,234,234,253	30,31,25,27	169,209,198,158	0,8,11,3	349	204	3.17637e-08	2.98907e-06	0.849,0.815,0.845,0.846	1.0,0.939,0.913,0.969	-0.117	TRUE
3582	XLOC_034850	N4bp2l1	chr5	-	150647000	150647077	150643168,150635971,150642999	150643315	150647459,150650614	150650739,150647548	159,103,137,91	20,28,12,17	106,101,63,165	3,5,5,8	281	204	2.51491e-05	0.00125555	0.852,0.728,0.892,0.795	0.962,0.936,0.901,0.937	-0.117	TRUE
7046	XLOC_045347	Aplp2	chr9	-	31156189	31156225	31153413	31153499	31157694	31157847	400,448,400,415	25,27,41,27	403,639,344,553	68,133,106,82	240	204	1.57208e-13	2.82426e-11	0.932,0.934,0.892,0.929	0.834,0.803,0.734,0.851	0.116	TRUE
3460	XLOC_026024	Mbnl1	chr3	+	60622145	60622240	60615619,60621422	60621458,60615773	60625123	60625198	127,96,96,90	4,2,4,2	39,76,31,59	6,6,4,9	299	204	8.36778e-05	0.00356254	0.956,0.97,0.942,0.968	0.816,0.896,0.841,0.817	0.116	TRUE
11916	XLOC_046028	Abhd14a	chr9	-	106445525	106445834	106444089	106444306	106451074,106447530	106451208,106447698,106447678,106451591	29,15,24,26	76,55,60,66	16,35,33,24	38,35,29,33	513	204	0.000238357	0.00856357	0.132,0.098,0.137,0.135	0.143,0.285,0.312,0.224	-0.115	TRUE
19262	XLOC_002798	Cfh	chr1	-	140112432	140112606	140108757	140108943	140118586	140118763	5,3,4,5	0,0,3,0	24,49,28,19	0,1,0,1	378	204	2.99191e-05	0.00146289	1.0,1.0,0.418,1.0	1.0,0.964,1.0,0.911	-0.114	TRUE
9847	XLOC_043387	Fam192a	chr8	-	94597050	94597108	94589310,94588775	94589407	94601496	94601736,94601726	6,18,19,12	64,69,66,69	4,1,0,1	52,45,44,49	262	204	1.49028e-05	0.000788849	0.068,0.169,0.183,0.119	0.057,0.017,0.0,0.016	0.112	TRUE
11735	XLOC_031922	Kmt2e	chr5	+	23446525	23446598	23434440,23434386,23434420	23434783	23450151	23450336	28,33,13,18	72,68,72,70	3,14,9,7	60,73,67,73	277	204	7.41638e-05	0.00322701	0.223,0.263,0.117,0.159	0.036,0.124,0.09,0.066	0.112	TRUE
2019	XLOC_012750	Rps24	chr14	+	24493616	24494069	24493382	24493493	24495429,24495774	24495432,24495449,24496146	233,246,182,177	256,304,376,287	122,91,90,124	400,507,391,556	657	204	0	0	0.22,0.201,0.131,0.161	0.087,0.053,0.067,0.065	0.11	TRUE
21353	XLOC_047648	Huwe1	chrX	+	151806271	151806407	151801313,151800806,151803175,151803242,151800199,151803468,151800658,151803346,151800796,151803326	151803569,151800946,151801366	151806719	151806860	23,33,26,22	123,111,105,128	45,78,48,80	117,128,115,137	340	204	1.42672e-07	1.16666e-05	0.101,0.151,0.129,0.093	0.188,0.268,0.2,0.259	-0.11	TRUE
13253	XLOC_012799	Pbrm1	chr14	+	31023066	31023179	31019137,31019207,31022719	31022859,31019293	31025497,31025500	31025650	98,87,75,82	3,1,2,1	58,42,55,74	3,4,8,10	317	204	0.000137241	0.00533531	0.955,0.982,0.96,0.981	0.926,0.871,0.816,0.826	0.11	TRUE
16250	XLOC_045054	Map4	chr9	+	110064227	110064449	110063016,110062598,110062590	110063123	110067484	110067668	598,607,497,581	34,80,45,37	730,707,462,613	98,126,100,89	426	204	1.67495e-07	1.33737e-05	0.894,0.784,0.841,0.883	0.781,0.729,0.689,0.767	0.109	TRUE
16721	XLOC_022143	Sptan1	chr2	+	30001099	30001159	29999913	30000062	30002230	30002429	393,377,404,371	63,46,71,48	327,476,359,389	90,153,97,100	264	204	1.23796e-08	1.23869e-06	0.828,0.864,0.815,0.857	0.737,0.706,0.741,0.75	0.107	TRUE
6506	XLOC_018025	Srsf3	chr17	+	29039453	29039909	29038489	29038624	29040774	29040813	97,75,87,70	173,159,185,154	116,152,99,103	115,133,74,166	660	204	1.53759e-07	1.24871e-05	0.148,0.127,0.127,0.123	0.238,0.261,0.293,0.161	-0.107	TRUE
2722	XLOC_018126	Zbtb12	chr17	+	34905609	34905711	34905341	34905456	34905909	34906058	119,118,158,122	17,20,10,21	162,158,156,153	6,9,7,5	306	204	8.25286e-06	0.000467085	0.824,0.797,0.913,0.795	0.947,0.921,0.937,0.953	-0.107	TRUE
14308	XLOC_006288	Rhot1	chr11	+	80250425	80250550	80249673,80250207	80250338	80251042	80252037,80251126	30,36,28,26	148,157,100,119	0,1,1,2	33,35,21,40	329	204	5.95215e-05	0.0026632	0.112,0.124,0.148,0.119	0.0,0.017,0.029,0.03	0.107	TRUE
12019	XLOC_003162	Akt3	chr1	-	177209975	177210037	177130970	177131096	177248675	177248881,177248805,177248767	90,106,70,82	269,261,290,270	17,17,6,16	91,115,76,143	266	204	2.34771e-07	1.8194e-05	0.204,0.237,0.156,0.189	0.125,0.102,0.057,0.079	0.106	TRUE
10194	XLOC_014321	Fbxl3	chr14	-	103095336	103095541	103092303	103092426	103099161,103099355	103100480,103099554,103100452,103099566	212,173,214,180	6,15,15,12	190,171,158,179	0,0,0,2	409	204	7.74062e-09	8.08639e-07	0.946,0.852,0.877,0.882	1.0,1.0,1.0,0.978	-0.105	TRUE
21459	XLOC_042373	March1	chr8	+	65967046	65967255	65879329	65879406	66121750	66121899	400,385,413,382	0,0,0,0	21,19,5,13	1,1,0,2	413	204	1.97661e-08	1.92894e-06	1.0,1.0,1.0,1.0	0.912,0.904,1.0,0.763	0.105	TRUE
8541	XLOC_018074	Zfp563	chr17	+	33102230	33102357	33092168,33092457	33092592	33102542	33102603,33103108	180,137,150,98	6,10,14,9	128,123,76,136	0,0,0,0	331	204	1.18913e-07	9.82541e-06	0.949,0.894,0.868,0.87	1.0,1.0,1.0,1.0	-0.105	TRUE
5915	XLOC_042832	Pcp2	chr8	-	3623695	3623754	3623376,3623370	3623558	3624507	3624632,3624896,3624635	117,114,138,109	470,562,532,337	63,50,51,64	762,615,566,704	263	204	0	0	0.162,0.136,0.168,0.201	0.06,0.059,0.065,0.066	0.104	TRUE
3009	XLOC_019760	Apc	chr18	+	34266057	34266222	34247589,34261004,34220525,34219829,34220923,34247549	34221276,34261157,34247734	34268297	34268379	32,42,31,34	73,80,85,104	82,85,95,104	110,136,111,142	369	204	3.83812e-05	0.00182399	0.195,0.225,0.168,0.153	0.292,0.257,0.321,0.288	-0.104	TRUE
10168	XLOC_017918	Rnps1	chr17	+	24418037	24418218	24415040,24415041,24414674	24415162,24414734	24418456	24418612	270,230,261,220	59,57,64,60	308,291,231,335	47,40,44,33	385	204	5.72751e-05	0.00258217	0.708,0.681,0.684,0.66	0.776,0.794,0.736,0.843	-0.104	TRUE
5576	XLOC_007463	Map2k4	chr11	-	65735191	65735366	65719483	65719603	65756268	65756371	97,109,77,78	8,5,6,9	121,107,112,152	0,0,0,9	379	204	0.000240537	0.00861644	0.867,0.921,0.874,0.823	1.0,1.0,1.0,0.901	-0.104	TRUE
21984	XLOC_014693	Nadk2	chr15	+	9098808	9098874	9096013	9096092	9100105	9100202	2,0,3,0	167,128,146,141	4,4,3,0	17,27,10,49	270	204	4.509e-07	3.27995e-05	0.009,0.0,0.015,0.0	0.151,0.101,0.185,0.0	-0.103	TRUE
5611	XLOC_002666	Gm29427	chr1	-	130697016	130698085	130689181,130690772,130690277,130677838,130688471	130691148,130677910	130698678	130698743	1758,1314,1364,1587	24,17,15,20	114,121,94,159	5,6,2,4	1273	204	0.00014919	0.00574601	0.921,0.925,0.936,0.927	0.785,0.764,0.883,0.864	0.103	TRUE
14139	XLOC_003634	Epb4.1l2	chr10	+	25501823	25502138	25488950,25488951	25489093	25504136,25506174	25506273,25504259	1773,1570,1408,1402	84,75,91,90	378,428,289,489	3,5,1,6	519	204	7.03881e-14	1.30405e-11	0.892,0.892,0.859,0.86	0.98,0.971,0.991,0.97	-0.102	TRUE
7786	XLOC_027183	Pex5l	chr3	-	33081975	33082229	33080464,33014964,33024695	33080536,33024800,33080531,33015076	33142848	33143293,33143430,33143247	37,17,11,21	301,353,372,284	11,5,7,23	43,37,23,31	458	204	7.98528e-12	1.25406e-09	0.052,0.021,0.013,0.032	0.102,0.057,0.119,0.248	-0.102	TRUE
23537	XLOC_015265	Egflam	chr15	-	7224644	7224668	7222747	7222826	7231587	7231768	131,121,110,123	0,0,0,2	3,3,4,7	0,2,0,0	228	204	3.18077e-06	0.000203312	1.0,1.0,1.0,0.982	1.0,0.573,1.0,1.0	0.102	TRUE
3005	XLOC_009421	Meg3	chr12	+	109543699	109543805	109541000,109540985,109540509,109540959	109541099	109544026	109544742	345,328,328,344	77,77,73,85	1043,839,705,1031	373,311,253,421	310	204	1.96939e-06	0.000131186	0.747,0.737,0.747,0.727	0.648,0.64,0.647,0.617	0.101	TRUE
9023	XLOC_012188	Erbb2ip	chr13	-	103827906	103828023	103824720,103823313,103824719	103823406,103824926	103833497,103830187	103830331,103835028	85,83,88,83	3,2,1,2	90,117,71,118	7,11,6,18	321	204	0.000176511	0.00665464	0.947,0.963,0.982,0.963	0.891,0.871,0.883,0.806	0.101	TRUE
11412	XLOC_018450	Lbh	chr17	+	72937871	72938014	72921187	72921290	72939255	72941942	19,31,27,27	158,117,138,119	0,2,1,3	169,212,159,152	347	204	0	0	0.066,0.135,0.103,0.118	0.0,0.006,0.004,0.011	0.1	TRUE
6507	XLOC_007053	Gm12057	chr11	-	22973899	22974102	22956410,22896135	22900057,22956692	22982078	22982184,22982090,22982382	33,19,22,22	145,204,202,165	22,25,30,42	71,75,59,94	407	204	1.2916e-10	1.75022e-08	0.102,0.045,0.052,0.063	0.134,0.143,0.203,0.183	-0.1	TRUE
22949	XLOC_021600	Ccdc186	chr19	-	56812994	56813689	56809192,56810238,56810239	56809321,56810365	56821987	56822224,56822201,56822190,56822223	335,297,285,314	12,10,7,4	272,242,210,350	1,0,0,0	899	204	3.67705e-06	0.000229467	0.864,0.871,0.902,0.947	0.984,1.0,1.0,1.0	-0.1	TRUE
15952	XLOC_016138	Gm26675	chr16	+	3894368	3894484	3884618,3884658,3883959	3884806	3897250	3897380	142,107,122,144	17,12,14,12	171,181,172,168	3,17,0,3	320	204	1.1976e-05	0.000654376	0.842,0.85,0.847,0.884	0.973,0.872,1.0,0.973	-0.099	FALSE
16124	XLOC_006763	Kctd2	chr11	+	115429634	115429782	115429279	115429405	115430312,115429885	115430041,115431274,115433453	10,1,5,2	20,22,21,14	0,2,0,2	31,39,28,50	352	204	0.000162271	0.0062066	0.225,0.026,0.121,0.076	0.0,0.029,0.0,0.023	0.099	FALSE
1580	XLOC_018051	Ndufv3	chr17	+	31527309	31528401	31521568	31521692	31531109	31531323	437,341,399,320	344,393,521,417	398,513,347,494	239,280,199,234	1296	204	7.77156e-16	1.70643e-13	0.167,0.12,0.108,0.108	0.208,0.224,0.215,0.249	-0.098	FALSE
22811	XLOC_033940	Commd8	chr5	-	72164754	72164854	72162721	72162874	72168078,72165350	72165506,72165803,72168156	16,16,7,4	43,48,49,62	3,2,2,9	90,73,68,87	304	204	1.03048e-05	0.000570955	0.2,0.183,0.087,0.041	0.022,0.018,0.019,0.065	0.097	FALSE
4224	XLOC_030193	Asph	chr4	-	9637658	9637703	9633115,9635900	9635969	9639197	9639347,9639260	206,216,239,172	31,37,25,21	192,256,166,243	54,59,59,43	249	204	7.60282e-05	0.00329002	0.845,0.827,0.887,0.87	0.744,0.78,0.697,0.822	0.097	FALSE
8601	XLOC_038359	Leng8	chr7	+	4143293	4143309	4142833	4143037	4143418	4143697	1,0,0,0	56,44,37,48	1,6,4,11	32,55,46,39	220	204	0.000235661	0.00849025	0.016,0.0,0.0,0.0	0.028,0.092,0.075,0.207	-0.097	FALSE
17387	XLOC_014321	Fbxl3	chr14	-	103095192	103095541	103092303	103092426	103099161,103099355	103100480,103099554,103100452,103099566	344,267,332,254	6,15,15,12	300,320,264,316	0,0,0,2	553	204	5.05124e-10	6.33784e-08	0.955,0.868,0.891,0.886	1.0,1.0,1.0,0.983	-0.096	FALSE
13583	XLOC_022537	Hnrnpa3	chr2	+	75665397	75667915	75665233	75665301	75668000	75671055	2070,1690,1586,1564	32,16,26,25	2073,2612,1804,4900	18,7,12,14	2722	204	6.52562e-10	8.01806e-08	0.829,0.888,0.821,0.824	0.896,0.965,0.918,0.963	-0.095	FALSE
16376	XLOC_005068	Zc3h10	chr10	-	128547170	128547244	128546827	128546891	128547693	128548429,128547774,128547743	3,2,0,4	53,46,60,52	6,9,6,5	47,31,28,31	278	204	0.0002387	0.00856357	0.04,0.031,0.0,0.053	0.086,0.176,0.136,0.106	-0.095	FALSE
13639	XLOC_043424	Nae1	chr8	-	104519544	104519678	104517536,104518187	104518263	104519763,104519852	104519981,104519823	120,118,120,110	10,8,6,5	47,88,67,138	0,0,0,0	338	204	7.47543e-05	0.00324675	0.879,0.899,0.923,0.93	1.0,1.0,1.0,1.0	-0.092	FALSE
20734	XLOC_018708	Flywch1	chr17	-	23770234	23770332	23762975	23763318	23771414	23771725,23772110,23771591	51,49,74,49	124,135,167,134	103,119,96,101	198,165,155,141	302	204	0.00014926	0.00574601	0.217,0.197,0.23,0.198	0.26,0.328,0.295,0.326	-0.092	FALSE
22139	XLOC_015368	Ubr5	chr15	-	37968926	37968953	37961869,37967327	37968505	37970261	37970347	12,3,8,5	68,44,63,60	0,0,0,0	68,90,56,108	231	204	2.42423e-08	2.33692e-06	0.135,0.057,0.101,0.069	0.0,0.0,0.0,0.0	0.091	FALSE
11597	XLOC_010069	Setd3	chr12	-	108160232	108160381	108158275	108158348	108162972	108163065	439,333,440,315	39,34,31,37	205,290,189,263	48,47,32,36	353	204	1.60763e-05	0.000845309	0.867,0.85,0.891,0.831	0.712,0.781,0.773,0.808	0.091	FALSE
8537	XLOC_030996	Ybx1	chr4	-	119282780	119282870	119282272,119282145	119282448	119285108	119285142	731,661,667,713	58,40,54,52	176,217,151,223	36,40,14,35	294	204	7.99854e-08	6.82293e-06	0.897,0.92,0.896,0.905	0.772,0.79,0.882,0.816	0.09	FALSE
14894	XLOC_027040	Tpd52	chr3	-	8936438	8936480	8934991	8935040	8944610,8943550	8944712,8943577	209,148,151,168	8,6,5,10	52,110,51,121	6,15,9,13	246	204	1.82377e-05	0.000944297	0.956,0.953,0.962,0.933	0.878,0.859,0.825,0.885	0.089	FALSE
16501	XLOC_019256	Ankrd12	chr17	-	66042532	66042601	66037138,66037492	66037639	66049785	66050723,66049933	1169,1242,1549,1148	170,155,178,157	674,671,482,732	35,30,22,36	273	204	2.22045e-16	5.21343e-14	0.837,0.857,0.867,0.845	0.935,0.944,0.942,0.938	-0.088	FALSE
5289	XLOC_003889	Sumo3	chr10	+	77615926	77616034	77613979	77614051	77616147,77616189,77630725	77616643,77630761,77616748,77617422,77616307,77618331	18,23,22,15	109,123,108,102	5,5,3,2	166,175,112,158	312	204	2.53242e-13	4.44843e-11	0.097,0.109,0.118,0.088	0.019,0.018,0.017,0.008	0.088	FALSE
19842	XLOC_019362	Mcfd2	chr17	-	87258749	87258881	87257927	87258089	87265834,87264140,87265791	87265880,87265874,87264365,87265935	52,48,41,22	122,132,133,128	22,9,13,16	149,106,101,109	336	204	1.45859e-06	9.9394e-05	0.206,0.181,0.158,0.094	0.082,0.049,0.072,0.082	0.088	FALSE
17055	XLOC_038515	Strn4	chr7	+	16823712	16823740	16823005,16823070	16823079	16824138	16824217,16824182	3,6,8,4	65,56,31,55	0,0,0,2	89,86,70,101	232	204	3.74617e-06	0.000232443	0.039,0.086,0.185,0.06	0.0,0.0,0.0,0.017	0.088	FALSE
20521	XLOC_005986	Alkbh5	chr11	+	60537368	60539195	60535483,60536380,60535494,60536271	60536265,60536637	60547687	60547768	1799,1530,1465,1637	19,17,19,25	731,798,717,791	3,2,0,2	2031	204	7.19727e-06	0.000417301	0.905,0.9,0.886,0.868	0.961,0.976,1.0,0.975	-0.088	FALSE
14421	XLOC_015009	Tnrc6b	chr15	+	80890105	80890276	80889018	80889155	80894328	80894454	12,4,8,14	105,84,58,91	13,11,6,14	27,51,34,34	375	204	0.000115261	0.00461704	0.059,0.025,0.07,0.077	0.208,0.105,0.088,0.183	-0.088	FALSE
9454	XLOC_045960	Armc8	chr9	-	99523138	99523339	99520486	99520582	99525352	99525413	132,122,146,109	5,7,5,10	133,181,134,193	1,0,1,1	405	204	7.12333e-06	0.000414026	0.93,0.898,0.936,0.846	0.985,1.0,0.985,0.99	-0.087	FALSE
23530	XLOC_046222	Lztfl1	chr9	-	123715299	123715424	123712429	123712624	123717525	123717625	203,183,201,171	10,10,15,22	121,95,97,118	2,1,1,2	329	204	9.419e-05	0.00395331	0.926,0.919,0.893,0.828	0.974,0.983,0.984,0.973	-0.087	FALSE
4918	XLOC_018051	Ndufv3	chr17	+	31527613	31528401	31521568	31521692	31531109	31531323	289,204,251,201	344,393,521,417	242,341,213,313	239,280,199,234	992	204	1.19904e-14	2.31171e-12	0.147,0.096,0.09,0.09	0.172,0.2,0.18,0.216	-0.086	FALSE
6309	XLOC_027183	Pex5l	chr3	-	33081975	33082135	33080464,33014964,33024695	33080536,33024800,33080531,33015076	33142848	33143293,33143430,33143247	23,9,3,14	301,353,372,284	8,5,4,12	43,37,23,31	364	204	3.63984e-11	5.26313e-09	0.041,0.014,0.004,0.027	0.094,0.07,0.089,0.178	-0.086	FALSE
21603	XLOC_003946	Stk11	chr10	+	80128390	80129700	80127957,80127903	80128100	80129904	80130047,80129975,80130111	112,78,80,104	54,57,57,54	44,27,27,51	68,37,48,36	1514	204	2.87662e-06	0.00018537	0.218,0.156,0.159,0.206	0.08,0.09,0.07,0.16	0.085	FALSE
4614	XLOC_047648	Huwe1	chrX	+	151806275	151806407	151801313,151800806,151803175,151803242,151800199,151803468,151803346,151800658,151800796,151803326	151803569,151800946,151801366	151806719	151806860	20,28,21,17	123,111,105,128	37,57,37,60	117,128,115,137	336	204	7.25836e-06	0.000418795	0.09,0.133,0.108,0.075	0.161,0.213,0.163,0.21	-0.085	FALSE
6114	XLOC_011503	Pfkp	chr13	-	6597858	6598040	6588488,6592972,6593100	6588653,6596062,6593253	6598738	6598826	329,305,280,269	23,14,12,11	175,146,123,187	13,23,9,26	386	204	0.000111104	0.00449287	0.883,0.92,0.925,0.928	0.877,0.77,0.878,0.792	0.085	FALSE
4141	XLOC_019668	Riok3	chr18	+	12142935	12143063	12139316	12139460	12148790	12148988,12148845	122,79,85,106	4,8,6,3	79,95,67,128	0,0,0,0	332	204	0.00016974	0.0064714	0.949,0.859,0.897,0.956	1.0,1.0,1.0,1.0	-0.085	FALSE
8190	XLOC_033272	Wasf3	chr5	+	146460964	146461140	146455543	146455661	146465849,146466797	146467064,146466019	234,169,163,204	2,4,5,1	91,124,70,140	8,6,5,10	380	204	2.16341e-05	0.00108924	0.984,0.958,0.946,0.991	0.859,0.917,0.883,0.883	0.084	FALSE
14090	XLOC_021957	Cacnb2	chr2	+	14968217	14968237	14963905,14967941	14968075,14963997	14971561	14971642,14971646	78,73,60,75	0,1,0,0	18,18,14,22	1,2,2,1	224	204	0.000241053	0.00862191	1.0,0.985,1.0,1.0	0.943,0.891,0.864,0.952	0.084	FALSE
22107	XLOC_043286	Tecr	chr8	-	83573410	83573455	83573027,83573220,83573221,83572841,83573219,83572681,83573028,83572549	83573288,83573323	83574477,83573870	83574528,83573922,83573918	129,143,118,131	259,267,236,231	132,147,125,102	347,393,372,379	249	204	2.16136e-05	0.00108924	0.29,0.305,0.291,0.317	0.238,0.235,0.216,0.181	0.083	FALSE
6845	XLOC_003177	Gm28062	chr1	-	178329117	178329407	178325242,178323619,178324831	178325313	178329867	178329939	912,812,878,748	28,51,36,35	335,430,327,795	3,5,2,1	494	204	7.29417e-14	1.34088e-11	0.931,0.868,0.91,0.898	0.979,0.973,0.985,0.997	-0.082	FALSE
4429	XLOC_023028	Tmem127	chr2	+	127248491	127248809	127247907,127247972	127248084	127256004	127256169	208,247,179,222	7,8,6,15	219,228,240,194	0,5,0,0	522	204	7.50223e-06	0.000429729	0.921,0.923,0.921,0.853	1.0,0.947,1.0,1.0	-0.082	FALSE
14921	XLOC_028744	Chchd7	chr4	+	3942987	3943026	3942720,3942634	3942819	3943387	3943521,3943523,3943492,3943525,3943528,3944235,3943406,3943472,3943504	19,13,9,5	76,101,90,75	2,0,2,2	51,67,56,76	243	204	0.000119611	0.00474323	0.173,0.098,0.077,0.053	0.032,0.0,0.029,0.022	0.08	FALSE
11494	XLOC_000521	Unc80	chr1	+	66469463	66469512	66467780,66468429,66468366,66467888,66467858,66467763,66467831,66467801,66467731,66468413	66468538	66471975	66472132	96,92,73,88	14,6,6,9	164,166,121,167	2,3,3,7	253	204	7.61131e-06	0.000434877	0.847,0.925,0.907,0.887	0.985,0.978,0.97,0.951	-0.079	FALSE
21613	XLOC_006387	Gm11492	chr11	+	87583317	87583364	87578400,87581060,87578469,87577036,87578411,87581068,87578927,87581040,87578423,87578909	87581225,87579028,87578537	87583920	87584014	227,257,275,220	20,19,20,20	264,196,209,235	24,44,38,42	251	204	3.2338e-05	0.00156823	0.902,0.917,0.918,0.899	0.899,0.784,0.817,0.82	0.079	FALSE
17439	XLOC_012214	Gpbp1	chr13	-	111453023	111453247	111448932	111448999	111453372	111453496,111453423	408,322,364,369	20,18,26,17	276,344,186,419	2,8,2,4	428	204	1.1539e-07	9.56772e-06	0.907,0.895,0.87,0.912	0.985,0.953,0.978,0.98	-0.078	FALSE
20839	XLOC_017980	Crebrf	chr17	+	26736815	26736983	26715649,26715620,26715654,26715709,26715536,26715325	26715774	26742041,26739542	26743131,26739668,26742959	490,395,534,432	7,6,8,9	156,163,125,208	9,17,12,3	372	204	1.6282e-07	1.30993e-05	0.975,0.973,0.973,0.963	0.905,0.84,0.851,0.974	0.078	FALSE
21482	XLOC_006601	Nbr1	chr11	+	101577931	101578037	101577193	101577251	101580584	101581983,101581951	216,197,213,205	13,21,12,13	142,191,144,171	2,5,1,1	310	204	3.30731e-06	0.000210832	0.916,0.861,0.921,0.912	0.979,0.962,0.99,0.991	-0.078	FALSE
1875	XLOC_034454	Trafd1	chr5	-	121384756	121384845	121384039	121384104	121385308,121385524	121385632,121385409,121385571,121386990,121385475,121385502	18,17,25,16	223,219,196,253	16,6,2,14	55,29,24,41	293	204	3.5625e-06	0.000223495	0.053,0.051,0.082,0.042	0.168,0.126,0.055,0.192	-0.078	FALSE
19073	XLOC_006247	Nufip2	chr11	+	77688286	77688331	77686154,77686171,77686100,77686118	77686507	77691541	77693254	8,7,8,9	79,49,81,72	0,0,2,0	58,81,42,85	249	204	9.26975e-06	0.000519676	0.077,0.105,0.075,0.093	0.0,0.0,0.038,0.0	0.078	FALSE
1584	XLOC_048557	Xist	chrX	-	103473715	103481233	103470830	103470921	103483508	103483604	4943,2805,2722,3807	4,13,16,5	4733,7381,4603,20679	6,4,3,6	7722	204	2.18284e-08	2.12147e-06	0.97,0.851,0.818,0.953	0.954,0.98,0.976,0.989	-0.077	FALSE
575	XLOC_036269	Hnrnpf	chr6	+	117907148	117907208	117900323,117906789,117906794,117900339,117906618,117906826	117900506,117906839	117923707,117917469	117917598,117923798	20,27,22,21	151,173,194,149	27,21,22,25	72,85,94,111	264	204	0.000141046	0.00546529	0.093,0.108,0.081,0.098	0.225,0.16,0.153,0.148	-0.077	FALSE
14964	XLOC_041661	Nap1l4	chr7	-	143541578	143541603	143540187	143540246	143549041,143541747	143541778,143549090,143549106,143549181	22,34,28,18	217,196,209,235	7,7,3,6	260,262,187,226	229	204	8.44913e-12	1.31818e-09	0.083,0.134,0.107,0.064	0.023,0.023,0.014,0.023	0.076	FALSE
23618	XLOC_011536	Ggps1	chr13	-	14059318	14059457	14057795,14055149	14057888,14055220	14063205	14063401,14063485,14063421	30,29,26,24	205,194,265,179	37,42,32,32	124,111,120,142	343	204	3.14457e-07	2.38244e-05	0.08,0.082,0.055,0.074	0.151,0.184,0.137,0.118	-0.075	FALSE
10059	XLOC_009862	Vti1b	chr12	-	79166350	79166409	79164947	79165139	79172219	79172448,79172667	270,300,339,266	49,40,71,41	328,257,200,403	29,22,17,41	263	204	2.09215e-05	0.00106238	0.81,0.853,0.787,0.834	0.898,0.901,0.901,0.884	-0.075	FALSE
4446	XLOC_043124	Clcn3	chr8	-	60914577	60914828	60911922,60910388	60913175	60919339	60919556	23,14,26,20	64,63,64,53	4,20,7,8	53,82,48,97	455	204	8.35304e-05	0.00356254	0.139,0.091,0.154,0.145	0.033,0.099,0.061,0.036	0.075	FALSE
18775	XLOC_017088	Pcnp	chr16	-	56024533	56024637	56018471,56018119,56022054,56024223	56022129,56024386,56024438,56018527	56029602	56029696,56032273,56029739	47,36,37,33	252,288,251,279	63,27,22,35	147,108,102,129	308	204	9.02977e-07	6.27953e-05	0.11,0.076,0.089,0.073	0.221,0.142,0.125,0.152	-0.073	FALSE
15033	XLOC_011920	Hnrnpk	chr13	-	58402063	58402117	58400332,58400341	58400417	58402392	58402464,58403749,58402502,58402512,58402487,58402649	330,367,485,406	1185,1009,1352,1079	438,463,357,453	908,900,786,784	258	204	2.19698e-06	0.000145528	0.18,0.223,0.221,0.229	0.276,0.289,0.264,0.314	-0.073	FALSE
134	XLOC_043286	Tecr	chr8	-	83573411	83573455	83573219,83573220,83573221,83572841,83573027,83572681,83573028,83572549	83573288,83573323	83574477,83573870	83574528,83573922,83573918	93,98,83,98	259,267,236,231	95,92,96,69	347,393,372,379	248	204	2.88899e-05	0.00142136	0.228,0.232,0.224,0.259	0.184,0.161,0.175,0.13	0.073	FALSE
8580	XLOC_021305	Stx3	chr19	-	11790047	11790093	11789556	11789631	11791745,11803493	11803577,11791845	10,8,9,8	576,478,489,475	14,15,8,15	89,129,86,169	250	204	1.55431e-15	3.32063e-13	0.014,0.013,0.015,0.014	0.114,0.087,0.071,0.068	-0.071	FALSE
11698	XLOC_042185	Kat6a	chr8	+	22861516	22861602	22859521,22859534	22859632	22861887	22862801	337,322,272,331	13,16,18,18	245,247,236,313	37,25,25,30	290	204	8.95e-06	0.000502939	0.948,0.934,0.914,0.928	0.823,0.874,0.869,0.88	0.07	FALSE
10851	XLOC_029861	Hp1bp3	chr4	+	138221525	138221718	138216633,138216634,138215915,138216626,138217126	138216740,138217294	138222088	138222188	178,160,114,121	219,249,222,186	104,104,114,133	347,230,251,252	397	204	4.78703e-05	0.00220427	0.295,0.248,0.209,0.251	0.133,0.189,0.189,0.213	0.07	FALSE
4712	XLOC_045094	Clasp2	chr9	+	113862435	113862462	113862185	113862287	113868547	113868718	6,6,9,2	96,123,110,81	22,23,12,13	118,123,88,147	231	204	0.000271458	0.00956515	0.052,0.041,0.067,0.021	0.141,0.142,0.107,0.072	-0.07	FALSE
18088	XLOC_045839	Snap91	chr9	-	86791484	86791568	86782787,86783299,86790055	86783434,86790139	86791953,86804454	86792025,86804567	214,183,164,196	19,8,6,11	157,216,142,255	0,0,1,1	288	204	4.2012e-09	4.67733e-07	0.889,0.942,0.951,0.927	1.0,1.0,0.99,0.994	-0.069	FALSE
23616	XLOC_011536	Ggps1	chr13	-	14059318	14059450	14057795,14055149	14057888,14055220	14063205	14063401,14063485,14063421	28,26,20,21	205,194,265,179	31,34,29,32	124,111,120,142	336	204	7.19653e-07	5.10954e-05	0.077,0.075,0.044,0.066	0.132,0.157,0.128,0.12	-0.069	FALSE
11248	XLOC_004598	Anapc16	chr10	-	60002417	60002467	59990832,59994221,59996447	59990907,59996614	60002955	60004708,60004381,60003086,60003135	18,28,49,36	158,130,245,185	9,9,4,11	106,110,100,116	254	204	8.61853e-05	0.00364964	0.084,0.147,0.138,0.135	0.064,0.062,0.031,0.071	0.069	FALSE
10143	XLOC_009239	Rbm25	chr12	+	83635401	83635481	83632256,83632290,83632228,83632325,83631468,83632305,83632217,83632251,83632252	83632417,83631622	83642401,83642628,83639127	83639191,83642519,83642749,83639375	5,20,7,16	88,99,92,92	0,2,2,2	103,96,72,60	284	204	2.28937e-06	0.000150806	0.039,0.127,0.052,0.111	0.0,0.015,0.02,0.023	0.068	FALSE
20299	XLOC_011356	Fam169a	chr13	+	97093590	97094147	97091817	97091952	97106953	97107133	748,630,691,703	13,6,8,1	340,349,319,472	19,8,9,9	761	204	1.33269e-05	0.000723192	0.939,0.966,0.959,0.995	0.827,0.921,0.905,0.934	0.068	FALSE
16969	XLOC_003889	Sumo3	chr10	+	77615637	77616034	77613979	77614051	77616147	77618331	32,47,51,47	108,123,107,102	31,12,23,32	166,174,112,158	601	204	5.5762e-09	5.98344e-07	0.091,0.115,0.139,0.135	0.06,0.023,0.065,0.064	0.067	FALSE
6340	XLOC_006110	Dvl2	chr11	+	70026922	70026988	70018465,70018727,70018863,70017240,70017785,70017786,70017084	70017376,70017826,70018949	70030398	70030452	609,509,565,609	71,47,44,57	404,365,230,297	18,14,7,8	270	204	4.41512e-08	3.99619e-06	0.866,0.891,0.907,0.89	0.944,0.952,0.961,0.966	-0.067	FALSE
12364	XLOC_003584	Bclaf1	chr10	+	20334498	20334645	20333391	20333572	20339708	20339921	400,386,491,382	29,20,29,25	424,553,362,524	5,10,8,13	351	204	1.11406e-08	1.12477e-06	0.889,0.918,0.908,0.899	0.98,0.97,0.963,0.959	-0.065	FALSE
9584	XLOC_011503	Pfkp	chr13	-	6597858	6598011	6588488,6592972,6593100	6588653,6596062,6593253	6598738	6598826	489,418,412,374	23,14,12,11	230,196,183,259	13,23,9,26	357	204	2.12666e-05	0.0010776	0.924,0.945,0.952,0.951	0.91,0.83,0.921,0.851	0.065	FALSE
12306	XLOC_048557	Xist	chrX	-	103473715	103478894	103470830	103470921	103483508	103483604	4282,2436,2393,3228	4,13,16,5	4011,6391,4049,18492	6,4,3,6	5383	204	7.65365e-09	8.03091e-07	0.976,0.877,0.85,0.961	0.962,0.984,0.981,0.992	-0.064	FALSE
5528	XLOC_024002	Pdcl	chr2	-	37358351	37358398	37357203	37357380	37359142	37359332,37359189	48,43,31,22	277,259,305,207	6,8,14,6	169,202,143,215	251	204	2.02073e-07	1.58674e-05	0.123,0.119,0.076,0.08	0.028,0.031,0.074,0.022	0.061	FALSE
3657	XLOC_005065	Myl6	chr10	-	128493333	128493353	128492601,128492058,128491719	128492745,128493045,128492725,128492709	128493538	128493808,128493566	38,3,55,35	293,313,348,277	16,8,6,10	349,331,263,413	224	204	4.50157e-10	5.6782e-08	0.106,0.009,0.126,0.103	0.04,0.022,0.02,0.022	0.06	FALSE
22879	XLOC_003765	Ranbp2	chr10	+	58492801	58493136	58492410	58492684	58493662	58494979	297,229,295,271	10,8,9,16	258,315,202,458	5,4,3,3	539	204	0.000178747	0.00670696	0.918,0.915,0.925,0.865	0.951,0.968,0.962,0.983	-0.06	FALSE
15530	XLOC_040962	Mfge8	chr7	-	79143277	79143388	79142868	79143050	79145246	79145378	12,10,5,6	373,304,303,315	4,15,20,24	111,155,110,122	315	204	2.24853e-12	3.57864e-10	0.02,0.021,0.011,0.012	0.023,0.059,0.105,0.113	-0.059	FALSE
12625	XLOC_017980	Crebrf	chr17	+	26742041	26743131	26715649,26715723	26715774	26757804	26757999	3956,3903,3963,3376	28,25,26,25	1145,1550,1021,1656	24,28,14,30	1294	204	1.91508e-09	2.20457e-07	0.957,0.961,0.96,0.955	0.883,0.897,0.92,0.897	0.059	FALSE
10757	XLOC_011923	Agtpbp1	chr13	-	59474334	59474413	59473696,59473687	59473817	59474531	59474712,59475813	9,23,16,11	173,169,139,123	1,0,1,0	58,70,49,87	283	204	4.18228e-05	0.00196393	0.036,0.089,0.077,0.061	0.012,0.0,0.014,0.0	0.059	FALSE
5919	XLOC_006387	Gm11492	chr11	+	87583317	87583614	87578400,87581060,87578469,87577036,87578411,87581068,87578927,87581040,87578423,87578909	87578537,87579028,87581225	87583920	87584014	553,507,588,480	20,19,20,20	539,517,518,598	24,44,38,42	501	204	0.000169489	0.0064714	0.918,0.916,0.923,0.907	0.901,0.827,0.847,0.853	0.059	FALSE
18868	XLOC_048557	Xist	chrX	-	103473715	103477220	103470830	103470921	103483508	103483604	3288,1832,1825,2422	4,13,16,5	3001,4860,3032,13376	6,4,3,6	3709	204	1.11462e-08	1.12477e-06	0.978,0.886,0.863,0.964	0.965,0.985,0.982,0.992	-0.058	FALSE
11564	XLOC_022143	Sptan1	chr2	+	30028643	30028706	30027563,30027596,30027630	30027648	30029619	30029674,30030196	19,19,11,17	263,244,189,192	46,40,30,45	262,243,203,277	267	204	3.61664e-06	0.000226293	0.052,0.056,0.043,0.063	0.118,0.112,0.101,0.11	-0.057	FALSE
831	XLOC_039688	Zranb1	chr7	+	132948651	132948712	132948043,132928829,132931141	132948208,132931545	132949584	132950435	14,31,11,14	215,247,181,164	0,1,0,0	57,55,64,71	265	204	0.000126394	0.00496244	0.048,0.088,0.045,0.062	0.0,0.014,0.0,0.0	0.057	FALSE
7479	XLOC_028198	Ank2	chr3	-	127052225	127052249	127048181	127048280	127052687	127052873	135,126,104,154	1,2,5,3	125,193,133,171	10,18,9,13	228	204	0.000128709	0.00504498	0.992,0.983,0.949,0.979	0.918,0.906,0.93,0.922	0.057	FALSE
10071	XLOC_034242	Gm28050	chr5	-	106632924	106633044	106619539,106619540	106619642	106666784,106635609,106696531,106634830	106636323,106696805,106638635,106635436,106696571,106666845,106696830	30,35,21,19	245,243,241,216	12,18,12,32	72,84,62,104	324	204	4.42097e-05	0.00207191	0.072,0.083,0.052,0.052	0.095,0.119,0.109,0.162	-0.056	FALSE
16546	XLOC_022977	Serf2	chr2	+	121456038	121457291	121449974,121449975	121450083	121457645	121457701	989,975,1068,994	0,3,3,1	388,340,229,299	4,3,2,4	1457	204	6.11206e-05	0.00272959	1.0,0.978,0.98,0.993	0.931,0.941,0.941,0.913	0.056	FALSE
13043	XLOC_045489	Atp5l	chr9	-	44914650	44914811	44913249	44913466	44920609	44920742	2393,2410,3222,2450	98,98,111,85	1992,1728,1472,1877	13,5,6,6	365	204	0	0	0.932,0.932,0.942,0.942	0.988,0.995,0.993,0.994	-0.055	FALSE
8691	XLOC_034388	Ccdc64	chr5	-	115715395	115715687	115673079	115673196	115724540	115724756	16,6,7,7	230,213,184,234	0,4,2,9	18,17,23,21	496	204	2.15804e-06	0.000143349	0.028,0.011,0.015,0.012	0.0,0.088,0.035,0.15	-0.052	FALSE
1097	XLOC_023129	Snap25	chr2	+	136770056	136770174	136769742	136769860	136773894	136774020	964,859,817,779	90,60,73,73	959,1000,788,1439	128,144,87,203	322	204	3.8584e-05	0.00182631	0.872,0.901,0.876,0.871	0.826,0.815,0.852,0.818	0.052	FALSE
21777	XLOC_001147	Dennd1b	chr1	+	139092554	139093980	139081172,139062860,139090453,139062861,139081173	139081273,139090555,139062971	139101967	139102093	27,21,23,13	68,83,87,79	55,43,31,95	80,93,87,64	1630	204	9.81866e-08	8.22755e-06	0.047,0.031,0.032,0.02	0.079,0.055,0.043,0.157	-0.051	FALSE
14282	XLOC_034499	Rsrc2	chr5	-	123746771	123746870	123745496,123744954	123745589,123745111	123749288	123749412,123749381,123749414,123749386,123749389,123749421,123749492,123749380,123749371	48,41,87,35	337,302,478,316	11,9,10,24	237,229,161,301	303	204	1.1246e-07	9.35743e-06	0.088,0.084,0.109,0.069	0.03,0.026,0.04,0.051	0.051	FALSE
5012	XLOC_007522	Eif5a	chr11	-	69919448	69919478	69919150	69919336	69920800,69921041,69921162,69920340,69921023	69921316,69920630,69920422,69921064,69921386,69920940,69920434,69921334	18,18,29,28	371,309,303,302	8,2,2,3	390,299,271,281	234	204	8.52041e-12	1.32061e-09	0.041,0.048,0.077,0.075	0.018,0.006,0.006,0.009	0.05	FALSE
19713	XLOC_005065	Myl6	chr10	-	128492938	128493353	128492601,128492058,128491719	128492745,128492709,128492725	128493538	128493808,128493566	120,72,114,103	289,311,341,270	56,56,46,52	338,319,257,397	619	204	3.56712e-10	4.54788e-08	0.12,0.071,0.099,0.112	0.052,0.055,0.056,0.041	0.05	FALSE
12846	XLOC_015329	Cct5	chr15	-	31593243	31593300	31592866	31593052	31593514	31593634	11,13,17,13	142,163,162,140	1,0,4,3	82,136,84,159	261	204	1.58767e-05	0.00083853	0.057,0.059,0.076,0.068	0.009,0.0,0.036,0.015	0.05	FALSE
9892	XLOC_015623	Dnal4	chr15	-	79765786	79765853	79763509,79764815	79765021	79774358	79774467,79774622,79774383	16,18,22,30	210,203,272,205	6,1,0,6	145,106,121,121	271	204	2.72753e-05	0.00134751	0.054,0.063,0.057,0.099	0.03,0.007,0.0,0.036	0.05	FALSE
15642	XLOC_004719	Agpat3	chr10	-	78284707	78285164	78284312,78284266,78284188,78284190	78284350	78287846	78288073	1435,1275,1159,1350	11,8,9,15	107,152,106,136	3,0,4,5	661	204	0.000253569	0.00901519	0.976,0.98,0.975,0.965	0.917,1.0,0.891,0.894	0.048	FALSE
23291	XLOC_026949	Zzz3	chr3	+	152422617	152422771	152420014	152420140	152427276,152446798	152428832,152446937,152427854	595,486,472,431	5,7,7,7	110,103,109,137	3,3,10,4	358	204	5.08706e-05	0.00233336	0.985,0.975,0.975,0.972	0.954,0.951,0.861,0.951	0.047	FALSE
4933	XLOC_011503	Pfkp	chr13	-	6593100	6593253	6588488	6588653	6598738,6597858,6594962	6598040,6595017,6598826,6598011	23,28,10,10	235,204,186,173	13,26,9,25	105,92,86,110	357	204	0.000109902	0.00445612	0.053,0.073,0.03,0.032	0.066,0.139,0.056,0.115	-0.047	FALSE
21075	XLOC_011882	Sncb	chr13	-	54765824	54765990	54765058,54765562	54765692	54766304	54766492,54766694	31,26,46,41	246,184,191,213	20,30,20,33	287,325,294,391	370	204	4.0048e-07	2.95856e-05	0.065,0.072,0.117,0.096	0.037,0.048,0.036,0.044	0.046	FALSE
1533	XLOC_002329	Wdfy1	chr1	-	79722213	79722268	79714873,79719123,79719124,79718973	79715000,79719274	79729655,79724644,79733799	79731678,79733873,79724757,79729710	518,436,274,485	4,3,4,8	199,250,204,92	8,12,8,7	259	204	5.58194e-07	4.02341e-05	0.99,0.991,0.982,0.979	0.951,0.943,0.953,0.912	0.046	FALSE
9376	XLOC_011536	Ggps1	chr13	-	14058923	14059457	14057795,14055149	14057888,14055220	14063205	14063401,14063485,14063421	40,41,26,22	205,194,265,179	28,55,29,58	124,111,120,142	738	204	7.25861e-08	6.23662e-06	0.051,0.055,0.026,0.033	0.059,0.12,0.063,0.101	-0.044	FALSE
22901	XLOC_012939	Psmc6	chr14	+	45330365	45330521	45329802,45329823,45329807	45329932	45330829	45330909	27,21,27,28	226,240,199,194	3,8,3,7	133,142,120,187	360	204	1.86537e-06	0.000124607	0.063,0.047,0.071,0.076	0.013,0.031,0.014,0.021	0.044	FALSE
649	XLOC_015329	Cct5	chr15	-	31593228	31593300	31592866	31593052	31593514	31593634	12,12,13,11	142,163,162,140	2,0,3,1	82,136,84,159	276	204	1.77797e-05	0.000926654	0.059,0.052,0.056,0.055	0.018,0.0,0.026,0.005	0.043	FALSE
15658	XLOC_039607	D430042O09Rik	chr7	+	125860527	125860705	125854559	125854638	125865244	125865410	320,229,236,250	0,0,0,0	8,13,9,7	0,0,1,0	382	204	1.81105e-05	0.000939765	1.0,1.0,1.0,1.0	1.0,1.0,0.828,1.0	0.043	FALSE
15803	XLOC_016680	Ttc3	chr16	+	94383911	94384066	94368097,94370822,94370795,94370797,94370766,94370580,94370742,94370617,94370779,94370748,94370750	94370971,94370861	94403313	94403368	140,141,155,116	423,383,445,382	181,178,160,191	731,764,692,823	359	204	0.000178687	0.00670696	0.158,0.173,0.165,0.147	0.123,0.117,0.116,0.117	0.043	FALSE
9937	XLOC_015162	Tmbim6	chr15	+	99400060	99400207	99393218,99399656,99393609,99392881,99393591,99392985,99393021,99393694	99393040,99393730,99393383,99393694,99399871	99401579,99404413	99404534,99401663	49,54,57,65	571,623,654,704	7,4,6,7	537,536,484,401	351	204	0	0	0.048,0.048,0.048,0.051	0.008,0.004,0.007,0.01	0.042	FALSE
20483	XLOC_003634	Epb4.1l2	chr10	+	25493566	25493629	25488950,25488951	25489093	25501824,25504136,25495444,25506174,25501823	25506273,25504259,25495591,25502387,25501911,25502138	5,3,2,5	474,399,454,407	6,8,7,3	86,118,66,111	267	204	2.0112e-09	2.28199e-07	0.008,0.006,0.003,0.009	0.051,0.049,0.075,0.02	-0.042	FALSE
22931	XLOC_044630	Gtf2a2	chr9	+	70015291	70015410	70012578,70012547,70012549,70012553,70012642,70012594,70012564,70012565,70012567,70012570,70012573	70012661	70016818	70016923,70018221,70017191	360,321,456,393	4,0,0,5	249,171,154,231	7,6,4,11	323	204	1.59241e-06	0.000106975	0.983,1.0,1.0,0.98	0.957,0.947,0.96,0.93	0.042	FALSE
17503	XLOC_037022	Hnrnpa2b1	chr6	-	51462338	51463254	51460931,51458693,51461919	51461433,51462055	51463410	51463493	1755,1384,1315,1388	19,27,15,16	1233,1414,1068,2775	5,6,8,11	1120	204	4.04964e-06	0.000248791	0.944,0.903,0.941,0.94	0.978,0.977,0.96,0.979	-0.042	FALSE
6349	XLOC_004355	Pcmt1	chr10	-	7648466	7648660	7647618,7647589	7647621	7649050	7649155	10,13,7,3	86,81,92,97	2,1,0,0	84,76,51,93	398	204	5.72051e-05	0.00258217	0.056,0.076,0.038,0.016	0.012,0.007,0.0,0.0	0.042	FALSE
13630	XLOC_017747	Synj2	chr17	+	5986081	5986242	5975585,5975794	5975881	5990135	5990361	2,14,17,13	1,0,0,0	21,29,24,27	1,1,0,3	365	204	8.9307e-05	0.00376837	0.528,1.0,1.0,1.0	0.921,0.942,1.0,0.834	-0.042	FALSE
21103	XLOC_015885	Zfp385a	chr15	-	103333516	103333648	103333064	103333201,103333197	103340046,103334230	103349764,103334358,103345352,103347784,103351445,103340086,103346074	73,71,82,84	844,786,695,998	9,5,5,11	310,321,370,282	336	204	5.54334e-13	9.45718e-11	0.05,0.052,0.067,0.049	0.017,0.009,0.008,0.023	0.04	FALSE
13896	XLOC_011536	Ggps1	chr13	-	14058923	14059211	14057795,14055149	14057888,14055220	14063205,14059318	14059457,14059450,14063485,14063401	12,17,13,9	221,211,282,193	16,27,18,34	144,133,140,165	492	204	3.93056e-08	3.62682e-06	0.022,0.032,0.019,0.019	0.044,0.078,0.051,0.079	-0.04	FALSE
9375	XLOC_011536	Ggps1	chr13	-	14058923	14059450	14057795,14055149	14057888,14055220	14063205	14063401,14063485	38,38,20,19	205,194,265,179	22,47,26,58	124,111,120,142	731	204	1.55771e-07	1.26074e-05	0.049,0.052,0.021,0.029	0.047,0.106,0.057,0.102	-0.04	FALSE
789	XLOC_004719	Agpat3	chr10	-	78284994	78285105	78284312,78284266,78284188,78284190	78284350	78287846	78288073	1153,946,985,1128	11,8,9,15	63,127,74,100	3,0,4,5	315	204	7.09025e-05	0.00311367	0.985,0.987,0.986,0.98	0.932,1.0,0.923,0.928	0.039	FALSE
21971	XLOC_037803	Grcc10	chr6	-	124766530	124766664	124766104,124763766,124766221,124763726,124763869	124763924,124766327	124767032	124767102	664,699,688,695	28,30,31,22	698,997,762,1067	12,13,17,11	338	204	6.03715e-08	5.225e-06	0.935,0.934,0.931,0.95	0.972,0.979,0.964,0.983	-0.037	FALSE
19672	XLOC_043396	Cngb1	chr8	-	95306531	95306617	95303568,95303580	95303837	95306840	95306913	1123,1183,1412,1450	15,16,12,20	46,40,32,41	2,3,0,2	290	204	6.94851e-05	0.00306277	0.981,0.981,0.988,0.981	0.942,0.904,1.0,0.935	0.037	FALSE
18494	XLOC_014709	Zfr	chr15	+	12146148	12146396	12140433	12140652	12150172,12149527	12150464,12149719	306,264,313,295	9,2,9,8	345,498,283,488	0,5,3,0	452	204	8.00697e-05	0.00343359	0.939,0.983,0.94,0.943	1.0,0.978,0.977,1.0	-0.037	FALSE
14334	XLOC_034115	G3bp2	chr5	-	92082749	92082852	92070356,92073159	92073278	92083528,92083334,92137551	92083557,92083719,92083658,92137876,92083513,92083837	7,8,8,4	246,265,264,318	18,28,22,18	316,288,216,251	307	204	3.57703e-07	2.66747e-05	0.019,0.02,0.02,0.008	0.036,0.061,0.063,0.045	-0.035	FALSE
5520	XLOC_014798	Zfpm2	chr15	+	40752895	40753054	40654875	40655583	40774044	40774146	22,3,3,12	0,2,0,0	28,29,16,53	2,2,2,0	363	204	9.96605e-05	0.00416083	1.0,0.457,1.0,1.0	0.887,0.891,0.818,1.0	-0.035	FALSE
12156	XLOC_019349	Prepl	chr17	-	85088339	85088875	85083192	85083315	85090105	85090267,85090507	109,108,105,116	341,398,329,380	94,96,75,151	538,566,655,742	740	204	5.25525e-09	5.69054e-07	0.081,0.07,0.081,0.078	0.046,0.045,0.031,0.053	0.034	FALSE
10432	XLOC_025088	Rbm39	chr2	-	156176402	156176457	156174096,156174688,156172827,156174684,156174773	156174168,156174974,156173022	156177335	156177385,156177906,156177731,156177901,156177383	25,16,15,10	315,350,298,305	3,1,0,2	233,259,154,236	259	204	1.24074e-07	1.02163e-05	0.059,0.035,0.038,0.025	0.01,0.003,0.0,0.007	0.034	FALSE
13636	XLOC_043396	Cngb1	chr8	-	95264387	95264543	95263088	95263297	95265953	95266111	397,301,245,348	4,2,0,4	8,2,10,9	1,0,0,0	360	204	0.000226705	0.0082203	0.983,0.988,1.0,0.98	0.819,1.0,1.0,1.0	0.033	FALSE
9924	XLOC_008935	Laptm4a	chr12	+	8934003	8934286	8931627	8931748	8934695	8934772	48,29,23,20	227,233,155,216	23,18,19,27	377,410,385,316	487	204	3.71439e-08	3.44075e-06	0.081,0.05,0.059,0.037	0.025,0.018,0.02,0.035	0.032	FALSE
18468	XLOC_024002	Pdcl	chr2	-	37358351	37358664	37357203	37357380	37359142	37359332,37359189	57,47,29,32	277,259,305,207	16,16,11,7	169,202,143,215	517	204	7.7948e-06	0.000442215	0.075,0.067,0.036,0.057	0.036,0.03,0.029,0.013	0.032	FALSE
13941	XLOC_026949	Zzz3	chr3	+	152427276	152428832	152422617,152420014	152422771,152420140	152437737,152446628,152446798	152439088,152446937,152437890,152446689	4760,3973,4640,4153	5,5,8,10	800,897,644,980	3,4,9,1	1760	204	7.17094e-05	0.00313748	0.991,0.989,0.985,0.98	0.969,0.963,0.892,0.991	0.032	FALSE
3558	XLOC_014048	Nrl	chr14	-	55524681	55524794	55522075,55522087,55522299,55524087	55524200,55524194,55524202,55524214,55522495	55524922	55525923,55524981,55524965,55525959	78,67,64,70	3363,3447,3784,3402	0,0,0,1	8,2,4,3	317	204	0.000108559	0.00444725	0.015,0.012,0.011,0.013	0.0,0.0,0.0,0.177	-0.032	FALSE
12135	XLOC_021305	Stx3	chr19	-	11783025	11783136	11782799	11782910	11785389	11785524	6,4,6,5	602,538,582,569	4,6,7,8	103,124,71,148	315	204	1.13506e-08	1.14054e-06	0.006,0.005,0.007,0.006	0.025,0.03,0.06,0.034	-0.031	FALSE
3643	XLOC_002963	Prdx6	chr1	-	161249358	161250360	161247256,161244195	161247413,161244342	161250993,161250444,161250756,161251021	161251169,161250554,161251219,161251166	42,17,32,18	183,187,232,178	72,127,62,142	319,376,306,403	1206	204	3.80044e-07	2.81636e-05	0.037,0.015,0.023,0.017	0.037,0.054,0.033,0.056	-0.022	FALSE
3647	XLOC_016680	Ttc3	chr16	+	94415948	94416009	94412059,94412060	94412123	94416281	94416366	365,332,281,252	7,4,8,9	466,555,422,666	1,3,3,6	265	204	0.000103473	0.00428232	0.976,0.985,0.964,0.956	0.997,0.993,0.991,0.988	-0.022	FALSE
6275	XLOC_001784	Stau2	chr1	-	16487614	16487969	16463034,16486019,16440322	16463194,16440458,16486165,16486150	16509341	16509408	3,3,0,1	115,126,116,127	5,7,2,11	95,68,83,86	559	204	0.000135661	0.00528254	0.009,0.009,0.0,0.003	0.019,0.036,0.009,0.045	-0.022	FALSE
7653	XLOC_033053	Rabgef1	chr5	+	130197949	130198116	130190876	130191043	130207008	130207090	483,359,403,359	0,2,2,0	44,45,23,44	0,3,0,0	371	204	0.000245836	0.00876654	1.0,0.99,0.991,1.0	1.0,0.892,1.0,1.0	0.022	FALSE
15609	XLOC_003971	Oaz1	chr10	+	80828242	80828382	80826682,80826692,80826685,80826453,80826655	80826905	80828460	80828633	1056,1136,895,859	12,22,16,13	640,611,615,734	3,2,3,1	344	204	1.79643e-05	0.000934222	0.981,0.968,0.971,0.975	0.992,0.995,0.992,0.998	-0.021	FALSE
18367	XLOC_004719	Agpat3	chr10	-	78284994	78285164	78284312,78284266,78284188,78284190	78284350	78287846	78288073	2346,2004,1886,2225	11,8,9,15	149,249,163,211	3,0,4,5	374	204	0.000113839	0.00457555	0.991,0.993,0.991,0.988	0.964,1.0,0.957,0.958	0.021	FALSE
17424	XLOC_021233	Rtn3	chr19	-	7456299	7458423	7434930	7435138	7467810,7482938	7483281,7467867	184,153,140,190	331,293,309,398	231,377,218,486	432,445,414,424	2328	204	3.72274e-05	0.00177628	0.046,0.044,0.038,0.04	0.045,0.069,0.044,0.091	-0.02	FALSE
16892	XLOC_041005	Hdgfrp3	chr7	-	81900048	81900170	81899673,81897810,81878586,81881250	81886083,81899829	81900284,81905559	81906163,81905636,81900423	16,12,21,14	415,474,554,461	1,0,1,1	263,381,228,365	326	204	1.05872e-05	0.000583872	0.024,0.016,0.023,0.019	0.002,0.0,0.003,0.002	0.019	FALSE
9003	XLOC_041005	Hdgfrp3	chr7	-	81900048	81900175	81899673,81897810,81878586,81881250	81886083,81899829	81900284,81905559	81906163,81905636,81900423	15,12,25,17	415,474,554,461	1,1,2,2	263,381,228,365	331	204	4.59342e-06	0.000280743	0.022,0.015,0.027,0.022	0.002,0.002,0.005,0.003	0.018	FALSE
21188	XLOC_011356	Fam169a	chr13	+	97097539	97097711	97091817,97094061,97094062	97091952,97094147	97106953	97107133	2347,2208,2111,1819	23,13,13,7	809,971,677,1198	23,11,9,16	376	204	5.89646e-06	0.000350524	0.982,0.989,0.989,0.993	0.95,0.98,0.976,0.976	0.018	FALSE
17661	XLOC_014794	Rims2	chr15	+	39585589	39585762	39535872,39566943,39566942,39535871	39567043,39535981	39610064,39674939,39616268,39610063	39675081,39610155,39610141,39616510	1675,1482,1624,1494	11,10,17,19	928,995,759,903	15,19,14,20	377	204	0.00013877	0.00538592	0.988,0.988,0.981,0.977	0.971,0.966,0.967,0.961	0.017	FALSE
12591	XLOC_017748	Gtf2h5	chr17	+	6137210	6139156	6106857,6106890,6106478,6106391	6106996,6106582	6176828	6176957	8709,8456,8549,7513	12,4,8,9	5172,6945,4554,7406	18,7,19,11	2150	204	0.00027884	0.0098107	0.986,0.995,0.99,0.988	0.965,0.989,0.958,0.985	0.016	FALSE
15494	XLOC_041474	Aldoa	chr7	-	126797973	126798126	126797643	126797776	126800001,126798195,126799044,126800287	126798307,126800358,126798282,126800046,126799254,126800447	204,131,176,172	5493,5015,6740,5339	30,38,19,29	3137,4072,2735,3034	357	204	4.73511e-11	6.76436e-09	0.021,0.015,0.015,0.018	0.005,0.005,0.004,0.005	0.013	FALSE
2440	XLOC_022143	Sptan1	chr2	+	29968775	29968826	29965682,29965559,29965676,29965679	29965785	29978376	29978616	23,23,13,20	861,988,976,1000	58,40,39,30	1200,988,1122,1011	255	204	8.35757e-05	0.00356254	0.021,0.018,0.011,0.016	0.037,0.031,0.027,0.023	-0.013	FALSE
17708	XLOC_004345	Syne1	chr10	-	5426254	5426275	5425667	5425760	5436738	5436822	24,16,19,15	10,9,8,6	24,53,40,71	4,9,7,8	225	204	0.000290051	0.01019	0.685,0.617,0.683,0.694	0.845,0.842,0.838,0.889	-0.184	FALSE
5532	XLOC_034273	Gak	chr5	-	108582113	108582284	108580906	108581029	108582669	108583149	37,27,32,36	4,2,12,6	53,55,44,53	0,3,1,1	375	204	0.000291524	0.0102266	0.834,0.88,0.592,0.765	1.0,0.909,0.96,0.966	-0.191	FALSE
11890	XLOC_022477	Dync1i2	chr2	+	71233648	71233708	71228599	71228690	71235914	71236030	93,81,94,87	8,9,6,10	49,46,55,81	10,14,14,15	264	204	0.000296365	0.0103811	0.9,0.874,0.924,0.871	0.791,0.717,0.752,0.807	0.126	FALSE
10004	XLOC_002877	Dhx9	chr1	-	153476423	153476562	153475662	153475709	153478040	153478153,153478189	35,35,39,38	51,62,56,76	12,18,18,28	40,62,57,88	343	204	0.00029978	0.0104544	0.29,0.251,0.293,0.229	0.151,0.147,0.158,0.159	0.112	FALSE
18062	XLOC_008225	Wbp2	chr11	-	116080545	116080680	116080221	116080344	116081231	116081324	127,98,103,134	25,12,9,9	96,136,79,101	20,34,18,32	339	204	0.000299225	0.0104544	0.754,0.831,0.873,0.9	0.743,0.706,0.725,0.655	0.132	FALSE
20063	XLOC_035445	Ephb6	chr6	+	41617263	41617378	41616747	41616910	41617846	41617966	1,1,3,3	0,1,0,0	9,7,7,7	0,0,0,1	319	204	0.000299622	0.0104544	1.0,0.39,1.0,1.0	1.0,1.0,1.0,0.817	-0.107	FALSE
1102	XLOC_014758	Mtdh	chr15	+	34114798	34114975	34099483,34114023	34099585,34114108	34116310,34117879	34116376,34118110	222,178,144,172	3,6,5,2	108,97,74,109	9,5,7,7	381	204	0.000300947	0.0104643	0.975,0.941,0.939,0.979	0.865,0.912,0.85,0.893	0.078	FALSE
5006	XLOC_018009	Fance	chr17	+	28317157	28317223	28316858	28316903	28317467	28317611	93,58,57,72	9,13,14,7	13,14,9,7	4,9,4,10	270	204	0.000300661	0.0104643	0.886,0.771,0.755,0.886	0.711,0.54,0.63,0.346	0.268	FALSE
15354	XLOC_006137	Rpain	chr11	+	70973801	70973913	70972802,70971763,70973014	70973075,70971934	70977657,70974068	70974162,70974132,70974429,70977805,70977687	23,33,22,20	5,6,4,9	14,8,9,18	12,7,11,13	316	204	0.000303147	0.0105178	0.748,0.78,0.78,0.589	0.43,0.425,0.346,0.472	0.306	FALSE
20069	XLOC_019327	Map4k3	chr17	-	80622397	80622430	80618556	80618595	80624055	80624114	14,12,8,9	76,84,52,50	0,0,1,1	31,43,21,46	237	204	0.000303372	0.0105178	0.137,0.11,0.117,0.134	0.0,0.0,0.039,0.018	0.11	FALSE
13309	XLOC_036901	Braf	chr6	-	39646724	39646844	39644237	39644380	39648449	39648486	4,5,3,3	29,27,31,24	6,21,7,12	15,20,12,40	324	204	0.000305774	0.0105856	0.08,0.104,0.057,0.073	0.201,0.398,0.269,0.159	-0.178	FALSE
7385	XLOC_019327	Map4k3	chr17	-	80629285	80629348	80624055	80624114	80630414	80630473	97,106,90,91	8,15,7,5	25,43,32,47	9,15,3,12	267	204	0.000309168	0.0106875	0.903,0.844,0.908,0.933	0.68,0.687,0.891,0.75	0.145	FALSE
431	XLOC_006345	Synrg	chr11	+	83986813	83987047	83985248,83982195	83982307,83985551	83987912	83987990	2,4,2,7	55,54,44,65	6,14,3,9	25,45,30,37	438	204	0.00031223	0.0107776	0.017,0.033,0.021,0.048	0.101,0.127,0.045,0.102	-0.064	FALSE
22868	XLOC_039688	Zranb1	chr7	+	132948043	132948712	132931394,132931395,132931141,132931430,132931431,132928829	132931545	132949584,132966506	132950435,132966694	194,164,164,156	80,102,59,55	40,43,49,94	39,41,51,47	873	204	0.000313017	0.0107891	0.362,0.273,0.394,0.399	0.193,0.197,0.183,0.319	0.134	FALSE
13446	XLOC_009203	Gphn	chr12	+	78522607	78522670	78504616	78504751	78532656,78522897,78562855	78522954,78532698,78562898	14,13,13,7	52,54,63,48	2,1,4,3	37,67,31,46	267	204	0.00031811	0.0109487	0.171,0.155,0.136,0.1	0.04,0.011,0.09,0.047	0.094	FALSE
12239	XLOC_020081	Arhgap12	chr18	-	6111684	6112439	6073210,6069830	6070091,6073286	6135803	6136098,6135970,6135935	1113,1097,1193,1026	2,2,3,6	430,522,341,522	3,6,4,6	959	204	0.000322576	0.0110863	0.992,0.992,0.988,0.973	0.968,0.949,0.948,0.949	0.033	FALSE
10724	XLOC_011458	Mocs2	chr13	+	114819335	114819457	114818258,114818235,114818205,114818286,114818269	114818323	114820801	114820946,114821988	197,221,201,158	20,28,27,23	203,182,193,305	10,14,15,17	326	204	0.000323134	0.0110894	0.86,0.832,0.823,0.811	0.927,0.891,0.89,0.918	-0.075	FALSE
934	XLOC_009239	Rbm25	chr12	+	83642401	83642519	83632217,83632251,83631468,83639127	83632417,83631622,83639191	83642628	83642749	7,11,27,20	85,104,86,89	6,6,5,3	100,94,68,59	322	204	0.000324203	0.0111101	0.05,0.063,0.166,0.125	0.037,0.039,0.045,0.031	0.063	FALSE
1200	XLOC_024657	Emc4	chr2	-	112367401	112367516	112364151	112364305	112367818	112368058,112368027,112368020	232,216,180,208	4,2,0,0	153,155,115,132	9,3,0,9	319	204	0.000324757	0.011113	0.974,0.986,1.0,1.0	0.916,0.971,1.0,0.904	0.042	FALSE
22378	XLOC_005971	Mprip	chr11	+	59772151	59772217	59771616	59771702	59775515	59781970,59780860,59776223	9,11,18,16	83,56,39,63	21,48,23,30	45,81,51,59	270	204	0.000327798	0.0112009	0.076,0.129,0.259,0.161	0.261,0.309,0.254,0.278	-0.119	FALSE
3905	XLOC_003063	Uhmk1	chr1	-	170208212	170208342	170207345,170207054	170207422	170208654	170208749	4,18,13,7	84,81,58,63	0,4,0,1	44,52,41,62	334	204	0.000330999	0.0112777	0.028,0.12,0.12,0.064	0.0,0.045,0.0,0.01	0.069	FALSE
5831	XLOC_013788	Ccser2	chr14	-	36885750	36885790	36879142,36874935,36874833,36878839,36878840,36879517,36879358	36879762	36918433,36890341,36896254,36890293	36896344,36890426,36918596	5,5,14,8	21,9,12,10	28,33,26,38	15,17,4,16	244	204	0.000330831	0.0112777	0.166,0.317,0.494,0.401	0.609,0.619,0.845,0.665	-0.34	FALSE
21442	XLOC_025088	Rbm39	chr2	-	156177632	156177906	156177160,156176402,156177335	156177385	156179176,156178879	156178952,156179240	193,181,208,171	416,367,419,364	178,206,120,245	300,283,222,277	478	204	0.000332807	0.0113231	0.165,0.174,0.175,0.167	0.202,0.237,0.187,0.274	-0.055	FALSE
1989	XLOC_023963	Gapvd1	chr2	-	34722937	34723018	34720567	34720728	34725042	34725232	2,1,7,3	45,42,36,38	2,17,11,9	32,22,18,33	285	204	0.000334782	0.011374	0.031,0.017,0.122,0.053	0.043,0.356,0.304,0.163	-0.161	FALSE
18805	XLOC_009412	Eml1	chr12	+	108503182	108503233	108502389	108502418	108506478	108506608,108508538	4,6,3,2	42,29,27,38	4,2,4,6	7,9,7,9	255	204	0.000336119	0.0114031	0.071,0.142,0.082,0.04	0.314,0.151,0.314,0.348	-0.198	FALSE
12717	XLOC_003125	Cadm3	chr1	-	173349021	173349123	173346421	173346562	173367412	173368443,173367854,173367695	28,23,18,29	47,47,45,52	66,108,84,94	93,89,93,90	306	204	0.000336846	0.0114114	0.284,0.246,0.211,0.271	0.321,0.447,0.376,0.41	-0.136	FALSE
1325	XLOC_017980	Crebrf	chr17	+	26739542	26739668	26715649,26715620,26715654,26736816,26715709,26715536,26736788,26736789,26736815,26715325	26715774,26736983	26742041	26743131,26742959	608,567,707,537	9,5,7,7	190,204,145,232	3,7,7,7	330	204	0.000340006	0.011502	0.977,0.986,0.984,0.979	0.975,0.947,0.928,0.953	0.031	FALSE
5242	XLOC_019362	Mcfd2	chr17	-	87264140	87264365	87258749,87257927	87258089,87258881	87265834,87265791	87265880,87265874,87265935	53,59,45,57	135,143,137,124	26,25,28,28	157,105,100,109	429	204	0.000345427	0.0116687	0.157,0.164,0.135,0.179	0.073,0.102,0.118,0.109	0.058	FALSE
20683	XLOC_033053	Rabgef1	chr5	+	130197946	130198116	130190876	130191043	130207008	130207090	292,235,247,237	0,2,2,0	31,24,14,28	0,3,0,0	374	204	0.000351691	0.0118634	1.0,0.985,0.985,1.0	1.0,0.814,1.0,1.0	0.039	FALSE
378	XLOC_031137	Zcchc17	chr4	-	130337077	130337169	130329573,130329574	130329674	130338483	130338584	117,111,113,131	0,2,5,8	59,58,47,60	5,5,5,9	296	204	0.000355879	0.0119877	1.0,0.975,0.94,0.919	0.891,0.889,0.866,0.821	0.092	FALSE
21616	XLOC_040092	Crx	chr7	-	15871143	15871276	15865527	15868427	15879815	15879968	1618,1620,1755,1610	3,3,3,5	173,197,146,173	2,1,3,4	337	204	0.000358185	0.0120482	0.997,0.997,0.997,0.995	0.981,0.992,0.967,0.963	0.021	FALSE
18975	XLOC_040589	Snrnp70	chr7	-	45381824	45383184	45380716,45380495	45380818	45383803	45383885	1201,918,961,920	22,10,21,11	908,956,759,1226	26,31,28,29	1564	204	0.00036221	0.0121664	0.877,0.923,0.857,0.916	0.82,0.801,0.78,0.846	0.082	FALSE
18559	XLOC_034388	Ccdc64	chr5	-	115672143	115672155	115670153	115670300	115673079	115673196	0,1,0,0	211,181,197,211	0,0,2,0	22,18,14,16	216	204	0.000368519	0.0123608	0.0,0.005,0.0,0.0	0.0,0.0,0.119,0.0	-0.028	FALSE
11645	XLOC_040446	Lsm14a	chr7	-	34357765	34357942	34357433,34357450	34357496	34365614	34365737	298,202,335,277	21,16,19,17	94,172,103,202	2,4,3,2	381	204	0.000372068	0.0124622	0.884,0.871,0.904,0.897	0.962,0.958,0.948,0.982	-0.073	FALSE
19986	XLOC_014932	Grina	chr15	+	76247639	76247737	76247528,76246806	76247568,76246900	76247850	76248177	152,149,143,202	531,534,578,652	80,76,109,23	384,429,382,298	302	204	0.000376105	0.0125619	0.162,0.159,0.143,0.173	0.123,0.107,0.162,0.05	0.049	FALSE
6879	XLOC_045347	Aplp2	chr9	-	31167560	31167728	31164542	31164673	31168707	31168916	1290,1211,1190,1166	74,94,70,69	1150,1262,963,1243	105,116,87,117	372	204	0.000375702	0.0125619	0.905,0.876,0.903,0.903	0.857,0.856,0.859,0.854	0.04	FALSE
19751	XLOC_035359	Luc7l2	chr6	+	38554979	38557380	38551464,38551513,38551842,38550115	38551908	38559203,38570509,38568846	38559304,38570604,38568917	401,285,291,333	22,23,25,21	417,627,356,1142	11,26,18,28	2605	204	0.000382251	0.0127492	0.588,0.492,0.477,0.554	0.748,0.654,0.608,0.762	-0.165	FALSE
18503	XLOC_019258	Mtcl1	chr17	-	66371322	66371445	66368229,66368293	66368460	66377852	66378058,66378011,66378931	32,29,31,24	25,22,31,44	38,47,16,41	8,11,10,20	327	204	0.000390674	0.0129936	0.444,0.451,0.384,0.254	0.748,0.727,0.5,0.561	-0.251	FALSE
5852	XLOC_045535	Pts	chr9	-	50525261	50525284	50524722	50524779	50528556,50526869	50528700,50526949	31,22,42,36	14,20,35,19	26,51,31,30	8,4,12,6	227	204	0.000390219	0.0129936	0.666,0.497,0.519,0.63	0.745,0.92,0.699,0.818	-0.218	FALSE
10532	XLOC_044207	Smarca4	chr9	+	21677952	21678051	21677449	21677677	21678315	21678393	10,2,10,5	65,44,43,57	17,26,8,11	32,47,33,57	303	204	0.000392396	0.0130326	0.094,0.03,0.135,0.056	0.263,0.271,0.14,0.115	-0.119	FALSE
1188	XLOC_035359	Luc7l2	chr6	+	38554979	38558075	38551464,38551513,38551842,38550115	38551908	38559203,38570509,38568846	38559304,38570604,38568917	527,395,398,450	22,23,25,21	593,850,469,1458	11,26,18,28	3300	204	0.000394235	0.0130571	0.597,0.515,0.496,0.57	0.769,0.669,0.617,0.763	-0.16	FALSE
19214	XLOC_012964	Otx2os1	chr14	+	48699799	48700409	48697833,48670158,48669585,48670261,48670294,48670293	48670449,48697930,48670599	48717609,48793131	48717761,48717762,48798091	64,44,23,29	45,38,33,49	31,62,23,86	27,24,11,26	814	204	0.000393756	0.0130571	0.263,0.225,0.149,0.129	0.223,0.393,0.344,0.453	-0.162	FALSE
5730	XLOC_003186	Adck3	chr1	-	180179499	180179592	180178882,180179108,180179141,180179144,180167018,180179247,180179059,180165237,180179135,180179071	180179284,180167327	180180898,180182061	180182097,180180997,180182247	2,5,10,4	21,29,14,40	9,11,12,12	10,18,12,16	297	204	0.000395781	0.01309	0.061,0.106,0.329,0.064	0.382,0.296,0.407,0.34	-0.216	FALSE
5030	XLOC_013909	Fermt2	chr14	-	45476417	45476450	45475572,45475887	45476113	45477639,45482431	45477861,45482566	7,11,4,7	11,8,2,10	0,3,4,2	23,19,6,24	237	204	0.000396618	0.0130994	0.354,0.542,0.633,0.376	0.0,0.12,0.365,0.067	0.338	FALSE
8975	XLOC_035170	Phf14	chr6	+	11933252	11934019	11926782,11926726	11926837	11941429	11941574	438,403,370,354	6,2,10,7	376,394,313,462	14,14,9,24	971	204	0.000407482	0.0134395	0.939,0.977,0.886,0.914	0.849,0.855,0.88,0.802	0.083	FALSE
12994	XLOC_043286	Tecr	chr8	-	83573411	83573918	83573219,83573220,83573221	83573288,83573323	83574477	83574528	21,19,26,16	10,6,13,12	11,15,14,16	12,22,18,26	711	204	0.000412875	0.0135985	0.376,0.476,0.365,0.277	0.208,0.164,0.182,0.15	0.198	FALSE
12273	XLOC_030772	E130114P18Rik	chr4	-	97574800	97574921	97569181,97569159	97569278	97584547	97584636,97584620	1,2,2,4	30,31,44,33	13,20,6,16	53,55,40,58	325	204	0.0004142	0.0136232	0.02,0.039,0.028,0.071	0.133,0.186,0.086,0.148	-0.099	FALSE
9903	XLOC_018869	Zfp81	chr17	-	33336721	33336848	33336454	33336509	33358733	33358945	27,25,35,31	17,11,14,18	22,41,35,61	7,4,8,7	331	204	0.000420958	0.0138263	0.495,0.583,0.606,0.515	0.66,0.863,0.729,0.843	-0.224	FALSE
18555	XLOC_029605	Slc2a1	chr4	+	119133096	119133259	119132442	119132683	119133351	119133539	226,192,230,187	4,2,2,7	267,497,335,253	0,3,0,0	367	204	0.00043136	0.0141484	0.969,0.982,0.985,0.937	1.0,0.989,1.0,1.0	-0.029	FALSE
7807	XLOC_032449	Gm16579	chr5	+	86820632	86820686	86820085	86820175	86821251	86821346	70,68,43,47	7,10,4,8	33,52,29,59	20,12,11,17	258	204	0.000444999	0.0145756	0.888,0.843,0.895,0.823	0.566,0.774,0.676,0.733	0.175	FALSE
14408	XLOC_024106	Baz2b	chr2	-	59959820	59960105	59958431	59958492	59962020	59962630	250,207,175,226	31,31,33,30	137,154,92,121	5,9,10,9	489	204	0.000449038	0.0146876	0.771,0.736,0.689,0.759	0.92,0.877,0.793,0.849	-0.121	FALSE
10957	XLOC_002696	Nfasc	chr1	-	132588073	132588310	132576285	132576417	132595483,132593350	132595657,132593365	10,6,7,7	17,16,12,22	23,32,12,28	17,14,17,14	441	204	0.000451629	0.0147462	0.214,0.148,0.212,0.128	0.385,0.514,0.246,0.481	-0.231	FALSE
4162	XLOC_031448	Camta1	chr4	-	151792418	151792502	151639595,151586414	151586482,151639790	151830417	151830536	37,31,23,25	13,21,3,14	20,23,14,13	26,31,13,23	288	204	0.000452076	0.0147462	0.668,0.511,0.844,0.558	0.353,0.344,0.433,0.286	0.291	FALSE
13207	XLOC_033313	Uspl1	chr5	+	149187707	149187834	149184715,149184677,149184349,149178167	149184806	149188344	149188473	39,32,39,23	28,37,32,42	15,16,15,13	36,34,34,43	331	204	0.000453512	0.0147728	0.462,0.348,0.429,0.252	0.204,0.225,0.214,0.157	0.173	FALSE
16917	XLOC_023411	Pkig	chr2	+	163703485	163703555	163658385,163658479	163658659,163658492	163721127	163721301	243,272,282,202	0,0,1,2	132,102,92,116	7,0,1,3	274	204	0.000455756	0.0148094	1.0,1.0,0.995,0.987	0.934,1.0,0.986,0.966	0.024	FALSE
7180	XLOC_004734	Ppap2c	chr10	-	79530876	79530981	79530497	79530772	79533664,79533623	79533787,79533772,79533742	105,129,71,80	11,6,10,8	12,8,4,1	4,2,4,1	309	204	0.000455885	0.0148094	0.863,0.934,0.824,0.868	0.664,0.725,0.398,0.398	0.326	FALSE
19043	XLOC_017241	Synj1	chr16	-	90971563	90971587	90969182	90969374	90973909	90974075	95,89,98,87	2,1,1,1	56,85,53,115	2,7,5,10	228	204	0.000456612	0.0148127	0.977,0.988,0.989,0.987	0.962,0.916,0.905,0.911	0.062	FALSE
20987	XLOC_033073	Gtf2ird2	chr5	+	134206770	134206827	134203270	134203348	134208879	134208942	7,3,4,9	6,2,4,1	12,28,15,17	2,0,0,0	261	204	0.000465649	0.0150852	0.477,0.54,0.439,0.876	0.824,1.0,1.0,1.0	-0.373	FALSE
10369	XLOC_039523	Usp47	chr7	+	112080171	112080231	112077791	112077959	112082429	112082561	29,29,13,15	71,75,44,67	32,25,29,36	48,23,47,63	264	204	0.000467459	0.0151232	0.24,0.23,0.186,0.147	0.34,0.456,0.323,0.306	-0.156	FALSE
5359	XLOC_009187	Syne2	chr12	+	75945075	75945195	75943852	75944055	75945285	75945577	194,195,174,182	1,0,0,0	20,25,17,22	0,0,2,0	324	204	0.00046821	0.0151269	0.992,1.0,1.0,1.0	1.0,1.0,0.843,1.0	0.037	FALSE
20940	XLOC_000602	Stk11ip	chr1	+	75524682	75524943	75521763	75521849	75525087	75525162	19,34,38,48	9,11,8,7	36,33,23,14	0,2,1,0	465	204	0.000469317	0.015142	0.481,0.576,0.676,0.751	1.0,0.879,0.91,1.0	-0.326	FALSE
1007	XLOC_007433	Ncor1	chr11	-	62359760	62359934	62358854	62359015	62366963	62367159	30,8,17,8	59,52,28,56	25,40,35,36	37,51,23,63	378	204	0.000472855	0.0152148	0.215,0.077,0.247,0.072	0.267,0.297,0.451,0.236	-0.16	FALSE
6330	XLOC_019888	Snx2	chr18	+	53193746	53193768	53189654	53189772	53194429,53197854	53194593,53197921	2,11,8,0	51,49,57,39	3,1,0,1	77,93,50,72	226	204	0.000472565	0.0152148	0.034,0.168,0.112,0.0	0.034,0.01,0.0,0.012	0.065	FALSE
1384	XLOC_007331	Zfp672	chr11	-	58319866	58319954	58319323,58319324	58319590	58322568,58330211,58323269,58322599	58330376,58322729,58324122,58330331,58323346	9,8,9,13	28,33,32,37	3,2,0,1	23,25,27,30	292	204	0.000474318	0.0152412	0.183,0.145,0.164,0.197	0.084,0.053,0.0,0.023	0.132	FALSE
8195	XLOC_036829	Tmem209	chr6	-	30506785	30506917	30505732,30505751	30505974	30508453	30508512	87,74,48,68	2,0,3,2	40,60,39,42	6,13,7,0	336	204	0.00047805	0.0153403	0.964,1.0,0.907,0.954	0.802,0.737,0.772,1.0	0.129	FALSE
12962	XLOC_025110	Ndrg3	chr2	-	156929931	156929970	156927344,156927314	156928881	156931215	156931267	109,88,69,106	176,163,117,146	30,22,20,24	65,74,57,73	243	204	0.000487273	0.0156151	0.342,0.312,0.331,0.379	0.279,0.2,0.228,0.216	0.11	FALSE
1827	XLOC_038081	C2cd5	chr6	-	143019327	143020374	143017882	143018073	143029159	143029246	22,25,27,33	9,5,10,10	33,41,32,97	3,3,5,6	1251	204	0.000496588	0.0158922	0.285,0.449,0.306,0.35	0.642,0.69,0.511,0.725	-0.294	FALSE
17566	XLOC_035852	Immt	chr6	+	71852729	71852867	71851771	71851880	71856911	71857048	41,36,25,31	24,25,19,10	28,34,21,40	2,3,6,10	342	204	0.000500046	0.0159813	0.505,0.462,0.44,0.649	0.893,0.871,0.676,0.705	-0.272	FALSE
443	XLOC_030163	Plag1	chr4	-	3905446	3905805	3904889,3897790	3904947	3908905,3907347	3909002,3907651	30,26,23,21	7,10,8,3	16,46,21,40	2,0,0,2	563	204	0.000518285	0.0165419	0.608,0.485,0.51,0.717	0.744,1.0,1.0,0.879	-0.326	FALSE
5600	XLOC_000891	Zcchc2	chr1	+	106006014	106006086	106004121,106004099	106004176	106011701	106011814	26,16,10,13	1,1,2,0	7,8,4,11	3,10,2,4	276	204	0.000520099	0.0165775	0.951,0.922,0.787,1.0	0.633,0.372,0.596,0.67	0.347	FALSE
5695	XLOC_015784	Kansl2	chr15	-	98526574	98526671	98520317	98520425	98528862	98529029	31,39,52,39	8,2,6,4	39,49,31,57	0,0,0,1	301	204	0.000525127	0.0167153	0.724,0.93,0.855,0.869	1.0,1.0,1.0,0.975	-0.149	FALSE
10126	XLOC_004985	Cpsf6	chr10	-	117355781	117355852	117344672,117349041,117344588,117349038	117349467,117349501	117355934	117356124,117356127	0,2,0,1	83,55,76,73	5,3,5,8	40,73,50,87	275	204	0.000529631	0.016836	0.0,0.026,0.0,0.01	0.085,0.03,0.069,0.064	-0.053	FALSE
16701	XLOC_025088	Rbm39	chr2	-	156174096	156174974	156172832,156172827	156173022	156176402,156177335	156177383,156176457,156177906,156177731,156177385	627,514,448,381	297,342,279,285	481,427,387,697	228,245,153,230	1082	204	0.000534302	0.0169618	0.285,0.221,0.232,0.201	0.285,0.247,0.323,0.364	-0.07	FALSE
22818	XLOC_044767	Dopey1	chr9	+	86548169	86548306	86545240	86545393	86548800	86548856	69,47,33,29	4,6,4,2	43,64,33,68	0,0,0,0	341	204	0.00054468	0.0172681	0.912,0.824,0.832,0.897	1.0,1.0,1.0,1.0	-0.134	FALSE
19893	XLOC_037732	Wnk1	chr6	-	119952493	119952547	119951897	119951995	119952684,119956070	119952969,119956196	3,1,3,2	25,21,15,27	6,5,15,18	14,25,27,23	258	204	0.000546365	0.0172984	0.087,0.036,0.137,0.055	0.253,0.137,0.305,0.382	-0.191	FALSE
18200	XLOC_011356	Fam169a	chr13	+	97094061	97094147	97091817	97091952	97106953	97107133	19,21,15,11	13,6,8,1	7,5,5,7	19,8,9,9	290	204	0.000549222	0.0173657	0.507,0.711,0.569,0.886	0.206,0.305,0.281,0.354	0.382	FALSE
2836	XLOC_015719	Sbf1	chr15	-	89307171	89307195	89306829	89306935	89307492	89307603	22,30,20,20	14,5,9,6	10,15,9,20	10,27,17,15	228	204	0.000553772	0.017466	0.584,0.843,0.665,0.749	0.472,0.332,0.321,0.544	0.293	FALSE
4430	XLOC_023443	Slc12a5	chr2	+	164963785	164968454	164960801,164960845,164960823	164961003	164973686	164973781	1396,1185,980,1248	15,6,9,24	1964,2188,2239,2091	45,87,48,35	4873	204	0.000553868	0.017466	0.796,0.892,0.82,0.685	0.646,0.513,0.661,0.714	0.165	FALSE
21227	XLOC_028318	Rap1gds1	chr3	-	138956399	138956497	138956193	138956319	138957409	138957544	5,4,3,5	95,73,68,76	0,0,0,3	82,138,83,132	302	204	0.000558725	0.0175958	0.034,0.036,0.029,0.043	0.0,0.0,0.0,0.015	0.032	FALSE
2689	XLOC_027809	Tuft1	chr3	-	94639394	94639469	94635408,94638924	94639026,94635495	94658724	94658800,94658872	4,2,0,0	30,32,31,34	5,9,8,5	34,21,26,25	279	204	0.000564822	0.0177642	0.089,0.044,0.0,0.0	0.097,0.239,0.184,0.128	-0.129	FALSE
10753	XLOC_042562	Lonp2	chr8	+	86637972	86637997	86631385,86636478,86636479	86636642,86631455	86641541	86641800	50,52,61,52	8,2,3,3	48,80,40,74	0,0,0,0	229	204	0.000571628	0.0179544	0.848,0.959,0.948,0.939	1.0,1.0,1.0,1.0	-0.077	FALSE
13550	XLOC_005820	Mapk9	chr11	+	49873835	49873907	49872733	49872899	49874263	49875626,49874325,49874335	2,5,6,5	28,29,20,17	16,12,12,17	19,31,19,20	276	204	0.000577008	0.0180994	0.05,0.113,0.181,0.179	0.384,0.222,0.318,0.386	-0.197	FALSE
4762	XLOC_006874	Hexdc	chr11	+	121221235	121221337	121221082,121220863	121221161	121222212,121221500	121222681,121221590	8,14,11,4	5,10,7,8	11,5,11,13	0,0,2,1	306	204	0.000578556	0.0181001	0.516,0.483,0.512,0.25	1.0,1.0,0.786,0.897	-0.48	FALSE
7674	XLOC_015734	Kif21a	chr15	-	90951245	90951374	90943764,90949005	90949044,90943901	90956294,90952710	90952818,90956509	14,9,13,20	46,41,42,44	7,13,7,10	63,60,51,94	333	204	0.0005778	0.0181001	0.157,0.119,0.159,0.218	0.064,0.117,0.078,0.061	0.083	FALSE
19290	XLOC_001501	Desi2	chr1	+	178198217	178198290	178187531,178187846,178186991	178187957	178214928,178237911	178237984,178214961	28,32,42,23	23,24,41,29	4,9,4,7	14,21,19,12	277	204	0.000584046	0.0182478	0.473,0.495,0.43,0.369	0.174,0.24,0.134,0.301	0.229	FALSE
7990	XLOC_000032	Pcmtd1	chr1	+	7120193	7120615	7088929,7087213,7089103	7089216	7169514,7147636	7147739,7173628	490,462,444,384	21,26,20,15	452,446,328,511	11,9,13,5	626	204	0.000586097	0.0182878	0.884,0.853,0.879,0.893	0.931,0.942,0.892,0.971	-0.057	FALSE
2066	XLOC_045520	Rbm7	chr9	-	48490847	48490938	48488440	48489988	48493406	48493494	153,154,144,152	1,0,0,1	54,95,42,54	2,4,3,0	295	204	0.000587205	0.0182983	0.991,1.0,1.0,0.991	0.949,0.943,0.906,1.0	0.046	FALSE
3691	XLOC_037758	Phc1	chr6	-	122338471	122338482	122336857	122337015	122340544,122339617,122340196,122339597,122339501	122340224,122340993,122339656,122339612,122339658,122339567,122340561,122340506,122339708,122339645	11,7,2,4	1,1,0,1	2,1,1,1	3,3,4,3	215	204	0.000596218	0.0185547	0.913,0.869,1.0,0.791	0.387,0.24,0.192,0.24	0.629	FALSE
15672	XLOC_002076	Gls	chr1	-	52219487	52219609	52215564	52215694	52219942	52220039	476,378,347,355	13,6,11,5	274,239,248,465	19,12,13,16	326	204	0.000606559	0.0188518	0.958,0.975,0.952,0.978	0.9,0.926,0.923,0.948	0.041	FALSE
10213	XLOC_002143	Tmem237	chr1	-	59161531	59161717	59158585	59158675	59162707	59164215	595,708,655,710	1,5,2,3	14,12,34,23	1,0,0,0	390	204	0.00060996	0.0189327	0.997,0.987,0.994,0.992	0.88,1.0,1.0,1.0	0.022	FALSE
12220	XLOC_027611	Arfip1	chr3	-	84540569	84540622	84534586	84534695	84582413,84547933	84582625,84548035,84582485,84582534,84585247	14,4,11,5	41,42,84,46	1,2,1,1	49,26,41,65	257	204	0.00061272	0.0189935	0.213,0.07,0.094,0.079	0.016,0.058,0.019,0.012	0.088	FALSE
11401	XLOC_014758	Mtdh	chr15	+	34123667	34123766	34117879	34118110	34131163	34131288	73,47,66,59	25,23,21,15	41,51,60,71	9,5,6,11	303	204	0.000617058	0.019103	0.663,0.579,0.679,0.726	0.754,0.873,0.871,0.813	-0.166	FALSE
1549	XLOC_035730	E230016M11Rik	chr6	+	67078226	67078417	67073805	67074026	67079902	67080654	108,111,165,130	0,1,2,0	10,13,2,15	1,0,0,1	395	204	0.000647512	0.0200197	1.0,0.983,0.977,1.0	0.838,1.0,1.0,0.886	0.059	FALSE
19948	XLOC_036078	Slc6a6	chr6	+	91684090	91684308	91667776,91667775	91668753	91698988	91699032	1421,1348,1299,1457	13,13,12,10	714,819,711,553	0,0,0,0	422	204	0.00065068	0.0200809	0.981,0.98,0.981,0.986	1.0,1.0,1.0,1.0	-0.018	FALSE
23468	XLOC_039543	Nucb2	chr7	+	116530448	116530591	116528974	116529067	116533071	116533161	1,4,0,0	26,37,30,25	1,2,3,6	6,10,7,21	347	204	0.000651185	0.0200809	0.022,0.06,0.0,0.0	0.089,0.105,0.201,0.144	-0.114	FALSE
14488	XLOC_006796	Gm11744	chr11	+	116657121	116657307	116653854,116650222	116653977	116657537	116657602,116657606	1731,1796,1544,1634	0,0,0,0	41,49,35,33	2,0,0,0	390	204	0.00065254	0.0200965	1.0,1.0,1.0,1.0	0.915,1.0,1.0,1.0	0.021	FALSE
17408	XLOC_018802	Tulp1	chr17	-	28364230	28364383	28363685	28363838	28364484	28364566	1294,1205,1384,1316	10,15,12,21	15,10,19,14	0,2,0,0	357	204	0.000653664	0.020105	0.987,0.979,0.985,0.973	1.0,0.741,1.0,1.0	0.046	FALSE
19088	XLOC_044201	Ilf3	chr9	+	21388111	21388150	21387699	21387797	21388523,21388508	21388753	49,61,47,44	31,45,27,44	47,40,26,30	60,54,36,45	243	204	0.000665696	0.0204429	0.57,0.532,0.594,0.456	0.397,0.383,0.377,0.359	0.159	FALSE
3715	XLOC_004503	Fam229b	chr10	-	39120257	39121586	39118643	39119034	39122176	39122332,39122335	50,38,47,33	11,11,18,17	22,43,36,38	4,1,3,2	1533	204	0.000666372	0.0204429	0.377,0.315,0.258,0.205	0.423,0.851,0.615,0.717	-0.363	FALSE
15393	XLOC_001117	Cacna1s	chr1	+	136091331	136091429	136090497,136089019	136089089,136090627	136091697	136091830	12,4,10,14	9,16,13,5	0,1,1,2	11,18,9,8	302	204	0.000670097	0.0205306	0.474,0.144,0.342,0.654	0.0,0.036,0.07,0.144	0.341	FALSE
13174	XLOC_023443	Slc12a5	chr2	+	164962061	164962921	164960801,164960823,164960845,164960815	164961003	164973475,164963428,164973686	164963593,164973781,164973561	43,34,24,40	19,7,15,27	33,80,40,64	52,92,50,41	1064	204	0.000676614	0.0206869	0.303,0.482,0.235,0.221	0.108,0.143,0.133,0.23	0.157	FALSE
857	XLOC_042408	Cope	chr8	+	70305634	70305735	70304633	70304696	70306498	70306922,70306651	132,127,136,126	2,4,2,0	116,114,83,107	11,3,9,4	305	204	0.000676944	0.0206869	0.978,0.955,0.978,1.0	0.876,0.962,0.86,0.947	0.066	FALSE
13057	XLOC_003588	Ahi1	chr10	+	21070287	21070329	21058152	21058250	21072542	21072601	37,41,31,26	33,32,33,37	25,25,19,25	37,71,34,56	246	204	0.000681869	0.0208106	0.482,0.515,0.438,0.368	0.359,0.226,0.317,0.27	0.158	FALSE
15869	XLOC_044629	Bnip2	chr9	+	69998247	69998333	69997080,69997175	69997257	69999093	69999270	3,4,0,6	55,65,58,52	2,6,5,8	32,34,16,19	290	204	0.000689343	0.0210117	0.037,0.041,0.0,0.075	0.042,0.11,0.18,0.229	-0.102	FALSE
10375	XLOC_009119	Ctage5	chr12	+	59144698	59144770	59137697	59137786	59146846,59146335	59146362,59146957	27,31,11,19	29,15,21,20	11,18,12,12	29,34,30,58	276	204	0.000690399	0.0210168	0.408,0.604,0.279,0.413	0.219,0.281,0.228,0.133	0.211	FALSE
18942	XLOC_029861	Hp1bp3	chr4	+	138221525	138221723	138216633,138216626,138215915,138216634,138217126	138216740,138217294	138222088	138222188	274,243,178,197	219,249,222,186	155,192,178,211	347,230,251,252	402	204	0.000692319	0.0210435	0.388,0.331,0.289,0.35	0.185,0.298,0.265,0.298	0.078	FALSE
6307	XLOC_029418	Dnajc6	chr4	+	101531997	101532062	101507999,101496684,101508029,101507870,101496647	101496763,101508182	101597800	101597951	119,110,99,124	66,44,68,55	112,139,87,144	78,105,96,134	269	204	0.00069305	0.0210435	0.578,0.655,0.525,0.631	0.521,0.501,0.407,0.449	0.128	FALSE
20737	XLOC_036078	Slc6a6	chr6	+	91684091	91684308	91667776,91667775	91668753	91698988	91699032	1424,1352,1302,1461	13,13,12,10	714,817,710,550	0,0,0,0	421	204	0.000699912	0.0212247	0.982,0.981,0.981,0.986	1.0,1.0,1.0,1.0	-0.018	FALSE
4816	XLOC_035136	Ppp1r9a	chr6	+	5062117	5062192	5057457	5057578	5063990	5064095	14,11,5,5	48,58,35,38	2,1,2,4	38,53,39,53	279	204	0.000705992	0.021374	0.176,0.122,0.095,0.088	0.037,0.014,0.036,0.052	0.085	FALSE
7323	XLOC_035279	Ahcyl2	chr6	+	29820328	29820634	29768442,29768549,29799550,29799438,29768479	29799584,29768906	29863142	29863251,29867419	5,3,11,6	15,10,11,5	3,7,3,9	34,37,29,27	510	204	0.000706638	0.021374	0.118,0.107,0.286,0.324	0.034,0.07,0.04,0.118	0.143	FALSE
15784	XLOC_027556	Golim4	chr3	-	75902400	75902484	75897970	75898132	75903246	75903329	0,1,0,3	17,20,19,16	3,6,5,4	10,17,4,8	288	204	0.000708556	0.0214047	0.0,0.034,0.0,0.117	0.175,0.2,0.47,0.262	-0.239	FALSE
21551	XLOC_031465	Kcnab2	chr4	-	152473722	152473861	152435804	152435937	152477400	152477544,152478232,152477433,152477525,152477871	11,9,4,7	230,236,152,211	2,4,1,0	242,177,202,218	343	204	0.000716796	0.0216261	0.028,0.022,0.015,0.019	0.005,0.013,0.003,0.0	0.016	FALSE
9963	XLOC_048465	Zfx	chrX	-	94082149	94082299	94081824	94081968	94098282	94098852	43,32,25,31	4,12,5,6	24,39,26,51	1,1,1,1	354	204	0.000720603	0.0217133	0.861,0.606,0.742,0.749	0.933,0.957,0.937,0.967	-0.209	FALSE
17030	XLOC_041336	Lmo1	chr7	-	109169982	109170242	109143455	109143669	109174937	109175514	75,72,66,75	9,7,6,10	10,13,7,21	9,9,3,3	464	204	0.000723431	0.0217709	0.786,0.819,0.829,0.767	0.328,0.388,0.506,0.755	0.306	FALSE
7079	XLOC_000057	Cspp1	chr1	+	10104211	10104364	10095865	10096013	10108368	10108481	4,1,1,4	23,8,14,19	6,5,3,7	10,1,4,5	357	204	0.000726295	0.0218294	0.09,0.067,0.039,0.107	0.255,0.741,0.3,0.444	-0.359	FALSE
18866	XLOC_039101	Ube3a	chr7	+	59243349	59243469	59224838,59228750,59228749,59240966,59228821	59241033,59229271	59247172	59247217	52,42,56,41	76,63,83,77	36,30,20,29	70,88,67,87	324	204	0.000730881	0.0219394	0.301,0.296,0.298,0.251	0.245,0.177,0.158,0.173	0.098	FALSE
3817	XLOC_025817	Ttc14	chr3	+	33803449	33803605	33803074	33803204	33803999	33804071	187,147,147,111	10,14,7,1	145,209,129,268	16,34,12,28	360	204	0.000733501	0.0219771	0.914,0.856,0.922,0.984	0.837,0.777,0.859,0.844	0.09	FALSE
8919	XLOC_009263	Dlst	chr12	+	85111497	85111531	85110832	85110959	85115272	85115321	116,127,129,175	7,7,9,12	176,115,108,102	6,1,1,0	238	204	0.00073399	0.0219771	0.934,0.94,0.925,0.926	0.962,0.99,0.989,1.0	-0.054	FALSE
11232	XLOC_015607	1700088E04Rik	chr15	-	79136306	79136489	79135636	79135765	79139237	79139300	6,4,3,6	5,10,6,2	7,12,6,10	1,0,1,0	387	204	0.000740972	0.0221582	0.387,0.174,0.209,0.613	0.787,1.0,0.76,1.0	-0.541	FALSE
8599	XLOC_022065	Abca2	chr2	+	25432383	25432446	25431995	25432089	25433097	25433209	1,2,0,3	11,7,10,10	0,1,2,0	39,57,56,26	267	204	0.000743921	0.0222183	0.065,0.179,0.0,0.186	0.0,0.013,0.027,0.0	0.098	FALSE
10956	XLOC_013773	Mapk8	chr14	-	33390672	33390744	33390241,33388799	33390313,33388826	33392941	33393107	37,37,23,32	25,15,12,19	24,48,22,61	4,8,5,18	276	204	0.00074793	0.0223099	0.522,0.646,0.586,0.555	0.816,0.816,0.765,0.715	-0.201	FALSE
3178	XLOC_031488	Plch2	chr4	-	155018913	155019105	155008990	155009137	155054481,155042965,155019199	155019432,155054752,155043154,155019452,155054749	30,36,14,31	49,31,44,55	11,5,16,8	46,56,33,32	396	204	0.00075223	0.02241	0.24,0.374,0.141,0.225	0.11,0.044,0.2,0.114	0.128	FALSE
20935	XLOC_024272	Ctnnd1	chr2	-	84605183	84605246	84603648	84603752	84608328	84608416	7,9,5,3	3,12,8,6	18,35,17,45	3,9,6,13	267	204	0.000755806	0.0224883	0.641,0.364,0.323,0.276	0.821,0.748,0.684,0.726	-0.344	FALSE
9525	XLOC_012778	Fam208a	chr14	+	27467505	27467565	27466166	27466311	27471617	27472546	37,33,45,30	9,21,21,12	20,25,13,35	22,25,27,27	264	204	0.000763151	0.0226784	0.761,0.548,0.623,0.659	0.413,0.436,0.271,0.5	0.243	FALSE
14447	XLOC_015679	Pacsin2	chr15	-	83379683	83379806	83378998	83379195	83381761	83381883	26,28,26,27	56,35,31,59	26,11,12,18	8,7,11,14	327	204	0.000769231	0.0228305	0.225,0.333,0.344,0.222	0.67,0.495,0.405,0.445	-0.223	FALSE
23326	XLOC_016440	Tmem39a	chr16	+	38578643	38578693	38575441,38575764,38575742	38575826	38581969	38582000,38582124	9,5,3,4	4,3,3,3	0,0,0,2	3,6,6,7	254	204	0.000773729	0.0229353	0.644,0.572,0.445,0.517	0.0,0.0,0.0,0.187	0.498	FALSE
5411	XLOC_036614	Rassf8	chr6	+	145803737	145803881	145750570,145746747,145750491	145750682,145746966	145808383	145808562	9,5,4,6	21,23,21,21	0,0,0,2	14,21,26,22	348	204	0.000776187	0.0229794	0.201,0.113,0.1,0.143	0.0,0.0,0.0,0.051	0.127	FALSE
10496	XLOC_023828	Rabl6	chr2	-	25597812	25597850	25596432,25596487	25596524	25598144,25598127	25598192,25598197	2,4,9,1	23,25,20,17	0,0,2,0	20,48,24,43	242	204	0.000777899	0.0230014	0.068,0.119,0.275,0.047	0.0,0.0,0.066,0.0	0.111	FALSE
7001	XLOC_044252	Arhgap32	chr9	+	32152667	32152709	32151921	32152013	32153039	32153124	10,12,18,19	56,47,34,50	22,12,12,18	11,16,21,22	246	204	0.000780972	0.0230635	0.129,0.175,0.305,0.24	0.624,0.383,0.322,0.404	-0.221	FALSE
7812	XLOC_007433	Ncor1	chr11	-	62349394	62349493	62345234	62345318	62351377	62351546	37,36,40,40	13,11,6,23	22,29,15,21	18,19,14,29	303	204	0.000784546	0.0231402	0.657,0.688,0.818,0.539	0.451,0.507,0.419,0.328	0.249	FALSE
2277	XLOC_023443	Slc12a5	chr2	+	164963428	164963593	164960801,164960823,164960845,164960815	164961003	164973475,164973686	164973561,164973781	16,8,6,12	15,6,9,24	10,16,9,25	45,87,48,35	369	204	0.000798569	0.0235245	0.371,0.424,0.269,0.217	0.109,0.092,0.094,0.283	0.176	FALSE
20747	XLOC_016351	Dlg1	chr16	+	31854652	31854688	31853842,31853650	31853884	31856440	31857648,31856491	8,23,13,9	86,48,63,81	17,27,21,28	34,64,21,80	240	204	0.000805539	0.0237004	0.073,0.289,0.149,0.086	0.298,0.264,0.459,0.229	-0.163	FALSE
22251	XLOC_047720	Sh3kbp1	chrX	+	159817241	159817298	159816576	159816706	159824474,159828373	159828579,159824549	3,5,5,7	10,5,5,5	0,4,1,4	13,29,9,16	261	204	0.000806836	0.0237092	0.19,0.439,0.439,0.523	0.0,0.097,0.08,0.163	0.313	FALSE
10563	XLOC_001671	A330023F24Rik	chr1	+	195017474	195017551	194976384,194976649,194982828,194976366,194976374,194976349	194976800,194976457,194982909	195018600,195021385,195018547	195021564,195018940	37,19,24,26	36,31,24,38	42,36,28,51	26,24,16,28	281	204	0.000811706	0.0238228	0.427,0.308,0.421,0.332	0.54,0.521,0.56,0.569	-0.175	FALSE
14958	XLOC_027809	Tuft1	chr3	-	94639386	94639469	94635408,94638924	94639026,94635495	94658724	94658800,94658872	1,2,0,0	30,32,31,34	2,8,6,5	34,21,26,25	287	204	0.000817002	0.0239486	0.023,0.043,0.0,0.0	0.04,0.213,0.141,0.124	-0.113	FALSE
3785	XLOC_039915	Clcn4-2	chr7	-	7296723	7296878	7295969,7294995	7296069,7295183	7298691	7298836	523,504,605,567	16,21,3,7	493,514,548,521	24,16,33,14	359	204	0.000818647	0.0239672	0.949,0.932,0.991,0.979	0.921,0.948,0.904,0.955	0.031	FALSE
14968	XLOC_007725	Rffl	chr11	-	82845751	82845895	82834080,82818415	82818603,82834279	82870766,82870654,82871007	82870744,82871313,82871210,82871228	8,6,4,8	19,7,30,28	6,9,4,4	3,5,3,5	348	204	0.000826546	0.0241686	0.198,0.334,0.072,0.143	0.54,0.513,0.439,0.319	-0.266	FALSE
625	XLOC_042562	Lonp2	chr8	+	86637902	86637997	86631385,86636478,86636479	86636642,86631455	86641541	86641800	125,142,143,121	8,2,3,3	135,149,90,156	0,0,0,0	299	204	0.000828492	0.0241956	0.914,0.98,0.97,0.965	1.0,1.0,1.0,1.0	-0.043	FALSE
14949	XLOC_040280	Ccdc97	chr7	-	25716853	25716999	25715734,25715903	25716187	25718144,25718917	25722363,25719088,25719635,25719003,25718279	29,18,16,26	89,76,105,103	9,8,3,19	89,90,89,79	350	204	0.000834181	0.0242824	0.16,0.121,0.082,0.128	0.056,0.049,0.019,0.123	0.061	FALSE
22000	XLOC_033745	Lcorl	chr5	-	45722973	45727742	45700449,45697183,45697180,45696647	45701997	45735730,45747055	45735824,45747307	688,545,608,478	2,1,7,4	202,289,181,500	6,7,6,6	4973	204	0.000834535	0.0242824	0.934,0.957,0.781,0.831	0.58,0.629,0.553,0.774	0.242	FALSE
9386	XLOC_023443	Slc12a5	chr2	+	164962779	164963593	164960801,164960823,164960845,164960815	164961003	164973475,164973686	164973561,164973781	39,20,21,34	15,6,9,24	29,67,35,76	45,87,48,35	1018	204	0.000832946	0.0242824	0.343,0.4,0.319,0.221	0.114,0.134,0.127,0.303	0.151	FALSE
13121	XLOC_044783	Nt5e	chr9	+	88352262	88352485	88327632,88327196,88324422	88328030	88355586	88355775	354,343,333,328	4,3,4,1	4,17,8,6	0,0,1,0	427	204	0.000844956	0.0245384	0.977,0.982,0.975,0.994	1.0,1.0,0.793,1.0	0.034	FALSE
17425	XLOC_012693	Atxn7	chr14	+	14013586	14013655	14013072	14013369	14052918	14053023	45,48,72,51	2,1,1,1	24,35,26,21	5,8,0,3	273	204	0.000845404	0.0245384	0.944,0.973,0.982,0.974	0.782,0.766,1.0,0.84	0.121	FALSE
23598	XLOC_045332	Glb1l2	chr9	-	26794082	26794178	26791781	26791890	26806297	26806468,26806421	69,77,61,61	3,3,2,2	1,5,3,5	0,1,2,1	300	204	0.000846706	0.0245462	0.94,0.946,0.954,0.954	1.0,0.773,0.505,0.773	0.186	FALSE
233	XLOC_012799	Pbrm1	chr14	+	31056235	31056280	31054157	31054255	31061468	31061745	28,26,18,18	23,35,19,23	15,29,17,41	12,4,2,17	249	204	0.000849171	0.0245876	0.499,0.378,0.437,0.391	0.506,0.856,0.874,0.664	-0.299	FALSE
2658	XLOC_007522	Eif5a	chr11	-	69920340	69920434	69919448,69919150	69919336,69919478	69920800,69921041,69921162,69921023	69921064,69921316,69921386,69920940,69921334	68,62,63,99	362,296,302,289	57,24,51,48	374,289,251,262	298	204	0.000855529	0.0247415	0.114,0.125,0.125,0.19	0.094,0.054,0.122,0.111	0.043	FALSE
19589	XLOC_045323	Dpy19l1	chr9	-	24462825	24462911	24462576	24462634	24473773	24473867	1,3,3,5	11,17,17,12	0,0,0,0	25,24,30,14	290	204	0.000859738	0.0248329	0.06,0.11,0.11,0.227	0.0,0.0,0.0,0.0	0.127	FALSE
21732	XLOC_020749	Ahnak	chr19	+	9001698	9009127	9000675	9000863	9037158	9037258	471,354,386,429	2,1,1,1	1349,1493,1475,1334	0,0,0,0	7633	204	0.000869062	0.0250717	0.863,0.904,0.912,0.92	1.0,1.0,1.0,1.0	-0.1	FALSE
9515	XLOC_022900	A530058N18Rik	chr2	+	114023228	114023277	114016992,114013562,114017159,114020181,114016991	114020208,114017033,114013897	114031193,114027707	114031192,114032105,114028051,114032292,114031583	61,75,36,57	18,11,13,13	23,50,25,48	1,0,5,2	253	204	0.000873004	0.0251548	0.732,0.846,0.691,0.78	0.949,1.0,0.801,0.951	-0.163	FALSE
7784	XLOC_037732	Wnk1	chr6	-	119929825	119929867	119928122,119927046	119927234,119928149	119934255	119934450	9,7,7,5	32,20,15,15	8,16,14,34	12,22,8,23	246	204	0.000875196	0.0251874	0.189,0.225,0.279,0.217	0.356,0.376,0.592,0.551	-0.241	FALSE
21266	XLOC_044550	Myo9a	chr9	+	59875201	59875414	59874601	59874683	59884479	59884592	46,44,36,33	24,12,13,16	17,44,35,45	24,36,27,37	417	204	0.000886632	0.0254856	0.484,0.642,0.575,0.502	0.257,0.374,0.388,0.373	0.203	FALSE
18726	XLOC_045269	Zfp266	chr9	-	20521019	20521119	20505976,20508018,20508019	20508185,20506065	20521354,20521343	20521408,20522208,20522180,20521417,20522026,20522701,20521943	188,194,202,186	12,18,20,13	153,117,144,125	25,21,20,17	304	204	0.00089794	0.0257794	0.913,0.879,0.871,0.906	0.804,0.789,0.829,0.831	0.079	FALSE
14815	XLOC_000619	Acsl3	chr1	+	78664325	78670930	78657882,78663140,78657594	78663280,78658103	78681592	78682010	1737,1472,1326,1466	304,313,362,315	2878,3669,2564,4883	562,569,527,592	6809	204	0.000899883	0.0258039	0.146,0.123,0.099,0.122	0.133,0.162,0.127,0.198	-0.033	FALSE
2352	XLOC_020949	Tnks2	chr19	+	36862286	36862365	36859054	36859176	36865951	36866186,36866123	104,95,115,107	7,10,5,10	45,64,55,64	8,13,7,13	283	204	0.000907638	0.0259948	0.915,0.873,0.943,0.885	0.802,0.78,0.85,0.78	0.101	FALSE
16872	XLOC_023144	Macrod2	chr2	+	140418816	140418914	140400861	140400978	140452578	140453081,140452686	21,10,23,11	32,27,30,24	2,5,8,5	25,24,27,27	302	204	0.000911432	0.026072	0.307,0.2,0.341,0.236	0.051,0.123,0.167,0.111	0.158	FALSE
1011	XLOC_024863	4930402H24Rik	chr2	-	130777402	130777502	130777204	130777281	130778416,130777859	130778504,130778400,130778403,130778399	10,11,15,15	15,9,6,9	8,9,6,6	11,21,23,26	304	204	0.000915034	0.0261121	0.309,0.451,0.627,0.528	0.328,0.223,0.149,0.134	0.27	FALSE
17124	XLOC_008244	Mxra7	chr11	-	116810779	116810867	116803061	116804654	116811922	116812016	14,16,7,10	77,35,57,65	27,39,36,36	65,90,70,92	292	204	0.000914685	0.0261121	0.113,0.242,0.079,0.097	0.225,0.232,0.264,0.215	-0.101	FALSE
23166	XLOC_039707	Dpysl4	chr7	+	139094635	139094765	139093760,139094393	139094462	139094856	139094977	8,5,7,6	19,24,14,17	4,7,3,8	32,51,42,58	334	204	0.000928048	0.0264459	0.205,0.113,0.234,0.177	0.071,0.077,0.042,0.078	0.115	FALSE
9287	XLOC_033903	Atp8a1	chr5	-	67756649	67756694	67751012,67747277	67747355,67751085	67761113	67761202	25,22,30,26	9,8,5,3	14,28,20,16	15,24,7,24	249	204	0.000928962	0.0264459	0.695,0.693,0.831,0.877	0.433,0.489,0.701,0.353	0.28	FALSE
969	XLOC_002372	Trip12	chr1	-	84795689	84795815	84793537,84793986,84793671,84786090,84786091,84793524,84794230	84786196,84794327	84814822	84814969	154,131,151,153	95,89,91,97	77,72,55,94	82,66,57,83	330	204	0.000937216	0.0266488	0.501,0.476,0.506,0.494	0.367,0.403,0.374,0.412	0.105	FALSE
9269	XLOC_045850	Snx14	chr9	-	88400722	88400749	88398238	88398371	88401919	88401978	39,36,59,46	1,6,6,3	28,35,17,51	9,13,7,8	231	204	0.000940804	0.0267188	0.972,0.841,0.897,0.931	0.733,0.704,0.682,0.849	0.168	FALSE
11820	XLOC_045765	Scg3	chr9	-	75682937	75682990	75681963	75682179	75683634	75686061	115,101,100,84	12,6,5,10	159,128,105,126	5,2,2,5	257	204	0.000945934	0.0268324	0.884,0.93,0.941,0.87	0.962,0.981,0.977,0.952	-0.062	FALSE
22681	XLOC_005881	Kif3a	chr11	+	53590716	53590725	53586834	53586930	53593373	53593530	22,29,32,23	11,12,15,18	50,42,28,46	7,8,10,9	213	204	0.000967217	0.0274033	0.657,0.698,0.671,0.55	0.872,0.834,0.728,0.83	-0.172	FALSE
5679	XLOC_023662	Sec61a2	chr2	-	5877687	5878008	5876840	5877001	5882580	5882690	34,17,20,23	7,3,4,6	34,41,21,60	0,0,2,4	525	204	0.000979048	0.0277054	0.654,0.688,0.66,0.598	1.0,1.0,0.803,0.854	-0.264	FALSE
2834	XLOC_015719	Sbf1	chr15	-	89307171	89307196	89306829	89306935	89307492	89307603	17,27,15,16	14,5,9,6	8,11,7,16	10,27,17,15	229	204	0.000991397	0.0280118	0.52,0.828,0.598,0.704	0.416,0.266,0.268,0.487	0.303	FALSE
7760	XLOC_040589	Snrnp70	chr7	-	45380495	45380618	45377355	45377443	45380716	45383184,45380818	25,11,12,5	164,146,126,111	3,6,3,11	126,164,128,167	327	204	0.000992236	0.0280118	0.087,0.045,0.056,0.027	0.015,0.022,0.014,0.039	0.031	FALSE
9467	XLOC_012964	Otx2os1	chr14	+	48697833	48697930	48670294,48670293,48670158,48670261	48670449,48670599	48717609,48861306	48717761,48717762,48861348	25,25,22,34	31,19,22,26	28,36,22,44	17,13,6,15	301	204	0.000998703	0.0281608	0.353,0.471,0.404,0.47	0.527,0.652,0.713,0.665	-0.215	FALSE
8019	XLOC_014212	Ppp3cc	chr14	-	70256359	70256471	70247573,70247574	70247719	70266629	70266754	407,403,382,343	1,1,4,2	43,44,57,76	1,0,0,4	316	204	0.00100504	0.0283057	0.996,0.996,0.984,0.991	0.965,1.0,1.0,0.925	0.019	FALSE
20423	XLOC_037758	Phc1	chr6	-	122338471	122338480	122336857	122337015	122340544,122339617,122340196,122339597,122339501	122340224,122340993,122339656,122339612,122339658,122339567,122340561,122340506,122339708,122339645	11,7,2,5	1,1,0,1	3,1,1,1	3,3,4,3	213	204	0.00101676	0.0286019	0.913,0.87,1.0,0.827	0.489,0.242,0.193,0.242	0.611	FALSE
16131	XLOC_013988	Hnrnpc	chr14	-	52098014	52098544	52084114	52084391	52103888	52104048,52104059,52104037	516,430,453,511	80,113,127,95	310,288,292,431	99,102,97,143	734	204	0.00103168	0.0289529	0.642,0.514,0.498,0.599	0.465,0.44,0.456,0.456	0.109	FALSE
2218	XLOC_027611	Arfip1	chr3	-	85730258	85730885	84540569,85722391	84540622,85722550	85785217,85741150	85785324,85741374	894,726,726,715	0,0,0,1	62,64,39,60	0,0,1,0	831	204	0.00103139	0.0289529	1.0,1.0,1.0,0.994	1.0,1.0,0.905,1.0	0.022	FALSE
2634	XLOC_011882	Sncb	chr13	-	54765824	54765938	54765058,54765562	54765692	54766304	54766492,54766694	16,14,39,35	246,184,191,213	18,29,21,26	287,325,294,391	318	204	0.00106011	0.0297156	0.04,0.047,0.116,0.095	0.039,0.054,0.044,0.041	0.03	FALSE
1824	XLOC_023897	Ccbl1	chr2	-	30197956	30198159	30194053	30194112,30194160	30205632	30205816,30206925,30205789,30205847	11,13,20,7	33,22,15,28	18,12,20,21	17,8,11,8	407	204	0.00106699	0.0298733	0.143,0.229,0.401,0.111	0.347,0.429,0.477,0.568	-0.234	FALSE
23369	XLOC_035270	Ccdc136	chr6	+	29421990	29422097	29417931,29419101,29419430,29411247	29411385,29420265,29419383,29418153	29426624	29427161,29426955,29426988,29426948,29426953	61,47,46,50	24,11,10,8	86,99,64,82	11,3,3,16	311	204	0.00108834	0.030435	0.625,0.737,0.751,0.804	0.837,0.956,0.933,0.771	-0.145	FALSE
5423	XLOC_045765	Scg3	chr9	-	75682273	75682319	75681963	75682179	75683634	75686061	112,94,90,83	12,6,5,10	113,123,99,151	5,2,2,5	250	204	0.00109773	0.0306615	0.884,0.927,0.936,0.871	0.949,0.98,0.976,0.961	-0.062	FALSE
2966	XLOC_023662	Sec61a2	chr2	-	5877854	5878008	5876840	5877001	5882580	5882690	38,22,24,22	7,3,4,6	44,35,23,63	0,0,2,4	358	204	0.00111862	0.0312081	0.756,0.807,0.774,0.676	1.0,1.0,0.868,0.9	-0.189	FALSE
18180	XLOC_021602	Ablim1	chr19	-	57048366	57048433	57044880,57046924	57047065,57044972,57047071	57049461	57049509	11,5,9,8	84,82,70,79	3,2,3,5	77,118,67,126	271	204	0.00112435	0.0313313	0.09,0.044,0.088,0.071	0.028,0.013,0.033,0.029	0.047	FALSE
18051	XLOC_027499	Ift80	chr3	-	69004264	69004301	68994498,68994500,68990741	68994582	69004431	69004570,69004498,69004543	14,13,14,9	121,139,125,133	0,1,5,2	95,67,76,80	241	204	0.00112825	0.031403	0.089,0.073,0.087,0.054	0.0,0.012,0.053,0.021	0.054	FALSE
8817	XLOC_038713	Sirt2	chr7	+	28767631	28767678	28766734,28766751	28766867	28776857,28771810	28771859,28776899	18,12,10,20	72,74,72,75	24,17,21,21	52,51,46,58	251	204	0.00113351	0.0315123	0.169,0.116,0.101,0.178	0.273,0.213,0.271,0.227	-0.105	FALSE
13770	XLOC_033745	Lcorl	chr5	-	45724744	45727742	45700449,45697183,45697180,45696647	45701997	45735730,45747055	45735824,45747307	388,324,369,284	2,1,7,4	122,173,100,305	6,7,6,6	3202	204	0.00114125	0.0316905	0.925,0.954,0.771,0.819	0.564,0.612,0.515,0.764	0.253	FALSE
3068	XLOC_022750	Phf21a	chr2	+	92215448	92215575	92214048	92214089	92221471	92221592,92221604,92221615	598,637,875,765	54,43,54,54	497,497,362,396	18,32,8,17	331	204	0.00115149	0.0319375	0.872,0.901,0.909,0.897	0.944,0.905,0.965,0.935	-0.042	FALSE
5797	XLOC_021591	Gpam	chr19	-	55102965	55103127	55097496	55097627	55127013	55127343	209,185,238,197	2,4,0,2	87,104,97,66	3,6,4,1	366	204	0.00117081	0.0324352	0.983,0.963,1.0,0.982	0.942,0.906,0.931,0.974	0.044	FALSE
17245	XLOC_000886	2310035C23Rik	chr1	+	105750972	105751043	105750321	105750410	105753502	105753711,105755186,105755221,105755191,105754072,105754075,105753525	44,39,31,45	3,5,3,4	37,50,32,82	0,0,1,0	275	204	0.00117412	0.032489	0.916,0.853,0.885,0.893	1.0,1.0,0.96,1.0	-0.103	FALSE
2651	XLOC_043360	Aktip	chr8	-	91131922	91132003	91131040	91131152,91131148	91133899	91134056,91134027	2,2,5,5	261,271,320,295	7,9,3,10	220,221,183,175	285	204	0.001177	0.0325307	0.005,0.005,0.011,0.012	0.022,0.028,0.012,0.039	-0.017	FALSE
11300	XLOC_048043	Upf3b	chrX	-	37099065	37099104	37096857	37097018	37099506	37099689	50,52,51,40	18,16,34,14	33,15,14,22	23,14,14,28	243	204	0.00118176	0.0325968	0.7,0.732,0.557,0.706	0.546,0.474,0.456,0.397	0.205	FALSE
12121	XLOC_023468	Rnf114	chr2	+	167507046	167507197	167503436,167503445	167503601	167510875	167510982	123,110,114,118	3,4,8,2	126,115,90,99	14,13,10,6	355	204	0.00118214	0.0325968	0.959,0.94,0.891,0.971	0.838,0.836,0.838,0.905	0.086	FALSE
10732	XLOC_022750	Phf21a	chr2	+	92215463	92215575	92214048	92214089	92221471	92221592,92221604,92221615	721,768,1055,919	54,43,54,54	563,614,442,485	18,32,8,17	316	204	0.00118352	0.0325969	0.896,0.92,0.927,0.917	0.953,0.925,0.973,0.949	-0.035	FALSE
5205	XLOC_020741	Hnrnpul2	chr19	+	8830887	8830961	8829749	8829950	8831224	8831332	138,149,116,150	3,4,3,7	131,167,119,152	0,1,0,0	278	204	0.0011909	0.0327621	0.971,0.965,0.966,0.94	1.0,0.992,1.0,1.0	-0.037	FALSE
12690	XLOC_014794	Rims2	chr15	+	39566942	39567043	39535872,39535871	39535981	39674939,39585589	39675081,39585762	943,877,975,936	12,11,17,19	453,495,391,485	9,18,8,20	305	204	0.0011976	0.0329083	0.981,0.982,0.975,0.971	0.971,0.948,0.97,0.942	0.019	FALSE
12672	XLOC_003063	Uhmk1	chr1	-	170208250	170208342	170207345,170207054	170207422	170208654	170208749	6,16,5,5	84,81,58,63	0,3,0,0	44,52,41,62	296	204	0.00121561	0.0332874	0.047,0.12,0.056,0.052	0.0,0.038,0.0,0.0	0.059	FALSE
1563	XLOC_006933	Nudcd3	chr11	-	6119333	6119522	6113242	6113431	6125417,6150494	6125561,6150627	14,14,31,24	50,40,35,36	18,12,12,22	57,88,60,66	393	204	0.00121454	0.0332874	0.127,0.154,0.315,0.257	0.141,0.066,0.094,0.148	0.101	FALSE
22600	XLOC_008075	Gpatch8	chr11	-	102510216	102510261	102508143	102508211	102528093	102528166	5,9,3,5	11,15,6,11	3,1,0,0	17,11,9,18	249	204	0.00121495	0.0332874	0.271,0.33,0.291,0.271	0.126,0.069,0.0,0.0	0.242	FALSE
13938	XLOC_025088	Rbm39	chr2	-	156167928	156168167	156167537,156167684	156167750,156167591	156168992,156172827	156173022,156169231	30,14,19,18	372,396,423,353	14,27,24,43	288,276,268,352	443	204	0.00122002	0.0333699	0.036,0.016,0.02,0.023	0.022,0.043,0.04,0.053	-0.016	FALSE
17320	XLOC_034273	Gak	chr5	-	108584231	108584378	108582669,108583094	108583149	108585340	108585534	78,82,64,97	9,6,12,21	98,124,97,135	7,8,2,10	351	204	0.00122765	0.0335013	0.834,0.888,0.756,0.729	0.891,0.9,0.966,0.887	-0.109	FALSE
17519	XLOC_021032	Btrc	chr19	+	45456532	45456610	45423132	45423240	45471014	45471104	167,157,200,187	8,3,5,6	158,152,126,181	5,16,11,15	282	204	0.00122686	0.0335013	0.938,0.974,0.967,0.958	0.958,0.873,0.892,0.897	0.054	FALSE
6774	XLOC_015539	Naprt	chr15	-	75902678	75903808	75901131	75901252,75901255	75909459,75909244	75909547,75909319,75909355,75909556,75909334,75909560	300,263,301,286	38,41,55,41	234,284,199,283	71,63,45,56	1334	204	0.00123779	0.0337389	0.547,0.495,0.456,0.516	0.335,0.408,0.403,0.436	0.108	FALSE
117	XLOC_019822	Rnf14	chr18	+	38297499	38297575	38296448,38296409,38296634,38296804,38297271	38297205,38296798,38297431	38299753	38299926	38,42,49,30	383,428,465,375	25,32,34,36	525,496,510,567	280	204	0.00124252	0.0337433	0.067,0.067,0.071,0.055	0.034,0.045,0.046,0.044	0.023	FALSE
12782	XLOC_002444	Ilkap	chr1	-	91391108	91391197	91390606	91390663	91398650	91398815	54,77,84,73	3,5,9,7	73,63,52,55	0,0,1,1	293	204	0.0012419	0.0337433	0.926,0.915,0.867,0.879	1.0,1.0,0.973,0.975	-0.09	FALSE
20535	XLOC_002444	Ilkap	chr1	-	91391131	91391197	91390606	91390663	91398650	91398815	89,100,127,111	3,5,9,7	108,100,74,73	0,0,1,1	270	204	0.00124328	0.0337433	0.957,0.938,0.914,0.923	1.0,1.0,0.982,0.982	-0.058	FALSE
4123	XLOC_034388	Ccdc64	chr5	-	115661374	115661518	115655900	115656031	115662699	115662918	363,296,350,352	47,46,28,58	30,40,21,38	7,15,6,7	348	204	0.00124364	0.0337433	0.819,0.79,0.88,0.781	0.715,0.61,0.672,0.761	0.128	FALSE
15679	XLOC_024657	Emc4	chr2	-	112367332	112367516	112364151	112364305	112367818	112368058,112368027,112368020	127,127,74,106	4,2,0,0	85,88,53,70	9,3,0,9	388	204	0.00125102	0.0339049	0.943,0.971,1.0,1.0	0.832,0.939,1.0,0.804	0.085	FALSE
1934	XLOC_032372	Dcun1d4	chr5	+	73521701	73521771	73520914,73520115	73521044,73520230	73522652	73522744	4,0,9,5	36,26,42,24	0,0,0,1	34,35,17,55	274	204	0.00125651	0.0339372	0.076,0.0,0.138,0.134	0.0,0.0,0.0,0.013	0.084	FALSE
21710	XLOC_015539	Naprt	chr15	-	75902678	75903818	75901131	75901252,75901255	75909459,75909244	75909547,75909319,75909355,75909556,75909334,75909560	300,263,301,285	38,41,55,41	234,284,199,283	71,63,45,56	1344	204	0.0012555	0.0339372	0.545,0.493,0.454,0.513	0.333,0.406,0.402,0.434	0.107	FALSE
23215	XLOC_029001	Dnajb5	chr4	+	42950798	42950943	42949866,42950395	42950004,42950742	42953140	42953385	12,12,9,15	15,13,16,18	26,39,32,24	22,14,15,8	349	204	0.00125398	0.0339372	0.319,0.35,0.247,0.328	0.409,0.62,0.555,0.637	-0.244	FALSE
6830	XLOC_035542	Atp6v0e2	chr6	+	48540039	48540166	48539223	48539271	48540427	48541801	389,350,359,345	5,3,3,1	244,313,238,270	10,10,2,6	331	204	0.00125895	0.0339643	0.98,0.986,0.987,0.995	0.938,0.951,0.987,0.965	0.027	FALSE
3758	XLOC_011356	Fam169a	chr13	+	97093590	97093690	97091817	97091952	97106953,97094061	97094147,97107133	1277,1102,1131,1126	22,21,18,6	463,503,434,666	22,10,14,9	304	204	0.00126414	0.0340657	0.975,0.972,0.977,0.992	0.934,0.971,0.954,0.98	0.019	FALSE
20388	XLOC_045500	Cep164	chr9	-	45784882	45785029	45779689,45779381,45781951	45782248,45779836	45785777,45787425	45785921,45787511	26,17,23,21	17,25,23,26	4,14,7,11	1,2,0,4	351	204	0.00127609	0.0343486	0.471,0.283,0.368,0.319	0.699,0.803,1.0,0.615	-0.419	FALSE
10529	XLOC_032245	Pcdh7	chr5	+	57942166	57942262	57913155	57913264,57913348,57913372	58128974	58133448,58129797,58133230,58129351	3,6,10,5	20,11,16,11	5,9,5,5	39,48,40,49	300	204	0.00128734	0.0346122	0.093,0.271,0.298,0.236	0.08,0.113,0.078,0.065	0.14	FALSE
1472	XLOC_029001	Dnajb5	chr4	+	42950801	42950943	42949866,42950395	42950004,42950742	42953140	42953385	19,17,8,14	15,13,16,18	31,56,37,36	22,14,15,8	346	204	0.00129315	0.034729	0.428,0.435,0.228,0.314	0.454,0.702,0.593,0.726	-0.267	FALSE
22608	XLOC_025088	Rbm39	chr2	-	156177751	156177906	156177160,156176402,156177335	156177385	156179176,156178879	156179240,156178952	37,29,30,30	416,367,419,364	35,38,25,42	300,283,222,277	359	204	0.00130167	0.0349183	0.048,0.043,0.039,0.045	0.062,0.071,0.06,0.079	-0.024	FALSE
19391	XLOC_036569	Plekha5	chr6	+	140580346	140580535	140579426,140579429	140579476	140581967	140582088	10,11,6,14	15,16,4,6	19,37,11,42	5,11,2,12	393	204	0.00130521	0.0349737	0.257,0.263,0.438,0.548	0.664,0.636,0.741,0.645	-0.295	FALSE
18182	XLOC_029005	Unc13b	chr4	+	43166667	43166700	43165743	43165978	43180327,43169967	43178928,43180642,43178334	32,32,22,33	68,56,56,57	1,4,3,7	21,24,13,30	237	204	0.00132043	0.0353417	0.288,0.33,0.253,0.333	0.039,0.125,0.166,0.167	0.177	FALSE
20723	XLOC_008244	Mxra7	chr11	-	116810787	116810867	116803061	116804654	116811922	116812016	15,16,8,10	77,35,57,65	27,39,36,37	65,90,70,92	284	204	0.00132727	0.0354846	0.123,0.247,0.092,0.1	0.23,0.237,0.27,0.224	-0.1	FALSE
17687	XLOC_008227	Fbf1	chr11	-	116158019	116158159	116157688	116157827	116158888	116158939,116158893	5,6,11,9	5,4,0,5	3,2,2,1	4,10,10,13	344	204	0.00133839	0.0357416	0.372,0.471,1.0,0.516	0.308,0.106,0.106,0.044	0.449	FALSE
20280	XLOC_008107	Kansl1	chr11	-	104426423	104426468	104423921	104425293	104441296,104441724,104467638	104467752,104442291,104442292,104441702	12,14,4,7	28,27,22,28	4,6,2,5	33,39,39,40	249	204	0.0013409	0.0357685	0.26,0.298,0.13,0.17	0.09,0.112,0.04,0.093	0.131	FALSE
5776	XLOC_018708	Flywch1	chr17	-	23770234	23770328	23762975	23763318	23771414	23771725,23772110,23771591	24,33,49,34	124,135,167,134	57,85,55,64	198,165,155,141	298	204	0.00136363	0.0363339	0.117,0.143,0.167,0.148	0.165,0.261,0.195,0.237	-0.071	FALSE
22323	XLOC_007778	Rps6kb1	chr11	-	86516743	86516987	86516090	86516191	86517150,86517582	86517640,86517249	9,11,15,5	27,15,43,32	6,21,12,15	7,21,10,23	448	204	0.00138029	0.0367364	0.132,0.25,0.137,0.066	0.281,0.313,0.353,0.229	-0.148	FALSE
12114	XLOC_000771	Ube2f	chr1	+	91253759	91253827	91250336,91250655,91250364,91250318,91250303	91250437,91250853	91254259,91254262,91254214	91254393	5,2,2,6	53,72,56,47	5,10,10,16	45,66,50,48	272	204	0.0013841	0.0367553	0.066,0.02,0.026,0.087	0.077,0.102,0.13,0.2	-0.077	FALSE
16606	XLOC_034674	Pcolce	chr5	-	137608616	137608691	137607720,137607954,137605722,137607407	137605800,137608079	137608890	137609149,137609318	2,1,0,4	6,3,7,6	0,4,1,0	32,44,29,9	279	204	0.00138259	0.0367553	0.196,0.196,0.0,0.328	0.0,0.062,0.025,0.0	0.158	FALSE
7891	XLOC_019752	Bin1	chr18	+	32431670	32431742	32424819	32424967	32431982	32432093	69,61,82,85	1,0,0,0	36,41,48,39	2,1,3,4	276	204	0.00139475	0.0369967	0.981,1.0,1.0,1.0	0.93,0.968,0.922,0.878	0.071	FALSE
18087	XLOC_048991	Glra2	chrX	-	165289598	165289666	165289439	165289507	165324500	165324634	4,1,2,6	0,1,0,0	11,15,10,19	1,1,0,4	272	204	0.00139912	0.0370711	1.0,0.429,1.0,1.0	0.892,0.918,1.0,0.781	-0.04	FALSE
9136	XLOC_045520	Rbm7	chr9	-	48490843	48490938	48488440	48489988	48493406	48493494	96,101,95,93	1,0,0,1	36,60,25,45	2,4,3,0	299	204	0.00140787	0.0372613	0.985,1.0,1.0,0.984	0.925,0.911,0.85,1.0	0.071	FALSE
4253	XLOC_014758	Mtdh	chr15	+	34115274	34115359	34099483,34114941,34114798,34114023	34099585,34114108,34114975	34116310,34117879	34116376,34118110	7,6,9,8	58,55,34,33	0,0,0,2	36,25,19,43	289	204	0.00141377	0.037376	0.079,0.071,0.157,0.146	0.0,0.0,0.0,0.032	0.105	FALSE
12066	XLOC_019797	Pcdha1	chr18	+	37685194	37687581	37668928,37661792,37674306,36969915,36952740,37680232,36975940,37668952,37659897,37680251	37671525,37676907,37664365,36955150,36976278,37682839,36970137	37825020	37825079	333,263,293,307	6,9,3,4	259,348,289,441	14,19,14,15	2591	204	0.00142382	0.0375996	0.814,0.697,0.885,0.858	0.593,0.591,0.619,0.698	0.188	FALSE
22648	XLOC_032073	Fam193a	chr5	+	34461094	34461881	34458997	34459288	34462083	34462267	222,193,150,178	20,11,9,11	49,55,51,111	0,0,1,1	991	204	0.00142662	0.0376315	0.696,0.783,0.774,0.769	1.0,1.0,0.913,0.958	-0.212	FALSE
9857	XLOC_045323	Dpy19l1	chr9	-	24477648	24477827	24475332	24475453	24481928	24482066	6,5,6,10	36,18,27,24	1,0,0,3	24,30,17,27	383	204	0.00143971	0.0379348	0.082,0.129,0.106,0.182	0.022,0.0,0.0,0.056	0.105	FALSE
7171	XLOC_004247	R3hdm2	chr10	+	127462205	127462283	127459466,127459534	127459575	127464981	127465013	42,32,25,49	5,3,0,10	13,21,9,37	3,6,8,20	282	204	0.00144199	0.0379526	0.859,0.885,1.0,0.78	0.758,0.717,0.449,0.572	0.257	FALSE
9911	XLOC_012705	Nkiras1	chr14	+	18277843	18278101	18276825,18277446,18276695	18276968,18277565,18276806	18278303	18278545	21,16,23,17	50,36,59,46	10,13,9,15	44,84,34,77	462	204	0.00146934	0.0386298	0.156,0.164,0.147,0.14	0.091,0.064,0.105,0.079	0.067	FALSE
13652	XLOC_009413	Evl	chr12	+	108683347	108683410	108683194	108683261	108686049	108686465,108686116	11,8,9,7	32,29,16,31	4,6,3,14	45,64,44,62	267	204	0.00148975	0.0391228	0.208,0.174,0.301,0.147	0.064,0.067,0.05,0.147	0.126	FALSE
18547	XLOC_006104	Neurl4	chr11	+	69903653	69903719	69903007	69903452	69903864	69904163	33,30,32,36	4,5,2,8	14,11,22,11	9,15,4,7	270	204	0.00149319	0.0391699	0.862,0.819,0.924,0.773	0.54,0.357,0.806,0.543	0.283	FALSE
19200	XLOC_019752	Bin1	chr18	+	32429195	32429303	32424819,32426223	32426352,32424967	32431670,32431982	32432093,32431742	81,61,69,53	1,1,0,1	45,66,35,35	2,2,7,5	312	204	0.00150335	0.0393926	0.981,0.976,1.0,0.972	0.936,0.956,0.766,0.821	0.112	FALSE
7903	XLOC_020387	Spire1	chr18	-	67512840	67512879	67506553	67506726	67519290	67519420	16,8,13,12	18,20,20,18	24,25,23,25	16,16,14,17	243	204	0.0015161	0.0396831	0.427,0.251,0.353,0.359	0.557,0.567,0.58,0.552	-0.217	FALSE
1700	XLOC_033313	Uspl1	chr5	+	149187707	149187876	149184715,149184677,149184349,149178167	149184806	149188344	149188473	61,49,57,41	28,37,32,42	23,33,23,32	36,34,34,43	373	204	0.00152665	0.0398711	0.544,0.42,0.493,0.348	0.259,0.347,0.27,0.289	0.16	FALSE
6636	XLOC_004972	Cnot2	chr10	-	116537220	116537443	116507040,116527826,116517316	116507188,116527949,116517383	116549032,116581452	116549105,116581491,116581511,116581485,116549175	96,99,109,98	142,123,154,119	97,71,67,123	89,66,74,78	427	204	0.00152562	0.0398711	0.244,0.278,0.253,0.282	0.342,0.339,0.302,0.43	-0.089	FALSE
13431	XLOC_005020	Tmem5	chr10	-	122090459	122090774	122088878	122089049	122094589	122094692	84,89,74,60	4,2,1,3	91,118,92,179	0,0,0,0	519	204	0.00152882	0.039884	0.892,0.946,0.967,0.887	1.0,1.0,1.0,1.0	-0.077	FALSE
13175	XLOC_044853	Tfdp2	chr9	+	96202321	96202764	96202130,96202155	96202188	96232681,96223093	96232748,96223198	19,24,33,27	16,18,11,26	15,15,12,20	34,24,20,25	647	204	0.00153429	0.039982	0.272,0.296,0.486,0.247	0.122,0.165,0.159,0.201	0.164	FALSE
16579	XLOC_012125	Iqgap2	chr13	-	95887106	95887372	95837823	95837923	95891663	95891922	3,1,4,0	8,8,8,7	2,1,0,3	30,50,32,14	470	204	0.00153595	0.039982	0.14,0.051,0.178,0.0	0.028,0.009,0.0,0.085	0.062	FALSE
22410	XLOC_038108	Asun	chr6	-	146561593	146561617	146560125	146560210	146561728	146561857	11,11,11,13	8,5,5,5	1,0,2,5	3,7,6,8	228	204	0.00154542	0.0401843	0.552,0.663,0.663,0.699	0.23,0.0,0.23,0.359	0.44	FALSE
20836	XLOC_044126	Mtmr2	chr9	+	13760417	13760488	13746417,13749388,13749196,13749318,13748409	13749400	13782276	13782382	4,14,17,7	49,52,61,64	6,3,1,3	57,59,55,50	275	204	0.00155566	0.0404062	0.057,0.166,0.171,0.075	0.072,0.036,0.013,0.043	0.076	FALSE
22582	XLOC_046783	Xiap	chrX	+	42094366	42095272	42068754,42067835,42068356,42067917	42068872,42068056,42068482	42096612	42096712	2506,2069,1916,1884	95,72,71,75	344,382,290,605	29,14,19,36	1110	204	0.00155768	0.0404144	0.829,0.841,0.832,0.822	0.686,0.834,0.737,0.755	0.078	FALSE
6637	XLOC_004972	Cnot2	chr10	-	116537220	116537448	116507040,116527826,116517316	116507188,116527949,116517383	116549032,116581452	116549105,116581491,116581511,116581485,116549175	92,90,108,95	142,123,154,119	88,70,66,130	89,66,74,78	432	204	0.00156445	0.0405458	0.234,0.257,0.249,0.274	0.318,0.334,0.296,0.44	-0.093	FALSE
18027	XLOC_017054	Abhd10	chr16	-	45740318	45740502	45737523,45736892	45737635	45742776	45742902,45743678	128,111,87,86	21,17,21,7	137,120,134,176	7,15,1,17	388	204	0.00157504	0.0407756	0.762,0.774,0.685,0.866	0.911,0.808,0.986,0.845	-0.116	FALSE
14994	XLOC_033664	Tbc1d14	chr5	-	36604510	36604608	36602249,36584787,36600396,36584781	36602803,36584836	36607937	36608085,36608046	165,112,162,126	0,0,0,0	117,128,115,140	6,2,3,2	302	204	0.00157827	0.0408148	1.0,1.0,1.0,1.0	0.929,0.977,0.963,0.979	0.038	FALSE
2110	XLOC_036246	March8	chr6	+	116401336	116402182	116401036	116401122	116403419	116403600,116403428	149,115,115,79	8,6,10,5	77,65,78,90	14,8,20,9	1050	204	0.00158032	0.0408232	0.783,0.788,0.691,0.754	0.517,0.612,0.431,0.66	0.199	FALSE
22006	XLOC_032934	Ppp1cc	chr5	+	122171821	122171926	122168918,122168935	122169149	122172731	122172955,122172803	734,626,591,552	3,5,4,2	337,495,387,645	4,12,7,7	309	204	0.0015844	0.0408842	0.994,0.988,0.99,0.995	0.982,0.965,0.973,0.984	0.016	FALSE
20981	XLOC_003634	Epb4.1l2	chr10	+	25504136	25504259	25501824,25502006,25502005,25488950,25501823	25502138,25502387,25489093,25501911	25507776,25506174	25506273,25507857	313,255,262,291	361,302,277,293	52,99,76,87	47,58,44,75	327	204	0.00159206	0.041037	0.351,0.345,0.371,0.383	0.408,0.516,0.519,0.42	-0.103	FALSE
18985	XLOC_008232	Exoc7	chr11	-	116297570	116297663	116296729,116295543	116295689,116296798	116300265	116300433	54,46,36,49	3,0,4,1	45,62,41,56	7,15,6,7	297	204	0.00159626	0.0411007	0.925,1.0,0.861,0.971	0.815,0.74,0.824,0.846	0.133	FALSE
18287	XLOC_039265	Grm5	chr7	+	87596115	87596262	87586514	87586718	87602345	87603201	42,29,40,35	4,1,0,0	121,181,141,134	0,1,1,0	351	204	0.00161801	0.0416156	0.859,0.944,1.0,1.0	1.0,0.991,0.988,1.0	-0.044	FALSE
12942	XLOC_004345	Syne1	chr10	-	5426212	5426275	5425667	5425760	5436738	5436822	24,11,18,13	10,9,8,6	21,41,33,60	4,9,7,8	267	204	0.0016225	0.0416858	0.647,0.483,0.632,0.623	0.8,0.777,0.783,0.851	-0.207	FALSE
18587	XLOC_035938	Zfp638	chr6	+	83956693	83956762	83954710	83954761	83959930,83957508,83958183	83957592,83959968,83958252	83,68,81,46	24,24,29,13	36,49,32,44	17,25,20,50	273	204	0.00164503	0.0422188	0.721,0.679,0.676,0.726	0.613,0.594,0.545,0.397	0.163	FALSE
20393	XLOC_032713	Mtf2	chr5	+	108069161	108069523	108065600,108065728,108067459,108065673,108065741,108065710,108065743	108067572,108065965	108080824,108080921,108073306,108086998	108080841,108081027,108087094,108073454,108081023	48,42,45,22	31,33,42,38	63,44,43,50	24,23,27,16	566	204	0.00167776	0.0430122	0.358,0.314,0.279,0.173	0.486,0.408,0.365,0.53	-0.166	FALSE
17937	XLOC_012068	Adgrv1	chr13	-	81430306	81430599	81427602	81427746	81433424	81433898	5,1,0,4	33,34,18,27	3,4,4,4	9,9,2,18	497	204	0.00169711	0.0434613	0.059,0.012,0.0,0.057	0.12,0.154,0.451,0.084	-0.17	FALSE
15122	XLOC_030468	Erp44	chr4	-	48220043	48220100	48219342	48219518,48219527	48236872,48279383	48279585,48236988	0,6,0,7	11,12,16,14	0,0,0,0	15,34,21,22	261	204	0.00171574	0.0437967	0.0,0.281,0.0,0.281	0.0,0.0,0.0,0.0	0.141	FALSE
16669	XLOC_005751	Slu7	chr11	+	43436353	43436485	43435053,43433758	43433819,43435211	43437344	43437530	28,44,62,30	85,94,121,99	32,51,34,40	61,61,46,65	336	204	0.00171488	0.0437967	0.167,0.221,0.237,0.155	0.242,0.337,0.31,0.272	-0.095	FALSE
18959	XLOC_022224	Mapkap1	chr2	+	34419107	34419265	34406885,34406861,34407182,34406770,34406868,34406877	34406848,34407089,34407254	34432002,34435132,34429517	34429626,34432330,34435222	103,81,85,92	17,8,9,19	38,44,40,81	13,15,20,16	362	204	0.00171465	0.0437967	0.773,0.851,0.842,0.732	0.622,0.623,0.53,0.74	0.171	FALSE
11982	XLOC_042887	Grtp1	chr8	-	13188080	13188560	13186882	13186979	13189622	13189747	321,233,312,284	100,98,76,80	1,8,9,11	7,6,9,6	684	204	0.00172491	0.0439199	0.489,0.415,0.55,0.514	0.041,0.285,0.23,0.353	0.265	FALSE
19126	XLOC_002869	Smg7	chr1	-	152843229	152843379	152841512	152841593	152844035	152844407	85,72,51,78	4,1,0,2	58,68,50,65	7,9,2,7	354	204	0.00172325	0.0439199	0.925,0.976,1.0,0.957	0.827,0.813,0.935,0.843	0.11	FALSE
3014	XLOC_029383	Inadl	chr4	+	98469219	98469239	98465033	98465195	98469472	98469604	39,40,43,29	8,8,8,3	15,0,2,1	5,4,3,4	224	204	0.00172711	0.0439199	0.816,0.82,0.83,0.898	0.732,0.0,0.378,0.185	0.517	FALSE
8637	XLOC_026361	Celf3	chr3	+	94484491	94484683	94482721,94484370,94480267,94482554,94484326	94484402,94482818,94480350,94482602	94484816	94484865,94484964	15,10,14,9	30,29,18,15	12,22,18,7	52,87,42,63	396	204	0.00172798	0.0439199	0.205,0.151,0.286,0.236	0.106,0.115,0.181,0.054	0.105	FALSE
532	XLOC_043419	Tk2	chr8	-	104247646	104247684	104243384	104243459	104248400	104248558	47,33,49,64	8,7,4,8	65,78,57,38	2,2,3,2	242	204	0.00173188	0.0439719	0.832,0.799,0.912,0.871	0.965,0.97,0.941,0.941	-0.101	FALSE
15668	XLOC_028969	Il11ra1	chr4	+	41756681	41756811	41756512	41756561	41756938	41756995	20,15,22,19	6,3,5,5	22,14,19,13	11,9,15,19	334	204	0.00173431	0.0439866	0.671,0.753,0.729,0.699	0.55,0.487,0.436,0.295	0.271	FALSE
6452	XLOC_022395	Pkp4	chr2	+	59266387	59266500	59214677	59214814	59289217	59289252	57,63,39,59	5,5,5,3	120,124,88,96	4,4,2,0	317	204	0.00173951	0.0440713	0.88,0.89,0.834,0.927	0.951,0.952,0.966,1.0	-0.084	FALSE
16141	XLOC_037572	Foxp1	chr6	-	99429209	99429325	99308376,99399670,99308343	99399717,99308438	99435215	99435345	5,4,8,2	6,9,11,6	3,2,3,0	12,16,22,16	320	204	0.00176152	0.0445339	0.347,0.221,0.317,0.175	0.137,0.074,0.08,0.0	0.192	FALSE
939	XLOC_045332	Glb1l2	chr9	-	26796405	26796603	26791781	26791890	26806297	26806468	290,261,283,293	3,3,2,2	34,27,33,28	0,1,2,1	402	204	0.0017601	0.0445339	0.98,0.978,0.986,0.987	1.0,0.932,0.893,0.934	0.043	FALSE
18043	XLOC_019200	2410015M20Rik	chr17	-	56608637	56608692	56607403	56607841	56608845	56609023	286,255,303,242	8,8,9,14	221,187,193,257	18,17,10,17	259	204	0.00176372	0.0445419	0.966,0.962,0.964,0.932	0.906,0.897,0.938,0.923	0.04	FALSE
10340	XLOC_028198	Ank2	chr3	-	126979255	126979267	126976844	126976947	126981799	126981944	47,49,31,64	16,8,8,8	67,91,83,97	35,47,33,34	216	204	0.00177413	0.044757	0.735,0.853,0.785,0.883	0.644,0.646,0.704,0.729	0.133	FALSE
9729	XLOC_003729	Hace1	chr10	+	45638320	45638403	45618497	45618629	45648590	45648687	56,61,71,71	14,11,5,9	27,38,44,49	2,1,0,1	287	204	0.00178422	0.0449638	0.74,0.798,0.91,0.849	0.906,0.964,1.0,0.972	-0.136	FALSE
13418	XLOC_037746	Mical3	chr6	-	120969354	120969492	120962754	120962865	120973402	120973647	2,4,1,2	0,0,0,1	1,14,3,13	1,0,0,0	342	204	0.00179062	0.0450772	1.0,1.0,1.0,0.544	0.374,1.0,1.0,1.0	0.042	FALSE
482	XLOC_019966	Zfp532	chr18	+	65651559	65651722	65644192,65622983,65619659,65625239	65644369,65625334	65682894,65656350	65656632,65683403,65683007	257,220,263,216	8,12,9,7	127,145,95,114	10,13,4,12	367	204	0.00179994	0.0452592	0.947,0.911,0.942,0.945	0.876,0.861,0.93,0.841	0.059	FALSE
7528	XLOC_019752	Bin1	chr18	+	32429195	32429723	32424819,32426223	32426352,32424967	32431670,32431982	32432093,32431742	162,113,114,110	1,1,0,1	89,100,56,97	2,2,7,5	732	204	0.00180167	0.0452592	0.978,0.969,1.0,0.968	0.925,0.933,0.69,0.844	0.131	FALSE
9500	XLOC_009437	Rian	chr12	+	109642564	109642652	109640266,109640267,109637838	109640328,109637926	109645261,109645262,109643413	109645395,109645331,109643461	109,104,102,114	11,7,7,12	192,194,148,190	5,8,6,8	292	204	0.00180745	0.0453564	0.874,0.912,0.911,0.869	0.964,0.944,0.945,0.943	-0.057	FALSE
5008	XLOC_017065	Dzip3	chr16	-	48944762	48944928	48943456	48943552	48945597	48945623	69,54,49,46	5,4,8,7	67,81,48,148	5,2,0,4	370	204	0.00180958	0.0453619	0.884,0.882,0.772,0.784	0.881,0.957,1.0,0.953	-0.117	FALSE
10035	XLOC_040587	Ppfia3	chr7	-	45343552	45343579	45342325	45342501	45343740	45343803	4,11,7,8	5,4,9,6	9,29,17,29	1,4,2,9	231	204	0.00182192	0.0455551	0.414,0.708,0.407,0.541	0.888,0.865,0.882,0.74	-0.326	FALSE
1606	XLOC_002217	Kansl1l	chr1	-	66728443	66728575	66726686	66726808,66726805	66735636	66735744	16,18,16,15	7,9,10,10	12,22,7,14	2,0,2,0	336	204	0.00182276	0.0455551	0.581,0.548,0.493,0.477	0.785,1.0,0.68,1.0	-0.342	FALSE
9279	XLOC_044588	Dpp8	chr9	+	65074942	65075128	65074438	65074585	65075735	65075888	14,18,15,19	69,65,72,69	10,13,6,5	71,85,70,76	390	204	0.00182305	0.0455551	0.096,0.127,0.098,0.126	0.069,0.074,0.043,0.033	0.057	FALSE
12215	XLOC_005852	Clk4	chr11	+	51270536	51270595	51263113,51267170,51268164,51263185	51267331,51263269,51268231	51271799	51273168,51272364,51272060,51272022	40,32,25,28	21,25,27,28	8,29,14,22	30,42,21,38	263	204	0.00186048	0.0464415	0.596,0.498,0.418,0.437	0.171,0.349,0.341,0.31	0.194	FALSE
10189	XLOC_022977	Serf2	chr2	+	121457008	121457291	121449974,121449975	121450083	121457645	121458043,121457701	558,556,625,587	0,3,3,1	339,289,197,231	4,3,2,4	487	204	0.00187294	0.0467033	1.0,0.987,0.989,0.996	0.973,0.976,0.976,0.96	0.022	FALSE
10709	XLOC_007433	Ncor1	chr11	-	62349352	62349493	62345234	62345318	62351377	62351546	88,76,84,77	13,11,6,23	50,74,40,65	18,19,14,29	345	204	0.0018793	0.0468128	0.8,0.803,0.892,0.664	0.622,0.697,0.628,0.57	0.161	FALSE
13889	XLOC_009718	Prkd1	chr12	-	50435163	50435352	50428102	50428234	50465139,50489902,50448271	50490041,50448308,50465237	22,4,20,10	30,27,18,17	0,2,1,0	8,10,14,13	393	204	0.00189283	0.0471004	0.276,0.071,0.366,0.234	0.0,0.094,0.036,0.0	0.204	FALSE
4831	XLOC_023091	Pank2	chr2	+	131271558	131271651	131262499,131262567,131262795,131262483,131262490,131262524,131262494	131262815	131273910	131274120,131274263	12,15,15,13	37,47,37,42	9,8,3,12	57,54,45,56	297	204	0.00189945	0.0472155	0.182,0.18,0.218,0.175	0.098,0.092,0.044,0.128	0.098	FALSE
23318	XLOC_017963	0610011F06Rik	chr17	+	25875959	25876122	25875529,25875463	25875726	25876219,25876660	25876739,25876279	39,62,76,53	3,3,5,8	86,77,81,92	1,1,4,0	367	204	0.00190981	0.0474232	0.878,0.92,0.894,0.786	0.98,0.977,0.918,1.0	-0.099	FALSE
10265	XLOC_029739	Tmem234	chr4	+	129601406	129601961	129600701,129600982	129601243,129601134	129602194	129602261	87,74,47,76	87,75,57,80	79,73,53,103	52,58,42,43	759	204	0.00191914	0.047605	0.212,0.21,0.181,0.203	0.29,0.253,0.253,0.392	-0.095	FALSE
20852	XLOC_026223	5830417I10Rik	chr3	+	88815631	88815748	88813683	88813834	88819669,88889670	88819786,88889839	2,0,1,1	23,22,22,19	1,5,2,1	4,14,7,4	321	204	0.00192394	0.0476742	0.052,0.0,0.028,0.032	0.137,0.185,0.154,0.137	-0.125	FALSE
20865	XLOC_034242	Gm28050	chr5	-	106634830	106635436	106619539,106619540	106619642	106666784,106635609,106696531	106636323,106696805,106638635,106696571,106666845,106696830	2261,1983,1968,1884	23,24,24,28	690,958,608,1042	2,8,1,5	810	204	0.00192654	0.0476889	0.961,0.954,0.954,0.944	0.989,0.968,0.994,0.981	-0.03	FALSE
10153	XLOC_048068	Tmem255a	chrX	-	38225053	38225125	38224580	38224669	38233102	38233192	3,1,9,3	0,1,0,0	4,10,6,17	0,0,2,0	276	204	0.0019308	0.0477427	1.0,0.425,1.0,1.0	1.0,1.0,0.689,1.0	-0.066	FALSE
21985	XLOC_000886	2310035C23Rik	chr1	+	105686948	105687020	105678162	105678252	105687129	105687185	54,39,40,50	10,12,11,5	23,31,19,32	12,12,10,18	276	204	0.00193274	0.0477427	0.8,0.706,0.729,0.881	0.586,0.656,0.584,0.568	0.18	FALSE
23689	XLOC_042054	Cul4a	chr8	+	13121676	13121746	13106193,13105935	13106309	13122806	13122880	61,66,47,56	0,0,3,0	40,57,22,50	5,7,2,2	274	204	0.00193671	0.0477909	1.0,1.0,0.921,1.0	0.856,0.858,0.891,0.949	0.092	FALSE
12090	XLOC_030772	E130114P18Rik	chr4	-	97574818	97574921	97569181,97569159	97569278	97584547	97584636,97584620	5,7,3,10	30,31,44,33	22,26,9,41	53,55,40,58	307	204	0.00195431	0.0481752	0.1,0.13,0.043,0.168	0.216,0.239,0.13,0.32	-0.116	FALSE
2766	XLOC_032016	Atraid	chr5	+	31075470	31075521	31075088	31075185	31075808	31075853	4,2,5,4	3,2,2,1	0,0,1,1	3,6,3,9	255	204	0.00196856	0.0484762	0.516,0.444,0.667,0.762	0.0,0.0,0.211,0.082	0.524	FALSE
2099	XLOC_015544	Scrib	chr15	-	76074606	76074657	76072406	76072568	76075541	76075631	70,55,44,54	74,47,40,52	49,92,52,89	26,48,41,45	255	204	0.00198496	0.0488292	0.431,0.484,0.468,0.454	0.601,0.605,0.504,0.613	-0.121	FALSE
15593	XLOC_016351	Dlg1	chr16	+	31854667	31854688	31853842,31853650	31853884	31856440	31857648,31856491	7,21,13,8	86,48,63,81	16,24,18,23	34,64,21,80	225	204	0.00198955	0.0488915	0.069,0.284,0.158,0.082	0.299,0.254,0.437,0.207	-0.151	FALSE
16411	XLOC_021251	Uqcc3	chr19	-	8880705	8880871	8875980	8880616	8883698	8890514	266,363,288,246	22,19,22,14	63,60,61,67	1,0,0,0	370	204	0.00200145	0.0490822	0.87,0.913,0.878,0.906	0.972,1.0,1.0,1.0	-0.101	FALSE
16588	XLOC_005520	Ap1b1	chr11	+	5033241	5033262	5032417	5032619	5033686	5033842	94,89,84,138	4,4,3,2	59,85,73,47	2,9,11,4	225	204	0.00199945	0.0490822	0.955,0.953,0.962,0.984	0.964,0.895,0.857,0.914	0.056	FALSE
22588	XLOC_009064	Nrcam	chr12	+	44566839	44566869	44566287	44566412	44568543	44568645	20,31,22,26	27,15,14,21	54,90,47,77	15,23,24,29	234	204	0.00201005	0.0492421	0.392,0.643,0.578,0.519	0.758,0.773,0.631,0.698	-0.182	FALSE
4246	XLOC_021462	Cpeb3	chr19	-	37105790	37105814	37088419,37088334	37088560,37088587	37126331	37126388	381,295,305,331	10,15,17,18	60,82,84,76	6,7,7,8	228	204	0.00202879	0.0496498	0.972,0.946,0.941,0.943	0.899,0.913,0.915,0.895	0.045	FALSE
12065	XLOC_030521	Ctnnal1	chr4	-	56838004	56838047	56837731	56837902	56838965,56838421	56838584,56838700,56839055	9,18,5,8	2,4,1,5	8,13,14,14	17,22,11,13	247	204	0.00203342	0.0497119	0.788,0.788,0.805,0.569	0.28,0.328,0.512,0.471	0.34	FALSE
13286	XLOC_002237	Ikzf2	chr1	-	69685693	69685797	69684123	69684172	69687040	69687140,69687364,69687245,69687509	15,14,11,13	42,34,52,38	11,5,5,7	7,7,7,11	308	204	0.00204152	0.0498586	0.191,0.214,0.123,0.185	0.51,0.321,0.321,0.297	-0.184	FALSE
20192	XLOC_009063	Pnpla8	chr12	+	44304910	44305105	44299233	44299291	44307918	44308114	121,78,110,88	4,2,2,4	86,139,87,170	0,0,0,0	399	204	0.00204617	0.0499206	0.939,0.952,0.966,0.918	1.0,1.0,1.0,1.0	-0.056	FALSE
6761	XLOC_004247	R3hdm2	chr10	+	127462187	127462283	127459466,127459534	127459575	127464981	127465013	77,64,58,82	5,3,0,10	32,54,23,78	3,6,8,20	300	204	0.00206486	0.0503248	0.913,0.936,1.0,0.848	0.879,0.86,0.662,0.726	0.143	FALSE
4105	XLOC_031229	Srrm1	chr4	-	135345334	135346445	135344498,135343863	135344669	135346734	135346857,135347204	167,147,157,155	19,19,20,19	104,211,101,409	11,13,5,17	1315	204	0.00207654	0.0505576	0.577,0.546,0.549,0.559	0.595,0.716,0.758,0.789	-0.157	FALSE
17019	XLOC_012190	Trappc13	chr13	-	104152164	104152182	104150049	104150183	104154219,104154295	104154233,104154340	10,9,4,11	30,41,34,29	0,8,1,0	23,39,35,39	222	204	0.00207953	0.0505785	0.234,0.168,0.098,0.258	0.0,0.159,0.026,0.0	0.143	FALSE
12033	XLOC_043199	Mast3	chr8	-	70796712	70796802	70789996	70790085	70799457	70799489	2,1,3,5	0,1,0,0	4,1,6,6	2,2,0,0	294	204	0.00208895	0.0507162	1.0,0.41,1.0,1.0	0.581,0.258,1.0,1.0	0.143	FALSE
13807	XLOC_021077	Rbm20	chr19	+	53792165	53793446	53677305	53677592	53813247	53814340	271,216,245,234	1,1,2,2	7,12,6,5	2,0,0,1	1485	204	0.00208947	0.0507162	0.974,0.967,0.944,0.941	0.325,1.0,1.0,0.407	0.273	FALSE
8223	XLOC_042887	Grtp1	chr8	-	13188097	13188560	13186882	13186979	13189622	13189747	290,207,273,254	100,98,76,80	1,7,8,10	7,6,9,6	667	204	0.00209407	0.0507759	0.47,0.392,0.523,0.493	0.042,0.263,0.214,0.338	0.255	FALSE
18910	XLOC_031229	Srrm1	chr4	-	135345195	135346445	135344498,135343863	135344669	135346734	135346857,135347204	192,159,177,169	19,19,20,19	118,226,114,446	11,13,5,17	1454	204	0.00213375	0.0516324	0.586,0.54,0.554,0.555	0.601,0.709,0.762,0.786	-0.156	FALSE
2418	XLOC_009912	Entpd5	chr12	-	84399339	84399412	84396678	84396958	84405405,84400829	84405475,84405476,84400885,84400934	42,44,52,47	33,19,8,20	16,22,16,11	17,15,26,15	277	204	0.002133	0.0516324	0.484,0.63,0.827,0.634	0.409,0.519,0.312,0.351	0.246	FALSE
21023	XLOC_021602	Ablim1	chr19	-	57051129	57051234	57049461	57049509	57061252	57061382	105,65,71,95	10,24,10,15	75,123,50,87	28,36,26,32	309	204	0.0021562	0.0521225	0.874,0.641,0.824,0.807	0.639,0.693,0.559,0.642	0.153	FALSE
20825	XLOC_024199	Atf2	chr2	-	73853794	73853891	73850863	73850982	73863168	73863238	56,40,35,49	15,14,8,16	34,54,45,79	7,6,6,7	301	204	0.0021628	0.0522289	0.717,0.659,0.748,0.675	0.767,0.859,0.836,0.884	-0.137	FALSE
17556	XLOC_006104	Neurl4	chr11	+	69903676	69903719	69903007	69903452	69903864	69904163	22,22,21,23	4,5,2,8	7,6,14,8	9,15,4,7	247	204	0.0021973	0.0530079	0.82,0.784,0.897,0.704	0.391,0.248,0.743,0.486	0.334	FALSE
9494	XLOC_043113	Wdr17	chr8	-	54672484	54672576	54670300	54670383	54681345	54681530	127,99,118,111	3,3,4,2	3,3,1,8	0,1,2,0	296	204	0.00221938	0.0534861	0.967,0.958,0.953,0.975	1.0,0.674,0.256,1.0	0.231	FALSE
3331	XLOC_043562	Sipa1l2	chr8	-	125423192	125423246	125422578	125422702	125433177,125439263	125439483,125433309	1,0,2,3	19,25,13,14	0,8,4,11	4,11,10,10	258	204	0.00222617	0.0535954	0.04,0.0,0.108,0.145	0.0,0.365,0.24,0.465	-0.194	FALSE
23595	XLOC_042557	Phkb	chr8	+	85896668	85896757	85896429	85896537	85901876	85901957	12,14,17,13	135,136,157,158	3,3,5,3	77,122,113,93	293	204	0.00225648	0.0542699	0.058,0.067,0.07,0.054	0.026,0.017,0.03,0.022	0.038	FALSE
12129	XLOC_004914	Tmtc3	chr10	-	100485050	100485125	100475420,100477804	100478022	100487161	100487392,100487347,100487339,100487350	14,13,17,5	27,23,18,30	0,3,1,0	8,14,15,18	279	204	0.00227793	0.0547304	0.275,0.292,0.408,0.109	0.0,0.135,0.046,0.0	0.226	FALSE
19814	XLOC_040623	Tsg101	chr7	-	46903521	46903588	46892357	46892560	46907050	46907177	41,49,49,28	4,13,11,4	15,20,4,19	7,8,8,12	271	204	0.00228364	0.0548121	0.885,0.739,0.77,0.84	0.617,0.653,0.273,0.544	0.287	FALSE
19516	XLOC_041396	Smg1	chr7	-	118217719	118217777	118212888	118213052	118243204	118243655,118243637,118243349	11,19,17,21	69,63,41,56	36,27,27,38	49,58,48,73	262	204	0.00230934	0.0553728	0.11,0.19,0.244,0.226	0.364,0.266,0.305,0.288	-0.113	FALSE
19447	XLOC_017748	Gtf2h5	chr17	+	6118295	6118366	6106436,6107399,6106857,6106890,6106478,6106736,6106391	6106996,6107788,6106582	6137210,6121827,6176828	6122344,6139156,6125676,6176957	5,5,1,9	99,59,87,72	1,1,4,3	111,126,105,158	275	204	0.00232371	0.055661	0.036,0.059,0.008,0.085	0.007,0.006,0.027,0.014	0.034	FALSE
4527	XLOC_008917	Itsn2	chr12	+	4640912	4640993	4639654	4639794	4649982	4650119	63,40,41,52	27,20,27,19	26,24,20,42	6,7,3,4	285	204	0.00233204	0.0558044	0.625,0.589,0.521,0.662	0.756,0.71,0.827,0.883	-0.195	FALSE
10036	XLOC_003971	Oaz1	chr10	+	80828236	80828382	80826682,80826655,80826692,80826685,80826453	80826905	80828460	80828633	1823,2018,1672,1569	12,22,16,13	1170,1132,1126,1319	3,2,3,1	350	204	0.00233708	0.0558123	0.989,0.982,0.984,0.986	0.996,0.997,0.995,0.999	-0.012	FALSE
12748	XLOC_015162	Tmbim6	chr15	+	99399656	99399871	99393218,99393609,99392881,99393591,99392985,99393021,99393694	99393040,99393730,99393694,99393383	99401579,99400060,99404413	99400207,99404534,99401663	33,41,33,55	561,604,641,679	18,24,14,20	530,529,478,395	419	204	0.00233514	0.0558123	0.028,0.032,0.024,0.038	0.016,0.022,0.014,0.024	0.011	FALSE
18904	XLOC_005962	Mrpl55	chr11	+	59204555	59204757	59202485	59202659	59205648	59206994	58,46,46,59	0,4,6,3	14,50,22,33	5,5,6,10	406	204	0.00235537	0.0561923	1.0,0.852,0.794,0.908	0.585,0.834,0.648,0.624	0.216	FALSE
19855	XLOC_003634	Epb4.1l2	chr10	+	25501824	25501911	25488950,25488951	25489093	25504136,25506174	25506273,25504259	3,1,7,4	84,75,91,90	0,0,0,2	3,5,1,6	291	204	0.00236816	0.0564407	0.024,0.009,0.051,0.03	0.0,0.0,0.0,0.189	-0.019	FALSE
14272	XLOC_042297	Acsl1	chr8	+	46471872	46472049	46471040,46471098	46471230	46492799	46493026	16,17,22,22	71,74,61,69	1,1,0,8	24,36,33,27	381	204	0.00237406	0.0565245	0.108,0.11,0.162,0.146	0.022,0.015,0.0,0.137	0.088	FALSE
19174	XLOC_006425	Spag9	chr11	+	94080739	94080754	94071564,94071662,94079198	94079210,94071686	94081339	94081397	34,36,35,39	34,17,19,24	32,48,25,57	55,53,36,58	219	204	0.00238445	0.056664	0.482,0.664,0.632,0.602	0.351,0.458,0.393,0.478	0.175	FALSE
7844	XLOC_035730	E230016M11Rik	chr6	+	67077247	67077365	67073805	67074026	67079902	67080139,67080654	26,18,19,29	0,1,2,0	1,3,3,5	1,0,0,1	322	204	0.0023847	0.056664	1.0,0.919,0.858,1.0	0.388,1.0,1.0,0.76	0.157	FALSE
15581	XLOC_006267	Ift20	chr11	+	78538509	78538738	78536472,78536442	78536576	78538833	78538962	287,286,301,281	11,25,23,16	221,199,213,252	27,25,17,29	433	204	0.00238762	0.0566767	0.925,0.843,0.86,0.892	0.794,0.789,0.855,0.804	0.07	FALSE
3806	XLOC_005962	Mrpl55	chr11	+	59204534	59204757	59202485	59202659	59205648	59206994	61,48,49,61	0,4,6,3	14,54,23,34	5,5,6,10	427	204	0.00240951	0.0571392	1.0,0.851,0.796,0.907	0.572,0.838,0.647,0.619	0.22	FALSE
15453	XLOC_028850	Faxc	chr4	+	21958443	21958667	21936632,21948691	21948888,21936768	21982385	21982502	49,43,37,56	17,17,17,11	32,40,28,63	4,7,3,7	428	204	0.002419	0.0573068	0.579,0.547,0.509,0.708	0.792,0.731,0.816,0.811	-0.202	FALSE
15626	XLOC_032841	Gm13832	chr5	+	115447129	115447186	115445394	115445475	115450214	115450283	142,98,94,117	55,36,31,46	110,125,75,120	20,18,20,36	261	204	0.00243078	0.0575285	0.669,0.68,0.703,0.665	0.811,0.844,0.746,0.723	-0.102	FALSE
16550	XLOC_006914	Nf2	chr11	-	4799860	4799995	4794842	4794917	4803677	4803753	159,126,104,141	5,9,6,8	125,113,80,133	0,3,2,0	339	204	0.00244906	0.0578457	0.95,0.894,0.913,0.914	1.0,0.958,0.96,1.0	-0.062	FALSE
8642	XLOC_039274	Picalm	chr7	+	90182218	90182368	90177499	90177603	90189149	90189257	151,106,129,145	3,4,6,5	117,187,116,182	6,19,11,15	354	204	0.00244871	0.0578457	0.967,0.939,0.925,0.944	0.918,0.85,0.859,0.875	0.068	FALSE
4950	XLOC_021251	Uqcc3	chr19	-	8880705	8880836	8875980	8880616	8883698	8890514	217,312,238,200	22,19,22,14	50,49,49,57	1,0,0,0	335	204	0.002458	0.057999	0.857,0.909,0.868,0.897	0.968,1.0,1.0,1.0	-0.109	FALSE
4600	XLOC_036246	March8	chr6	+	116401415	116402182	116401036	116401122	116403419	116403600,116403428	126,91,101,65	8,6,10,5	65,52,68,83	14,8,20,9	971	204	0.00246726	0.0581596	0.768,0.761,0.68,0.732	0.494,0.577,0.417,0.66	0.198	FALSE
4617	XLOC_043229	Eps15l1	chr8	-	72358312	72358445	72345965,72340917	72346171,72341524	72367903	72367986	3,5,6,6	6,7,4,10	22,23,24,10	7,4,2,8	337	204	0.00247433	0.0582684	0.232,0.302,0.476,0.266	0.655,0.777,0.879,0.431	-0.366	FALSE
18566	XLOC_024106	Baz2b	chr2	-	59935214	59935280	59933670	59933715	59936685	59936751	122,131,99,99	0,2,0,0	51,70,50,74	6,1,2,1	270	204	0.00249787	0.0587061	1.0,0.98,1.0,1.0	0.865,0.981,0.95,0.982	0.05	FALSE
21012	XLOC_033461	Ptpn12	chr5	-	21029775	21029884	21022017	21022094	21055648	21055897,21055725,21055753,21055973,21055911	57,58,52,42	0,6,0,3	53,22,31,51	10,2,4,9	313	204	0.00249602	0.0587061	1.0,0.863,1.0,0.901	0.775,0.878,0.835,0.787	0.122	FALSE
2828	XLOC_008107	Kansl1	chr11	-	104342858	104343047	104342362	104342511	104343490	104343673	63,45,44,53	9,4,2,4	33,51,36,47	6,15,10,10	393	204	0.00250418	0.0587962	0.784,0.854,0.919,0.873	0.741,0.638,0.651,0.709	0.173	FALSE
2606	XLOC_013691	Ndst2	chr14	-	20757665	20757728	20755658	20755702	20760143	20760186	0,5,3,1	36,43,36,37	3,15,5,7	28,51,29,31	267	204	0.00250819	0.058832	0.0,0.082,0.06,0.02	0.076,0.183,0.116,0.147	-0.09	FALSE
17072	XLOC_041369	Btbd10	chr7	-	113351781	113351938	113335321,113332609	113335518	113364904,113368871	113364969,113368958	12,16,17,11	54,39,33,40	14,18,17,28	27,33,20,26	361	204	0.0025385	0.0594842	0.112,0.188,0.225,0.135	0.227,0.236,0.324,0.378	-0.126	FALSE
21816	XLOC_021957	Cacnb2	chr2	+	14763553	14763992	14739031,14739215,14763103,14762661,14614263	14763362,14739763,14614356	14874769	14874889	532,425,474,432	13,16,11,15	64,100,93,128	6,7,3,8	643	204	0.0025679	0.0601137	0.928,0.894,0.932,0.901	0.772,0.819,0.908,0.835	0.08	FALSE
4865	XLOC_032713	Mtf2	chr5	+	108069161	108069363	108065600,108065728,108067459,108065673,108065741,108065710,108065743	108067572,108065965	108080824,108080921,108073306,108086998	108081027,108087094,108073454,108081023	45,35,36,23	31,33,42,38	55,38,38,44	24,23,27,16	406	204	0.00263869	0.0617101	0.422,0.348,0.301,0.233	0.535,0.454,0.414,0.58	-0.17	FALSE
2703	XLOC_043229	Eps15l1	chr8	-	72345965	72346171	72340917	72341524	72358312,72367903	72367986,72358445	29,20,23,17	1,5,2,3	15,24,11,23	11,9,6,9	410	204	0.00264296	0.061749	0.935,0.666,0.851,0.738	0.404,0.57,0.477,0.56	0.295	FALSE
10193	XLOC_028382	Adgrl2	chr3	-	148820450	148820468	148815585,148816939,148817092,148815240,148818633,148816075,148815854,148815855,148817744,148818647,148817721,148816092	148817928,148818686	148820972,148822954,148822987,148823695,148821279	148821408,148823824,148823051,148821054,148821025	1,4,2,0	12,10,6,6	0,1,0,1	29,27,20,37	222	204	0.00265091	0.0618738	0.071,0.269,0.234,0.0	0.0,0.033,0.0,0.024	0.129	FALSE
7248	XLOC_012778	Fam208a	chr14	+	27479628	27479807	27476537	27477220	27479923	27480091	101,68,54,61	6,1,9,4	74,95,62,132	2,1,0,2	383	204	0.00265756	0.061968	0.9,0.973,0.762,0.89	0.952,0.981,1.0,0.972	-0.095	FALSE
22224	XLOC_034523	Ubc	chr5	-	125387529	125387582	125382148	125387301	125387757	125387810	107,105,108,33	115,187,199,44	58,22,25,128	154,112,203,142	257	204	0.00267376	0.0622844	0.425,0.308,0.301,0.373	0.23,0.135,0.089,0.417	0.134	FALSE
21761	XLOC_026406	Otud7b	chr3	+	96108710	96108768	96104545,96103122,96104547,96104526	96104819,96104628	96136473,96130230	96136624,96131027,96130343	20,23,20,25	104,112,117,116	2,0,3,2	31,40,48,19	262	204	0.00268219	0.0623584	0.13,0.138,0.117,0.144	0.048,0.0,0.046,0.076	0.09	FALSE
2480	XLOC_005630	Usp34	chr11	+	23474265	23474389	23472949	23473054	23484101	23484181	38,38,17,38	15,4,9,9	9,23,7,34	6,23,12,20	328	204	0.00268145	0.0623584	0.612,0.855,0.54,0.724	0.483,0.383,0.266,0.514	0.271	FALSE
2185	XLOC_024863	4930402H24Rik	chr2	-	130777475	130777502	130777204	130777281	130778416,130777859	130778504,130778400,130778403,130778399	9,10,14,13	15,9,6,9	7,6,7,10	11,21,23,26	231	204	0.00268571	0.0623789	0.346,0.495,0.673,0.561	0.36,0.201,0.212,0.254	0.262	FALSE
19353	XLOC_034651	Cux1	chr5	-	136312642	136313314	136257912	136258040	136314306	136314403	38,41,18,31	30,26,18,16	53,92,54,111	23,28,28,30	876	204	0.00269667	0.0625723	0.228,0.269,0.189,0.311	0.349,0.433,0.31,0.463	-0.14	FALSE
15	XLOC_019728	AW554918	chr18	+	25344863	25344962	25339713	25340384	25399925	25400107	56,46,33,41	2,1,0,0	12,20,27,17	1,6,4,0	303	204	0.00270621	0.0626709	0.95,0.969,1.0,1.0	0.89,0.692,0.82,1.0	0.129	FALSE
3577	XLOC_018053	Pknox1	chr17	+	31581803	31582050	31564800,31564758	31564888	31583695	31583803	29,40,26,44	20,19,18,19	45,51,31,55	12,4,10,15	451	204	0.0027061	0.0626709	0.396,0.488,0.395,0.512	0.629,0.852,0.584,0.624	-0.225	FALSE
16891	XLOC_034499	Rsrc2	chr5	-	123742778	123742856	123740671	123740884,123740862	123743637	123743678	102,86,105,78	78,78,99,73	46,63,40,68	86,87,55,71	282	204	0.00275103	0.0636468	0.486,0.444,0.434,0.436	0.279,0.344,0.345,0.409	0.106	FALSE
15359	XLOC_008075	Gpatch8	chr11	-	102537111	102537146	102531312,102526891,102528093	102531330,102528166	102538281	102538356	1,3,1,0	48,44,26,30	4,3,3,12	33,23,31,40	239	204	0.00276427	0.0638908	0.017,0.055,0.032,0.0	0.094,0.1,0.076,0.204	-0.092	FALSE
13758	XLOC_015713	Tubgcp6	chr15	-	89126640	89126706	89126377	89126437	89126868	89126995	7,6,2,1	0,0,0,1	3,5,1,6	1,0,0,0	270	204	0.00282348	0.0651957	1.0,1.0,1.0,0.43	0.694,1.0,1.0,1.0	-0.066	FALSE
15961	XLOC_044586	Dennd4a	chr9	+	64835953	64836081	64835285	64835352	64838812	64839144	142,117,104,131	5,8,7,3	133,128,108,137	3,1,1,0	332	204	0.00284691	0.0656201	0.946,0.9,0.901,0.964	0.965,0.987,0.985,1.0	-0.056	FALSE
22286	XLOC_018392	Kdm4b	chr17	+	56344333	56344442	56326073,56326090,56325971,56326061	56326229	56351632	56351797	30,27,27,49	42,40,34,45	12,44,13,13	59,54,53,29	313	204	0.00284739	0.0656201	0.318,0.306,0.341,0.415	0.117,0.347,0.138,0.226	0.138	FALSE
2415	XLOC_002666	Gm29427	chr1	-	130707508	130707605	130707051,130707052	130707118	130708075	130708201	448,374,374,405	2,0,3,2	48,39,50,43	0,2,1,0	301	204	0.00285813	0.0658035	0.993,1.0,0.988,0.993	1.0,0.93,0.971,1.0	0.018	FALSE
2025	XLOC_042439	Slc27a1	chr8	+	71570195	71570312	71569496,71569587,71568836,71569341,71568854	71569432,71569448,71569841,71569023	71570720	71570888	8,7,3,12	42,50,34,42	21,21,17,7	59,34,48,23	321	204	0.00290195	0.0667477	0.108,0.082,0.053,0.154	0.184,0.282,0.184,0.162	-0.104	FALSE
15389	XLOC_044588	Dpp8	chr9	+	65034874	65035011	65032375	65032623	65036968	65037241	281,264,324,270	10,17,15,22	370,354,266,354	10,13,10,6	341	204	0.00296255	0.0680754	0.944,0.903,0.928,0.88	0.957,0.942,0.941,0.972	-0.039	FALSE
16659	XLOC_029005	Unc13b	chr4	+	43260992	43261049	43259461	43259609	43261681	43261749,43261774	114,109,105,149	6,9,8,8	55,65,43,88	3,12,9,13	261	204	0.00298203	0.0684569	0.937,0.904,0.911,0.936	0.935,0.809,0.789,0.841	0.078	FALSE
17268	XLOC_001147	Dennd1b	chr1	+	139090453	139090555	139081172,139062860,139081173,139062861	139081273,139062971	139101967	139102093	64,76,83,77	4,7,5,3	71,80,76,54	10,13,11,10	306	204	0.00298915	0.0684876	0.914,0.879,0.917,0.945	0.826,0.804,0.822,0.783	0.105	FALSE
8882	XLOC_011048	Phactr1	chr13	+	43127398	43127599	43122856,43125919,43122871,43122998,43125887	43126153,43123054	43128137	43128199	6,0,0,0	14,17,8,17	1,0,0,0	37,44,33,42	405	204	0.00298833	0.0684876	0.178,0.0,0.0,0.0	0.013,0.0,0.0,0.0	0.041	FALSE
21769	XLOC_015009	Tnrc6b	chr15	+	80747405	80747473	80711236	80711488	80759539	80759630	84,65,62,64	7,2,4,3	43,33,35,58	8,6,7,6	272	204	0.00300089	0.0686903	0.9,0.961,0.921,0.941	0.801,0.805,0.789,0.879	0.112	FALSE
350	XLOC_022130	Setx	chr2	+	29174318	29174483	29173556	29173721	29176876	29176975	14,18,6,7	23,24,17,15	2,11,9,4	16,34,23,46	369	204	0.00300704	0.0687646	0.252,0.293,0.163,0.205	0.065,0.152,0.178,0.046	0.118	FALSE
7663	XLOC_015713	Tubgcp6	chr15	-	89126629	89126706	89126377	89126437	89126868	89126995	6,6,2,2	0,0,0,1	1,5,1,6	1,0,0,0	281	204	0.00301614	0.0689064	1.0,1.0,1.0,0.592	0.421,1.0,1.0,1.0	0.043	FALSE
11114	XLOC_000319	Tpp2	chr1	+	43985415	43985454	43983513	43983592	43990510	43990584,43990603,43990662	16,12,9,8	22,20,25,21	4,7,1,6	22,24,14,42	243	204	0.00302354	0.0689426	0.379,0.335,0.232,0.242	0.132,0.197,0.057,0.107	0.174	FALSE
5150	XLOC_016275	Klhl24	chr16	+	20101991	20102054	20097520	20097671	20106662	20107643	180,153,241,212	103,97,98,68	270,248,179,235	83,60,52,88	267	204	0.00302079	0.0689426	0.572,0.547,0.653,0.704	0.713,0.76,0.725,0.671	-0.098	FALSE
13723	XLOC_011353	Col4a3bp	chr13	+	96616993	96617071	96616456	96616549	96624694	96624790	70,52,55,61	21,6,4,9	46,29,32,81	17,19,13,20	282	204	0.0030515	0.0695133	0.707,0.862,0.909,0.831	0.662,0.525,0.64,0.746	0.184	FALSE
2514	XLOC_000521	Unc80	chr1	+	66638583	66638688	66637913	66638097	66639245	66639340	5,5,5,8	40,40,17,19	2,4,0,10	55,45,62,66	309	204	0.00305548	0.069537	0.076,0.076,0.163,0.218	0.023,0.055,0.0,0.091	0.091	FALSE
21728	XLOC_000582	Ttll4	chr1	+	74690693	74690889	74689959	74690106	74695707	74695810	0,0,3,1	4,12,16,10	1,1,2,7	2,4,2,6	400	204	0.00309698	0.070414	0.0,0.0,0.087,0.049	0.203,0.113,0.338,0.373	-0.223	FALSE
1439	XLOC_036277	Cacna2d4	chr6	+	119249974	119250440	119244198,119248783	119244330,119248997	119267806	119267867	16,11,9,4	271,231,197,220	2,13,15,14	89,168,106,146	670	204	0.00311647	0.0707892	0.018,0.014,0.014,0.006	0.007,0.023,0.041,0.028	-0.012	FALSE
15477	XLOC_008309	Sirt7	chr11	-	120619682	120619768	120619148,120618371,120618028,120618373	120619049,120619290	120620162	120620269	2,0,0,1	23,16,7,11	7,2,6,1	5,11,7,6	290	204	0.00313031	0.0710355	0.058,0.0,0.0,0.06	0.496,0.113,0.376,0.105	-0.243	FALSE
7960	XLOC_012214	Gpbp1	chr13	-	111447895	111447955	111443320,111440741,111440631	111440816,111443406	111448932	111448999	128,78,113,82	72,51,65,71	84,106,69,124	28,44,20,65	264	204	0.00314963	0.0714057	0.579,0.542,0.573,0.472	0.699,0.651,0.727,0.596	-0.127	FALSE
12870	XLOC_009929	Nek9	chr12	-	85309609	85309814	85308818	85308989	85310386	85310548	10,9,10,12	19,21,25,29	19,11,14,16	16,16,15,12	409	204	0.00319493	0.0723634	0.208,0.176,0.166,0.171	0.372,0.255,0.318,0.399	-0.156	FALSE
4244	XLOC_024576	Hipk3	chr2	-	104438714	104438800	104437850	104438007	104439229	104439252,104439414	10,4,2,6	93,62,56,75	0,0,0,0	35,51,34,63	290	204	0.00320441	0.0725088	0.07,0.043,0.025,0.053	0.0,0.0,0.0,0.0	0.048	FALSE
13617	XLOC_012697	Slc4a7	chr14	+	14793949	14794057	14791066	14791164	14796076	14800018	145,116,113,145	1,0,1,2	10,24,15,27	0,0,2,1	312	204	0.00321642	0.0727114	0.99,1.0,0.987,0.979	1.0,1.0,0.831,0.946	0.045	FALSE
1966	XLOC_006799	Mettl23	chr11	+	116845762	116845945	116843672,116843554,116843277	116843774	116848253	116848358	4,4,3,9	64,38,56,46	4,12,6,5	22,22,31,28	387	204	0.00322467	0.0728285	0.032,0.053,0.027,0.093	0.087,0.223,0.093,0.086	-0.071	FALSE
23037	XLOC_019797	Pcdha1	chr18	+	37685194	37692369	37668928,37661792,37674306,36969915,36952740,37680232,36975940,37668952,37659897,37680251	37671525,37676907,37664365,36955150,36976278,37682839,36970137	37825020	37825079	787,565,576,620	6,9,3,4	557,864,576,1013	14,19,14,15	7379	204	0.0032334	0.0728422	0.784,0.634,0.841,0.811	0.524,0.557,0.532,0.651	0.202	FALSE
4804	XLOC_013521	Mbnl2	chr14	+	120395711	120395765	120388899	120389163	120396450	120396604	72,54,51,64	55,45,47,55	36,24,17,30	37,48,24,49	258	204	0.0032345	0.0728422	0.509,0.487,0.462,0.479	0.435,0.283,0.359,0.326	0.133	FALSE
9011	XLOC_046783	Xiap	chrX	+	42094371	42095272	42068754,42067835,42068356,42067917	42068872,42068056,42068482	42096612	42096712	2166,1736,1560,1571	95,72,71,75	279,332,231,529	29,14,19,36	1105	204	0.00323447	0.0728422	0.808,0.817,0.802,0.795	0.64,0.814,0.692,0.731	0.086	FALSE
15229	XLOC_000645	Gm22396	chr1	+	82891459	82891507	82886110,82886374	82886187,82886467	82893423	82893582	7,11,15,8	5,8,5,6	10,19,7,7	17,22,17,19	252	204	0.00325779	0.0732973	0.531,0.527,0.708,0.519	0.323,0.411,0.25,0.23	0.268	FALSE
6801	XLOC_027582	Gria2	chr3	-	80691319	80691743	80690403	80690518	80692284	80692532	64,69,49,74	3,3,2,4	119,194,94,193	3,1,1,2	628	204	0.00326163	0.073314	0.874,0.882,0.888,0.857	0.928,0.984,0.968,0.969	-0.087	FALSE
7843	XLOC_033259	Zfp655	chr5	+	145235305	145235391	145233440	145233602	145235736,145237049,145242919	145243024,145238322,145237412,145235863	2,4,5,4	52,43,58,45	9,5,4,18	41,36,42,43	290	204	0.00328142	0.0736891	0.026,0.061,0.057,0.059	0.134,0.089,0.063,0.227	-0.078	FALSE
15868	XLOC_006914	Nf2	chr11	-	4780577	4780622	4767952,4765844	4768273	4782186	4782352	7,7,5,9	35,41,27,31	12,19,9,21	38,35,21,21	249	204	0.00330498	0.0741479	0.141,0.123,0.132,0.192	0.206,0.308,0.26,0.45	-0.159	FALSE
15965	XLOC_002329	Wdfy1	chr1	-	79719123	79719274	79714873,79717202	79715000,79717315	79724644,79726565	79726716,79724757	184,152,80,234	4,2,4,2	89,73,79,42	4,7,3,2	355	204	0.00335863	0.0752803	0.964,0.978,0.92,0.985	0.927,0.857,0.938,0.923	0.05	FALSE
12242	XLOC_039668	Tacc2	chr7	+	130743543	130743684	130742129	130742301	130751189	130751333	15,17,11,15	18,18,20,20	13,21,10,26	4,7,10,12	345	204	0.00336991	0.0754156	0.33,0.358,0.245,0.307	0.658,0.639,0.372,0.562	-0.248	FALSE
822	XLOC_039589	Prkcb	chr7	+	122627655	122627871	122600689	122600830	122633744	122634402	27,25,14,24	41,28,27,29	58,98,69,92	56,71,51,75	420	204	0.00337103	0.0754156	0.242,0.302,0.201,0.287	0.335,0.401,0.397,0.373	-0.118	FALSE
13026	XLOC_002666	Gm29427	chr1	-	130697905	130698085	130689181,130690772,130690277,130677838,130688471	130691148,130677910	130698678	130698743	254,183,207,219	24,17,15,20	20,22,20,21	5,6,2,4	384	204	0.0033776	0.0754204	0.849,0.851,0.88,0.853	0.68,0.661,0.842,0.736	0.128	FALSE
14083	XLOC_045122	Golga4	chr9	+	118537241	118537325	118536758	118536943	118538876	118539024	79,98,86,83	14,11,19,17	69,82,50,55	18,23,22,21	288	204	0.00337678	0.0754204	0.8,0.863,0.762,0.776	0.731,0.716,0.617,0.65	0.122	FALSE
20263	XLOC_026687	Abca4	chr3	+	122048517	122048644	122044002,122044442,122043890	122044612,122044389	122052901	122052995	80,91,82,96	887,848,751,777	2,1,0,0	41,59,48,34	331	204	0.00338304	0.0754707	0.053,0.062,0.063,0.071	0.029,0.01,0.0,0.0	0.052	FALSE
21708	XLOC_023638	Hspa14	chr2	-	3511014	3511097	3502736	3502785	3511173	3511254	118,156,138,118	12,7,11,13	54,67,56,69	17,12,8,6	287	204	0.00340342	0.075854	0.875,0.941,0.899,0.866	0.693,0.799,0.833,0.891	0.091	FALSE
8852	XLOC_043252	Arhgap10	chr8	-	77365085	77365160	77358546	77358634	77382724	77382790	408,386,310,307	4,4,0,6	47,41,61,60	2,4,0,0	279	204	0.0034159	0.0759893	0.987,0.986,1.0,0.974	0.945,0.882,1.0,1.0	0.03	FALSE
9850	XLOC_039594	Tnrc6a	chr7	+	123180248	123180395	123179716	123179859	123180539	123180677	39,38,46,30	4,1,2,1	28,48,28,37	6,6,4,13	351	204	0.00341344	0.0759893	0.85,0.957,0.93,0.946	0.731,0.823,0.803,0.623	0.176	FALSE
5577	XLOC_039702	Glrx3	chr7	+	137452452	137452541	137444978	137445087	137452696	137452771	9,21,8,3	125,111,106,101	22,14,15,16	105,86,72,112	293	204	0.00344365	0.0765348	0.048,0.116,0.05,0.02	0.127,0.102,0.127,0.09	-0.053	FALSE
12230	XLOC_035925	Slc4a5	chr6	+	83299425	83299510	83297218	83297383	83300470	83300538	6,7,5,5	2,4,4,6	26,76,67,9	9,4,4,5	289	204	0.00345294	0.0766379	0.679,0.553,0.469,0.37	0.671,0.931,0.922,0.56	-0.253	FALSE
18305	XLOC_019966	Zfp532	chr18	+	65605331	65605370	65582896,65582937,65580229,65583319	65583507,65580510,65583006	65622983	65623282,65623076,65625334,65623655	7,8,2,3	26,10,13,10	1,6,2,4	27,47,22,40	243	204	0.00345475	0.0766379	0.184,0.402,0.114,0.201	0.03,0.097,0.071,0.077	0.157	FALSE
14946	XLOC_039710	Inpp5a	chr7	+	139480754	139480876	139477994	139478127,139478095	139481631	139481719	0,8,0,4	17,11,12,11	0,0,2,0	23,31,15,33	326	204	0.00346884	0.0768787	0.0,0.313,0.0,0.185	0.0,0.0,0.077,0.0	0.105	FALSE
17498	XLOC_000642	Mff	chr1	+	82741817	82741976	82735418,82737012,82735415	82735507,82737087	82747082,82745523,82750519	82745556,82750604,82750581,82747142	79,54,56,45	43,29,40,40	61,113,75,132	30,45,28,46	363	204	0.0034962	0.0774126	0.508,0.511,0.44,0.387	0.533,0.585,0.601,0.617	-0.122	FALSE
18983	XLOC_008232	Exoc7	chr11	-	116297570	116297669	116296729,116295543	116295689,116296798	116300265	116300433	39,36,18,39	3,0,4,1	33,46,25,38	7,15,6,7	303	204	0.00350395	0.0775119	0.897,1.0,0.752,0.963	0.76,0.674,0.737,0.785	0.164	FALSE
11568	XLOC_012806	Btd	chr14	+	31662069	31662325	31641027	31641135	31665881	31666031	35,42,44,32	2,3,3,4	56,84,70,50	0,0,3,0	460	204	0.00351855	0.0777623	0.886,0.861,0.867,0.78	1.0,1.0,0.912,1.0	-0.129	FALSE
5302	XLOC_016661	Mrps6	chr16	+	92076719	92078506	92058269	92058480	92099593	92099733	224,173,162,165	19,23,35,33	300,383,305,512	23,42,24,29	1991	204	0.00352709	0.0778783	0.547,0.435,0.322,0.339	0.572,0.483,0.566,0.644	-0.156	FALSE
22032	XLOC_020889	Vldlr	chr19	+	27236239	27236362	27234789	27234912	27238052	27238424	193,214,145,184	9,3,5,5	53,57,56,62	2,4,5,6	327	204	0.00353445	0.0779682	0.93,0.978,0.948,0.958	0.943,0.899,0.875,0.866	0.058	FALSE
15874	XLOC_018465	Crim1	chr17	+	78279972	78280215	78237741	78237915	78281245	78281366	68,46,45,66	6,3,4,3	134,238,187,174	4,6,3,7	447	204	0.00354107	0.0780001	0.838,0.875,0.837,0.909	0.939,0.948,0.966,0.919	-0.078	FALSE
21559	XLOC_024883	Gpcpd1	chr2	-	132558606	132558682	132556934	132556976	132564626	132564711	35,32,20,27	9,9,7,4	43,55,33,66	0,4,3,11	280	204	0.00354247	0.0780001	0.739,0.721,0.675,0.831	1.0,0.909,0.889,0.814	-0.162	FALSE
13614	XLOC_023129	Snap25	chr2	+	136769742	136769860	136763572	136763621	136770056	136770174	108,82,106,95	1121,947,1061,976	170,151,125,256	1172,1613,970,1761	322	204	0.00356507	0.0783961	0.058,0.052,0.06,0.058	0.084,0.056,0.075,0.084	-0.018	FALSE
5833	XLOC_025687	Lrrcc1	chr3	+	14554303	14554505	14551387	14551527	14557188	14557374	47,54,39,38	6,3,4,5	24,47,25,67	1,0,0,0	406	204	0.00356707	0.0783961	0.797,0.9,0.83,0.792	0.923,1.0,1.0,1.0	-0.151	FALSE
4233	XLOC_042292	Ufsp2	chr8	+	45983522	45983680	45980572	45980639	45984040	45984233	105,120,125,109	6,5,7,6	60,70,45,100	0,0,0,0	362	204	0.00360692	0.0791985	0.908,0.931,0.91,0.911	1.0,1.0,1.0,1.0	-0.085	FALSE
16154	XLOC_016680	Ttc3	chr16	+	94408746	94408901	94403313	94403368	94410832,94409683,94415948	94409729,94410956,94416009	37,34,31,31	325,335,293,266	41,25,30,49	498,453,489,565	359	204	0.00361407	0.0792821	0.061,0.055,0.057,0.062	0.045,0.03,0.034,0.047	0.02	FALSE
872	XLOC_023708	Fam188a	chr2	-	12401024	12401076	12386608,12397492,12400022	12400137,12397566,12386679	12405859,12403997	12404168,12405920	33,23,22,19	7,9,8,4	12,39,10,23	0,0,0,4	256	204	0.00361819	0.0792992	0.79,0.671,0.687,0.791	1.0,1.0,1.0,0.821	-0.22	FALSE
5354	XLOC_005873	Aff4	chr11	+	53380585	53380672	53375588	53375633	53389754	53389791	91,82,69,74	10,9,3,4	83,118,74,116	15,18,16,20	291	204	0.00364833	0.079886	0.864,0.865,0.942,0.928	0.795,0.821,0.764,0.803	0.104	FALSE
14325	XLOC_016796	Dnm1l	chr16	-	16342696	16342735	16340995,16341421	16341067,16341468	16345979,16345997	16346145,16346140	7,23,11,8	81,75,60,79	17,37,26,18	75,77,48,87	243	204	0.00367475	0.0803903	0.068,0.205,0.133,0.078	0.16,0.287,0.313,0.148	-0.106	FALSE
17359	XLOC_006502	Socs7	chr11	+	97361804	97363423	97355721	97355810	97373065	97373130	575,577,524,551	1,0,0,1	256,311,282,280	0,5,1,3	1823	204	0.00370883	0.081061	0.985,1.0,1.0,0.984	1.0,0.874,0.969,0.913	0.053	FALSE
3426	XLOC_048965	Reps2	chrX	-	162512678	162512732	162471794	162471856	162514278	162514351	10,11,11,9	3,6,3,2	19,33,25,26	2,3,0,3	258	204	0.00371504	0.0810724	0.725,0.592,0.744,0.781	0.883,0.897,1.0,0.873	-0.203	FALSE
8737	XLOC_006288	Rhot1	chr11	+	80257513	80257636	80254659,80255861,80255838	80255957,80254862	80265741	80267907,80267486,80266767	39,30,28,20	139,100,118,107	9,5,7,25	15,21,15,44	327	204	0.00371619	0.0810724	0.149,0.158,0.129,0.104	0.272,0.129,0.225,0.262	-0.087	FALSE
481	XLOC_034551	Psph	chr5	-	129776829	129776941	129771475	129771632	129779021,129779061	129779248,129779173,129779213	6,0,2,4	18,11,15,7	0,0,1,1	22,23,14,32	316	204	0.00372874	0.0812714	0.177,0.0,0.079,0.269	0.0,0.0,0.044,0.02	0.115	FALSE
16997	XLOC_016934	Acap2	chr16	-	31107527	31107632	31107049	31107142	31108026	31108187,31109324,31108925	49,57,59,51	5,5,4,4	59,55,36,52	10,9,7,18	309	204	0.00374774	0.0815679	0.866,0.883,0.907,0.894	0.796,0.801,0.772,0.656	0.131	FALSE
6915	XLOC_008232	Exoc7	chr11	-	116293274	116293313	116292518	116292584	116293971	116294038	32,34,30,42	1,2,3,5	29,42,26,48	7,10,6,13	243	204	0.00374922	0.0815679	0.964,0.935,0.894,0.876	0.777,0.779,0.784,0.756	0.143	FALSE
17400	XLOC_004143	Ppfia2	chr10	+	106929053	106929145	106927702	106927862	106931122	106936573	82,76,69,63	12,15,15,12	84,88,73,121	7,8,2,16	296	204	0.00376278	0.0817373	0.825,0.777,0.76,0.783	0.892,0.883,0.962,0.839	-0.108	FALSE
4885	XLOC_002305	Chpf	chr1	-	75478269	75478412	75477244	75477818,75477540	75478791	75479119,75479371,75479271	13,19,18,10	25,19,19,19	7,5,8,13	28,26,24,29	347	204	0.0037639	0.0817373	0.234,0.37,0.358,0.236	0.128,0.102,0.164,0.209	0.149	FALSE
17104	XLOC_042054	Cul4a	chr8	+	13115469	13115573	13106193,13105935	13106309	13122806	13122880	75,93,81,68	0,0,3,0	59,62,64,69	5,7,2,2	308	204	0.00376788	0.0817488	1.0,1.0,0.947,1.0	0.887,0.854,0.955,0.958	0.073	FALSE
21843	XLOC_045203	Dync2h1	chr9	-	7045348	7045369	7044329	7044428	7049082	7049192	38,59,47,44	6,2,3,2	18,30,18,41	2,9,5,7	225	204	0.00384424	0.0833294	0.852,0.964,0.934,0.952	0.891,0.751,0.765,0.842	0.113	FALSE
8299	XLOC_009270	Ttll5	chr12	+	85889158	85889240	85878985	85879475	85891020	85891082	68,56,49,67	0,0,0,0	8,19,20,19	2,1,1,0	286	204	0.00384976	0.0833727	1.0,1.0,1.0,1.0	0.74,0.931,0.934,1.0	0.099	FALSE
4883	XLOC_022151	Lrrc8a	chr2	+	30298415	30298489	30296647	30296702	30300799	30300884	79,81,76,75	1,2,0,0	59,56,39,19	1,5,4,1	278	204	0.00387189	0.0837532	0.983,0.967,1.0,1.0	0.977,0.892,0.877,0.933	0.068	FALSE
5056	XLOC_002666	Gm29427	chr1	-	130707508	130707652	130707051,130707052	130707118	130708075	130708201	167,130,132,140	2,0,3,2	14,13,18,17	0,2,1,0	348	204	0.00387439	0.0837532	0.98,1.0,0.963,0.976	1.0,0.792,0.913,1.0	0.053	FALSE
17521	XLOC_044853	Tfdp2	chr9	+	96247049	96247088	96232681,96223093	96232748,96223198	96294964,96273838	96273942,96295127	20,16,22,23	15,10,10,16	14,9,8,9	16,18,9,19	243	204	0.00387976	0.0837928	0.528,0.573,0.649,0.547	0.423,0.296,0.427,0.285	0.217	FALSE
122	XLOC_018332	Tomm6os	chr17	+	47700304	47700478	47699508	47699695	47701622	47701784	7,8,1,1	11,7,13,4	0,1,1,1	16,20,9,11	378	204	0.00390317	0.0841101	0.256,0.381,0.04,0.119	0.0,0.026,0.057,0.047	0.167	FALSE
164	XLOC_004930	Mettl25	chr10	-	105836126	105836220	105833104,105832850	105833280,105833015	105841075	105841378,105841380	11,2,4,2	17,13,24,15	4,4,6,7	3,5,5,9	298	204	0.00390509	0.0841101	0.307,0.095,0.102,0.084	0.477,0.354,0.451,0.347	-0.26	FALSE
9394	XLOC_009119	Ctage5	chr12	+	59146335	59146362	59137697,59144698	59144770,59137786	59146846	59146957	9,12,6,11	32,20,19,21	7,7,2,10	28,39,33,57	231	204	0.00389972	0.0841101	0.199,0.346,0.218,0.316	0.181,0.137,0.051,0.134	0.144	FALSE
18640	XLOC_014680	Rictor	chr15	+	6787649	6787721	6787116,6786375	6787381	6789430	6789608	15,9,9,11	25,17,16,22	2,10,3,3	25,28,14,23	276	204	0.00392301	0.0844194	0.307,0.281,0.294,0.27	0.056,0.209,0.137,0.088	0.166	FALSE
16880	XLOC_023889	Trub2	chr2	-	29783311	29783373	29782119	29782201	29784952	29785027	31,28,26,31	13,10,13,7	20,19,10,22	10,20,9,26	266	204	0.00395634	0.0850595	0.646,0.682,0.605,0.773	0.605,0.421,0.46,0.394	0.207	FALSE
19543	XLOC_033531	Kmt2c	chr5	-	25304096	25304119	25302705	25302938	25304677	25304741	1,2,1,0	29,18,13,11	2,3,1,18	8,12,10,20	227	204	0.00397256	0.0853308	0.03,0.091,0.065,0.0	0.183,0.183,0.082,0.447	-0.177	FALSE
11066	XLOC_003081	Fcer1g	chr1	-	171235272	171235330	171234852,171234196	171235087	171236356	171236440	388,393,377,339	5,8,12,10	175,174,130,237	2,0,0,0	262	204	0.00399849	0.0858101	0.984,0.975,0.961,0.963	0.986,1.0,1.0,1.0	-0.026	FALSE
13122	XLOC_009706	Zfp277	chr12	-	40410575	40410953	40378672	40378874	40445665	40445790	7,11,10,5	46,47,53,50	14,16,7,23	37,55,36,40	582	204	0.00400372	0.0858447	0.051,0.076,0.062,0.034	0.117,0.093,0.064,0.168	-0.055	FALSE
17925	XLOC_003948	Cirbp	chr10	+	80170981	80171995	80170693	80170764	80172413	80172512	1914,2454,2283,1755	10,11,21,22	1963,2097,1767,1649	10,2,11,5	1218	204	0.00402911	0.086311	0.97,0.974,0.948,0.93	0.97,0.994,0.964,0.982	-0.022	FALSE
19199	XLOC_007684	Nlk	chr11	-	78571470	78571564	78568892,78567167	78568975	78572232	78572399,78572431	205,172,126,158	7,6,4,3	77,119,79,160	0,0,0,0	298	204	0.00405399	0.0867655	0.952,0.952,0.956,0.973	1.0,1.0,1.0,1.0	-0.042	FALSE
12141	XLOC_001641	Lpgat1	chr1	+	191778024	191778147	191776322	191776429	191778382	191779977,191784525,191784255	8,7,9,2	121,74,73,69	0,3,1,1	48,65,64,119	327	204	0.00407376	0.0871102	0.04,0.056,0.071,0.018	0.0,0.028,0.01,0.005	0.035	FALSE
22377	XLOC_019961	Nedd4l	chr18	+	65174044	65174242	65172275,65172274,65165571	65172406,65165646	65178918	65178996	120,109,102,107	10,14,8,9	14,32,15,35	2,5,3,12	402	204	0.00408814	0.0873389	0.859,0.798,0.866,0.858	0.78,0.765,0.717,0.597	0.131	FALSE
13128	XLOC_031022	Rlf	chr4	-	121189514	121189615	121188969,121188214	121188296,121189025	121190103	121190258	8,8,7,5	30,20,20,25	2,1,2,0	15,26,15,27	305	204	0.00410089	0.0875324	0.151,0.211,0.19,0.118	0.082,0.025,0.082,0.0	0.12	FALSE
17275	XLOC_035938	Zfp638	chr6	+	83981681	83981785	83976201,83978993	83979909,83976350	83983975	83984074	7,13,16,10	74,62,70,53	1,7,2,7	64,44,42,91	308	204	0.00417826	0.0891037	0.059,0.122,0.131,0.111	0.01,0.095,0.031,0.048	0.06	FALSE
7306	XLOC_040964	Rlbp1	chr7	-	79386473	79386542	79384658	79384779	79386688	79387056,79387027	9,10,5,5	381,389,466,355	36,20,18,18	665,704,545,604	273	204	0.0041839	0.0891437	0.017,0.019,0.008,0.01	0.039,0.021,0.024,0.022	-0.013	FALSE
3270	XLOC_035852	Immt	chr6	+	71852765	71852867	71851771	71851880	71856911	71857048	12,10,4,6	24,25,19,10	8,9,7,7	2,3,6,10	306	204	0.00419774	0.0893583	0.25,0.211,0.123,0.286	0.727,0.667,0.438,0.318	-0.32	FALSE
22414	XLOC_026518	Bcas2	chr3	+	103175618	103175669	103174339	103174501	103177338	103177419	105,141,125,111	3,0,0,0	90,94,64,111	1,3,3,7	255	204	0.00420869	0.089511	0.966,1.0,1.0,1.0	0.986,0.962,0.945,0.927	0.037	FALSE
12118	XLOC_020889	Vldlr	chr19	+	27236170	27236362	27234789	27234912	27238052	27238424	106,118,97,118	9,3,5,5	24,37,35,36	2,4,5,6	396	204	0.00422492	0.0897757	0.859,0.953,0.909,0.924	0.861,0.827,0.783,0.756	0.104	FALSE
2073	XLOC_048796	Rbm41	chrX	-	139991515	139991587	139968364,139968195,139967580	139968599	139993297	139993502	21,22,35,17	9,3,7,9	7,4,4,5	9,8,1,17	276	204	0.00425083	0.0902455	0.633,0.844,0.787,0.583	0.365,0.27,0.747,0.179	0.321	FALSE
10973	XLOC_001202	Ivns1abp	chr1	+	151350980	151351109	151348386,151349375	151349603	151351553	151351723	125,137,88,131	0,0,0,0	92,131,75,151	1,8,0,3	333	204	0.00426777	0.0904432	1.0,1.0,1.0,1.0	0.983,0.909,1.0,0.969	0.035	FALSE
9101	XLOC_022977	Serf2	chr2	+	121450720	121457291	121449974,121449975	121450083	121457645	121458043,121457701	3666,3522,3466,3396	0,3,3,1	1773,1910,1378,1941	4,3,2,4	6775	204	0.00426732	0.0904432	1.0,0.972,0.972,0.99	0.93,0.95,0.954,0.936	0.041	FALSE
22512	XLOC_031762	Akap9	chr5	+	4044798	4044978	4043917	4044070	4045897	4046941	86,74,82,75	9,9,11,13	39,70,58,78	5,3,2,0	384	204	0.0042754	0.090524	0.835,0.814,0.798,0.754	0.806,0.925,0.939,1.0	-0.117	FALSE
19580	XLOC_009135	Prpf39	chr12	+	65055433	65055533	65055155	65055320	65055637	65055764	5,4,4,4	15,10,16,15	7,10,4,13	5,5,6,17	304	204	0.00428879	0.0907265	0.183,0.212,0.144,0.152	0.484,0.573,0.309,0.339	-0.253	FALSE
16974	XLOC_037803	Grcc10	chr6	-	124766104	124766327	124763766,124763869,124763726	124763924	124767032	124767102	709,602,646,636	22,19,21,16	617,840,651,942	12,13,16,11	427	204	0.00429899	0.0908612	0.939,0.938,0.936,0.95	0.961,0.969,0.951,0.976	-0.023	FALSE
13760	XLOC_027018	Pex2	chr3	-	5565132	5565198	5563619	5563729	5576037,5570486	5576145,5578938,5570629,5576239	18,25,23,16	146,131,153,126	12,6,0,5	95,89,73,82	270	204	0.00432336	0.0912949	0.085,0.126,0.102,0.088	0.087,0.048,0.0,0.044	0.056	FALSE
10334	XLOC_043286	Tecr	chr8	-	83573708	83573918	83573410,83573219,83573220,83573411,83573221	83573288,83573323,83573455	83574477	83574528	12,7,9,9	12,9,13,12	7,7,7,7	12,24,20,33	414	204	0.00436718	0.0920563	0.33,0.277,0.254,0.27	0.223,0.126,0.147,0.095	0.135	FALSE
1738	XLOC_030163	Plag1	chr4	-	3905655	3905805	3904889,3897790	3904947	3908905,3907347	3909002,3907651	9,8,9,7	7,10,8,3	6,16,6,10	2,0,0,2	354	204	0.00436389	0.0920563	0.426,0.316,0.393,0.573	0.634,1.0,1.0,0.742	-0.417	FALSE
5817	XLOC_005484	Patz1	chr11	+	3294455	3294547	3293279	3293343	3299033	3299205	9,12,9,10	28,22,31,21	7,6,4,4	27,35,30,42	296	204	0.00438552	0.0923608	0.181,0.273,0.167,0.247	0.152,0.106,0.084,0.062	0.116	FALSE
21124	XLOC_032073	Fam193a	chr5	+	34410580	34410823	34369932	34370427	34419997	34420155	79,90,61,91	1,1,0,0	29,31,24,41	3,2,1,1	447	204	0.00440395	0.0926665	0.973,0.976,1.0,1.0	0.815,0.876,0.916,0.949	0.098	FALSE
5058	XLOC_033531	Kmt2c	chr5	-	25330375	25330423	25329446	25329575	25330795,25338412	25330900,25338581	18,19,13,20	3,7,5,11	4,6,6,14	3,11,5,17	252	204	0.00443967	0.0933355	0.829,0.687,0.678,0.595	0.519,0.306,0.493,0.4	0.268	FALSE
8259	XLOC_002904	Cep350	chr1	-	155887135	155887258	155885906	155886106	155894593	155894754	5,7,4,14	28,22,10,21	25,18,4,29	14,13,13,21	327	204	0.00446235	0.093729	0.1,0.166,0.2,0.294	0.527,0.463,0.161,0.463	-0.214	FALSE
15055	XLOC_019258	Mtcl1	chr17	-	66340483	66340540	66336528,66336987,66336981	66338154	66342825	66344365	11,8,9,10	34,29,11,26	22,28,11,16	19,11,18,20	261	204	0.00451061	0.0944147	0.202,0.177,0.39,0.231	0.475,0.666,0.323,0.385	-0.212	FALSE
17023	XLOC_030521	Ctnnal1	chr4	-	56838004	56838700	56837731	56837902	56838965	56839055	21,26,17,15	2,4,1,5	22,34,31,34	17,22,11,13	900	204	0.00451092	0.0944147	0.704,0.596,0.794,0.405	0.227,0.259,0.39,0.372	0.313	FALSE
22115	XLOC_023589	Lsm14b	chr2	+	180028957	180029074	180026634,180027899,180027908	180028035,180026798	180031360	180031528	30,31,31,24	5,7,6,6	49,91,47,68	2,7,5,7	321	204	0.00450707	0.0944147	0.792,0.738,0.767,0.718	0.94,0.892,0.857,0.861	-0.134	FALSE
7353	XLOC_014156	Hmbox1	chr14	-	64822053	64823698	64817016,64811093	64817136,64813419	64825600	64825692,64825695	85,46,49,71	4,5,2,4	84,124,123,203	2,1,2,3	1849	204	0.00451048	0.0944147	0.701,0.504,0.73,0.662	0.823,0.932,0.872,0.882	-0.228	FALSE
5193	XLOC_042619	Coq9	chr8	+	94851850	94851955	94850514	94850599	94853114	94853270	42,40,52,30	4,1,2,6	36,48,40,63	0,0,0,0	309	204	0.00454934	0.0951351	0.874,0.964,0.945,0.767	1.0,1.0,1.0,1.0	-0.113	FALSE
17892	XLOC_028198	Ank2	chr3	-	126928664	126928847	126921297,126926802	126923971,126926894	126929721	126929812,126929886	239,203,136,200	8,10,13,7	196,384,235,376	28,35,12,36	387	204	0.00458428	0.0957533	0.94,0.915,0.846,0.938	0.787,0.853,0.912,0.846	0.06	FALSE
8078	XLOC_044630	Gtf2a2	chr9	+	70014292	70014491	70012642,70012547,70012549,70012553,70012578,70012594,70012564,70012565,70012567,70012570,70012573	70012952,70012661	70016818,70015291,70014922	70018221,70015410,70016923,70017191,70015015	11,6,8,7	263,211,304,281	5,15,4,13	186,127,115,172	403	204	0.00458698	0.0957533	0.021,0.014,0.013,0.012	0.013,0.056,0.017,0.037	-0.016	FALSE
13946	XLOC_009903	Numb	chr12	-	83855439	83855524	83842217	83842358	83876667	83876810,83876812,83876798	29,29,36,25	7,6,12,7	27,21,29,27	16,19,14,14	289	204	0.00462648	0.0964255	0.745,0.773,0.679,0.716	0.544,0.438,0.594,0.577	0.19	FALSE
3344	XLOC_004976	Rab3ip	chr10	-	116928188	116928284	116919573	116919651	116937396	116937655	83,56,42,76	4,10,10,12	53,74,34,68	15,27,13,15	300	204	0.00462732	0.0964255	0.934,0.792,0.741,0.812	0.706,0.651,0.64,0.755	0.132	FALSE
22147	XLOC_036569	Plekha5	chr6	+	140580459	140580535	140579426,140579429	140579476	140581967	140582088	9,9,4,7	15,16,4,6	11,19,6,27	5,11,2,12	280	204	0.00463297	0.0964585	0.304,0.291,0.421,0.459	0.616,0.557,0.686,0.621	-0.251	FALSE
21671	XLOC_042439	Slc27a1	chr8	+	71570195	71570565	71569496,71569587,71568836,71569341,71568854	71569448,71569432,71569841,71569023	71570720	71570888	10,9,7,18	42,50,34,42	20,24,17,26	59,34,48,23	574	204	0.00465874	0.0968164	0.078,0.06,0.068,0.132	0.108,0.201,0.112,0.287	-0.092	FALSE
22016	XLOC_003997	Ankrd24	chr10	+	81644975	81645143	81642516	81643893	81646304	81646433	19,28,11,17	18,7,15,11	52,41,37,58	9,13,8,16	372	204	0.00466241	0.0968164	0.367,0.687,0.287,0.459	0.76,0.634,0.717,0.665	-0.244	FALSE
402	XLOC_014876	Efr3a	chr15	+	65824613	65824735	65819719	65819870	65829726	65829808,65829876	181,146,115,117	4,3,6,3	133,212,133,232	0,4,0,0	326	204	0.0046614	0.0968164	0.966,0.968,0.923,0.961	1.0,0.971,1.0,1.0	-0.038	FALSE
15893	XLOC_021156	Kdm2a	chr19	-	4396310	4396917	4394791	4394892	4397933	4398285	279,249,303,288	1,0,1,1	151,219,159,248	4,4,1,4	811	204	0.00466761	0.0968397	0.986,1.0,0.987,0.986	0.905,0.932,0.976,0.94	0.051	FALSE
4857	XLOC_044188	A230050P20Rik	chr9	+	20873109	20873264	20872867,20872868	20872971	20873541	20874913,20874307,20873771	14,22,13,24	3,5,0,0	54,59,37,54	1,0,0,1	359	204	0.00468499	0.0971152	0.726,0.714,1.0,1.0	0.968,1.0,1.0,0.968	-0.124	FALSE
5214	XLOC_000713	Eif4e2	chr1	+	87214345	87214495	87213913	87214019	87219580	87219695	21,24,35,33	38,34,40,31	45,29,36,40	28,28,13,27	354	204	0.00471984	0.0977521	0.242,0.289,0.335,0.38	0.481,0.374,0.615,0.461	-0.171	FALSE
16449	XLOC_030550	Ptbp3	chr4	-	59546148	59546182	59524394,59524403,59501309	59501474,59524476	59549147,59548542	59549257,59549314,59549243,59549364,59548775	15,11,16,14	7,6,4,3	4,4,11,12	13,12,9,8	238	204	0.00475147	0.0983215	0.647,0.611,0.774,0.8	0.209,0.222,0.512,0.563	0.331	FALSE
21944	XLOC_047473	Gprasp1	chrX	+	135743441	135743522	135741956,135742732,135742734,135741999	135742978	135744498	135744575	42,41,55,43	39,48,36,39	72,86,73,99	41,55,41,44	285	204	0.00477233	0.098667	0.435,0.379,0.522,0.441	0.557,0.528,0.56,0.617	-0.121	FALSE
7437	XLOC_004629	Ccar1	chr10	-	62771230	62771335	62770854	62771016	62771935	62772065	10,4,7,11	49,30,53,43	0,2,0,2	22,36,27,32	309	204	0.00479117	0.0989703	0.119,0.081,0.08,0.144	0.0,0.035,0.0,0.04	0.087	FALSE
12351	XLOC_006110	Dvl2	chr11	+	70017786	70017826	70017240,70017084,70017421,70017422	70017376,70017520	70026922,70030398	70026988,70030452	90,88,71,73	135,96,122,135	3,3,1,3	1,0,0,0	244	204	0.00479984	0.0990201	0.358,0.434,0.327,0.311	0.715,1.0,1.0,1.0	-0.571	FALSE
353	XLOC_004870	Tmpo	chr10	-	91152627	91152738	91151708	91151797	91158747	91158845	60,44,52,36	29,25,32,25	14,28,27,19	22,32,16,39	315	204	0.00480194	0.0990201	0.573,0.533,0.513,0.483	0.292,0.362,0.522,0.24	0.171	FALSE
14979	XLOC_025884	D3Ertd751e	chr3	+	41744695	41744812	41742608,41742610,41742653,41742613	41742689,41743025	41746547	41746728	2,1,1,14	34,30,28,35	2,19,3,19	11,8,22,22	321	204	0.00484688	0.09986	0.036,0.021,0.022,0.203	0.104,0.601,0.08,0.354	-0.214	FALSE
13649	XLOC_008309	Sirt7	chr11	-	120629985	120630016	120629817	120629881	120633361,120630487	120631440,120633600,120634818,120634636,120630797	10,11,7,12	3,6,5,5	4,6,3,5	6,6,8,13	235	204	0.0048562	0.0999653	0.743,0.614,0.549,0.676	0.367,0.465,0.246,0.25	0.314	FALSE
19767	XLOC_024106	Baz2b	chr2	-	60079281	60079421	60006042,60076860,60076869,60076829	60006189,60076911	60125462	60125592,60125810,60125740	12,13,12,5	111,120,105,108	0,2,1,3	63,61,67,63	344	204	0.00486439	0.100047	0.06,0.06,0.063,0.027	0.0,0.019,0.009,0.027	0.039	FALSE
18152	XLOC_009327	Zc3h14	chr12	+	98752777	98752892	98747479	98747522	98756184	98756225	101,105,97,118	15,14,5,4	75,100,74,99	18,13,19,14	319	204	0.00486872	0.100049	0.812,0.827,0.925,0.95	0.727,0.831,0.714,0.819	0.106	FALSE
16979	XLOC_010771	Arid4b	chr13	+	14169918	14170179	14164147,14164108,14164766	14164942	14181219	14181304	84,72,89,76	5,2,7,4	81,78,61,91	9,9,10,14	465	204	0.00490767	0.100715	0.881,0.94,0.848,0.893	0.798,0.792,0.728,0.74	0.126	FALSE
2712	XLOC_014156	Hmbox1	chr14	-	64822053	64823164	64817016,64811093	64817136,64813419	64825600	64825692,64825695	57,31,21,45	4,5,2,4	54,73,75,120	2,1,2,3	1315	204	0.00490963	0.100715	0.689,0.49,0.62,0.636	0.807,0.919,0.853,0.861	-0.251	FALSE
16356	XLOC_024753	Trp53bp1	chr2	-	121209080	121209352	121208355,121208354,121208419	121208504	121211269	121211422	80,53,57,56	3,2,2,3	61,80,53,139	0,0,0,0	476	204	0.0049337	0.101081	0.92,0.919,0.924,0.889	1.0,1.0,1.0,1.0	-0.087	FALSE
19482	XLOC_035925	Slc4a5	chr6	+	83285822	83285936	83279985,83279963	83280164	83288289	83288451	6,9,5,11	0,3,0,0	32,89,59,11	0,0,1,0	318	204	0.00493596	0.101081	1.0,0.658,1.0,1.0	1.0,1.0,0.974,1.0	-0.079	FALSE
8808	XLOC_033496	Srpk2	chr5	-	23616326	23616390	23565113	23565265	23624052,23675719	23624126,23675774	191,145,132,152	9,15,16,9	123,135,107,108	19,11,16,23	268	204	0.004942	0.101117	0.942,0.88,0.863,0.928	0.831,0.903,0.836,0.781	0.066	FALSE
35	XLOC_003584	Bclaf1	chr10	+	20332395	20332557	20332085	20332261	20333391	20333572	20,30,12,23	123,137,212,130	14,34,26,57	122,157,111,167	366	204	0.00499784	0.102171	0.083,0.109,0.031,0.09	0.06,0.108,0.115,0.16	-0.032	FALSE
14243	XLOC_014794	Rims2	chr15	+	39566943	39567043	39535872,39535871	39535981	39674939,39585589	39675081,39585762	752,713,736,730	12,11,17,19	403,417,335,407	9,18,8,20	304	204	0.00500907	0.102234	0.977,0.978,0.967,0.963	0.968,0.94,0.966,0.932	0.02	FALSE
3911	XLOC_001295	Gas5	chr1	+	161036094	161036579	161035752,161035983,161035982,161035751	161036014	161036819	161037056,161037315,161037547,161036852,161037164	419,415,507,419	3,0,4,7	369,432,309,463	0,0,0,0	689	204	0.0050095	0.102234	0.976,1.0,0.974,0.947	1.0,1.0,1.0,1.0	-0.026	FALSE
20932	XLOC_035357	Ubn2	chr6	+	38487803	38489304	38487107	38487150	38490383	38491931	108,50,50,90	19,17,15,20	83,72,78,267	11,12,11,14	1705	204	0.00501445	0.102246	0.405,0.26,0.285,0.35	0.474,0.418,0.459,0.695	-0.186	FALSE
9223	XLOC_016351	Dlg1	chr16	+	31847635	31847669	31846833,31846836	31846933	31853842	31853884	91,65,75,99	2,4,3,4	48,76,45,90	6,9,1,13	238	204	0.00503885	0.102656	0.975,0.933,0.955,0.955	0.873,0.879,0.975,0.856	0.059	FALSE
3067	XLOC_040312	Supt5	chr7	-	28316282	28316441	28316008	28316177	28316783	28316889	60,47,49,47	10,5,10,3	50,95,39,53	3,4,2,1	363	204	0.0050725	0.103253	0.771,0.841,0.734,0.898	0.904,0.93,0.916,0.968	-0.118	FALSE
1276	XLOC_006766	Armc7	chr11	+	115476121	115476265	115475666	115476027	115488712	115490482	9,7,9,7	2,0,0,0	5,10,1,6	0,0,1,0	348	204	0.00508628	0.103444	0.725,1.0,1.0,1.0	1.0,1.0,0.37,1.0	0.089	FALSE
18462	XLOC_015223	Pcbp2	chr15	+	102487087	102487129	102484153,102485947,102485948,102484165	102486040,102484240	102488204	102488277	491,421,346,468	13,1,6,7	106,165,104,272	4,5,3,10	246	204	0.00510082	0.103651	0.969,0.997,0.98,0.982	0.956,0.965,0.966,0.958	0.021	FALSE
13153	XLOC_007456	Arhgap44	chr11	-	65011870	65012098	65009881	65010039	65021940	65022121	41,34,31,34	1,5,1,3	63,117,64,97	1,4,0,0	432	204	0.00512831	0.10412	0.951,0.763,0.936,0.843	0.967,0.932,1.0,1.0	-0.102	FALSE
12133	XLOC_034186	Sec31a	chr5	-	100389067	100389106	100388533,100386127	100388611,100386203	100390758	100390833	37,27,27,48	4,6,4,2	42,46,33,83	3,0,1,1	243	204	0.00513678	0.104203	0.886,0.791,0.85,0.953	0.922,1.0,0.965,0.986	-0.098	FALSE
10291	XLOC_033562	Lmbr1	chr5	-	29334419	29334556	29292840,29323801,29292822	29323824,29323905,29292949	29346766	29346906	8,10,7,10	22,17,17,18	7,2,6,2	22,33,22,22	341	204	0.00520462	0.105489	0.179,0.26,0.198,0.249	0.16,0.035,0.14,0.052	0.125	FALSE
5566	XLOC_009718	Prkd1	chr12	-	50465139	50465237	50428102	50428234	50489902	50490041	7,9,4,8	18,17,15,8	0,0,0,2	7,8,14,13	302	204	0.00522231	0.105757	0.208,0.263,0.153,0.403	0.0,0.0,0.0,0.094	0.233	FALSE
5722	XLOC_041383	Sox6	chr7	-	116024406	116024521	115943893	115943962	116033377,116034114,116030859,116038676	116031266,116033835,116031047,116035018,116038859,116033841,116038744,116033886	4,0,2,1	11,3,6,5	0,4,3,0	23,28,22,36	319	204	0.00523797	0.105984	0.189,0.0,0.176,0.113	0.0,0.084,0.08,0.0	0.078	FALSE
11059	XLOC_043217	Unc13a	chr8	-	71633438	71633495	71630953	71631046	71634516	71634664	7,0,0,4	14,13,7,23	15,19,12,5	14,9,14,20	261	204	0.00525299	0.106197	0.281,0.0,0.0,0.12	0.456,0.623,0.401,0.163	-0.31	FALSE
18531	XLOC_039594	Tnrc6a	chr7	+	123124667	123124715	123061672,123061699	123061798	123143749	123143837	42,41,46,46	1,3,1,3	49,46,45,42	11,5,6,7	252	204	0.00532632	0.107497	0.971,0.917,0.974,0.925	0.783,0.882,0.859,0.829	0.109	FALSE
21401	XLOC_014066	Sdr39u1	chr14	-	55899646	55899729	55899183	55899305	55899813	55900189	131,128,103,106	18,23,20,24	113,123,103,122	16,12,4,14	287	204	0.00532414	0.107497	0.838,0.798,0.785,0.758	0.834,0.879,0.948,0.861	-0.086	FALSE
23456	XLOC_044618	Vps13c	chr9	+	67858789	67858885	67853695	67853738	67860783	67860885	54,43,37,34	2,7,3,2	86,84,66,110	3,0,5,0	300	204	0.00537003	0.108287	0.948,0.807,0.893,0.92	0.951,1.0,0.9,1.0	-0.071	FALSE
19824	XLOC_014221	Dmtn	chr14	-	70617954	70618029	70617284	70617440	70618238	70618408	6,7,9,14	28,11,18,20	38,47,41,27	40,39,35,32	279	204	0.00538027	0.108309	0.135,0.318,0.268,0.339	0.41,0.468,0.461,0.382	-0.165	FALSE
6045	XLOC_039009	Akt1s1	chr7	+	44858162	44858209	44857394,44857339,44857172	44857554	44858452	44858749	47,34,47,34	1,2,4,0	24,30,32,26	6,2,6,5	251	204	0.00537902	0.108309	0.974,0.933,0.905,1.0	0.765,0.924,0.813,0.809	0.125	FALSE
14776	XLOC_005797	Mgat1	chr11	+	49251549	49251674	49245192,49247476,49250511	49245617,49247531,49250655	49260570	49263027,49262995,49263031	312,291,209,241	71,57,48,53	105,80,82,68	42,18,32,23	329	204	0.00540479	0.108618	0.732,0.76,0.73,0.738	0.608,0.734,0.614,0.647	0.089	FALSE
21784	XLOC_042026	Abhd13	chr8	+	9982863	9982970	9977435,9977716	9978019	9987384	9994763,9992155	11,6,7,3	39,42,43,26	16,11,12,6	34,29,21,25	311	204	0.00540341	0.108618	0.156,0.086,0.096,0.07	0.236,0.199,0.273,0.136	-0.109	FALSE
1096	XLOC_042047	Atp11a	chr8	+	12861639	12861724	12859313	12859479	12864919,12863758,12861911	12868728,12863868,12862205,12863862,12868893	38,29,27,20	32,48,28,34	28,32,27,29	5,37,14,8	289	204	0.00542739	0.108861	0.456,0.299,0.405,0.293	0.798,0.379,0.577,0.719	-0.255	FALSE
13866	XLOC_002217	Kansl1l	chr1	-	66807524	66807604	66801048,66799658,66800741	66802168	66817373	66817600,66817546,66817620,66817562,66817596,66817599	14,10,17,20	41,47,33,54	0,5,2,7	21,26,34,31	284	204	0.00542259	0.108861	0.197,0.133,0.27,0.21	0.0,0.121,0.041,0.14	0.127	FALSE
19884	XLOC_026406	Otud7b	chr3	+	96130230	96130343	96103122,96104547,96108710,96104526	96108768,96104819,96104628	96136473	96136624	34,24,14,24	92,117,122,116	6,11,19,9	30,30,35,13	317	204	0.00543064	0.108861	0.192,0.117,0.069,0.118	0.114,0.191,0.259,0.308	-0.094	FALSE
1427	XLOC_020887	Smarca2	chr19	+	26749851	26749947	26720728,26748457,26748267,26721947,26748422	26748544,26748537,26748298,26720947,26722222	26751121,26751823	26752041,26751156	8,11,24,13	140,97,73,92	25,34,26,29	111,137,74,130	300	204	0.00545053	0.109167	0.037,0.072,0.183,0.088	0.133,0.144,0.193,0.132	-0.056	FALSE
111	XLOC_034543	Rimbp2	chr5	-	128846921	128846991	128845583	128845671	128876953,128897610,128952966	128953639,128877066,128953486,128953362,128897722,128953055	3,3,2,5	16,13,15,10	4,6,2,3	38,48,49,50	274	204	0.00546419	0.109348	0.122,0.147,0.09,0.271	0.073,0.085,0.029,0.043	0.1	FALSE
17154	XLOC_036286	Kdm5a	chr6	+	120438443	120438525	120431812	120432223	120438986	120444574	1,8,3,4	35,31,29,35	16,11,4,10	31,28,26,35	286	204	0.00549412	0.109855	0.02,0.155,0.069,0.075	0.269,0.219,0.099,0.169	-0.109	FALSE
14120	XLOC_029491	Nrd1	chr4	+	109016651	109017696	109013509	109013840	109017838	109017920	52,24,23,43	68,46,41,54	33,46,20,85	33,48,31,42	1249	204	0.00550086	0.109897	0.111,0.079,0.084,0.115	0.14,0.135,0.095,0.248	-0.057	FALSE
12777	XLOC_009996	Rps6ka5	chr12	-	100573797	100573992	100570828	100570999	100574430	100574524	1,2,1,0	14,17,15,11	3,9,1,9	10,18,9,14	399	204	0.00550885	0.109964	0.035,0.057,0.033,0.0	0.133,0.204,0.054,0.247	-0.128	FALSE
18092	XLOC_029963	Dhrs3	chr4	+	144893584	144893709	144893130,144893076	144893375	144918650	144918794	137,121,153,125	2,0,0,0	57,84,56,40	3,0,4,0	329	204	0.00554811	0.110654	0.977,1.0,1.0,1.0	0.922,1.0,0.897,1.0	0.039	FALSE
19387	XLOC_003820	Herc4	chr10	+	63303844	63303868	63299119	63299239	63306347	63306446	32,16,24,23	1,0,1,1	11,19,15,10	4,3,1,5	228	204	0.00560796	0.111754	0.966,1.0,0.956,0.954	0.711,0.85,0.931,0.642	0.185	FALSE
10381	XLOC_006249	Myo18a	chr11	+	77854677	77854722	77853751	77853891	77857722	77857845	1,2,1,3	22,27,15,20	4,12,3,3	16,26,13,10	249	204	0.00561467	0.111794	0.036,0.057,0.052,0.109	0.17,0.274,0.159,0.197	-0.137	FALSE
9702	XLOC_007426	Prpsap2	chr11	-	61755409	61755462	61752866	61752933	61756194	61756345	181,188,241,190	10,7,5,6	112,99,92,87	7,8,6,8	257	204	0.00563882	0.11218	0.935,0.955,0.975,0.962	0.927,0.908,0.924,0.896	0.043	FALSE
20475	XLOC_014879	Phf20l1	chr15	+	66597664	66597754	66597358	66597447	66604026	66604240	51,27,19,25	32,20,21,24	17,20,13,28	23,33,26,37	294	204	0.00565303	0.112275	0.525,0.484,0.386,0.42	0.339,0.296,0.258,0.344	0.144	FALSE
819	XLOC_019331	Slc8a1	chr17	-	81442202	81442223	81441860,81441772	81441881,81441790	81445486	81445593	8,4,4,8	24,21,17,32	10,13,7,11	86,98,65,92	225	204	0.00565149	0.112275	0.232,0.147,0.176,0.185	0.095,0.107,0.089,0.098	0.088	FALSE
11285	XLOC_046055	Slc38a3	chr9	-	107665169	107665477	107659094	107659244	107668852,107668714,107667303,107669428,107667135	107667426,107668968,107668746,107669003,107667374,107669013,107671609,107669530	180,133,133,144	644,566,695,652	59,69,54,76	452,343,388,344	512	204	0.00565984	0.112316	0.1,0.086,0.071,0.081	0.049,0.074,0.053,0.081	0.02	FALSE
6630	XLOC_032485	Rufy3	chr5	+	88584129	88584317	88565039	88565476	88614940	88615114	212,189,175,185	27,34,25,29	128,180,127,232	16,17,15,9	392	204	0.00566969	0.112417	0.803,0.743,0.785,0.769	0.806,0.846,0.815,0.931	-0.075	FALSE
23075	XLOC_019761	Srp19	chr18	+	34332905	34333062	34331122,34331749,34330846	34331825,34331259	34334456,34334292	34334568,34334364	2,0,1,1	40,51,39,37	3,5,2,2	17,28,20,32	361	204	0.00568414	0.11261	0.027,0.0,0.014,0.015	0.091,0.092,0.053,0.034	-0.054	FALSE
21640	XLOC_039097	Gabrb3	chr7	+	57591480	57591572	57550929	57550977	57765423	57765644	39,31,33,47	7,4,7,4	60,97,64,71	22,29,21,23	296	204	0.00569191	0.112669	0.793,0.842,0.765,0.89	0.653,0.697,0.677,0.68	0.146	FALSE
10675	XLOC_033214	Wipi2	chr5	+	142638201	142638284	142629592,142627697,142629541,142629590	142629832	142655847	142656017	170,160,160,155	4,2,7,10	154,185,185,175	4,3,0,0	287	204	0.00574984	0.113494	0.968,0.983,0.942,0.917	0.965,0.978,1.0,1.0	-0.033	FALSE
11634	XLOC_009134	Fam179b	chr12	+	64970225	64970255	64965666,64965741	64968028	64976694	64976851	10,15,16,4	32,39,38,34	0,2,0,10	27,27,23,40	234	204	0.00573959	0.113494	0.214,0.251,0.269,0.093	0.0,0.061,0.0,0.179	0.147	FALSE
17261	XLOC_046028	Abhd14a	chr9	-	106445525	106445829	106444089	106444306	106451074,106447530	106451208,106447698,106447678,106451591	23,13,18,18	76,55,60,66	11,22,19,16	38,35,29,33	508	204	0.0057527	0.113494	0.108,0.087,0.108,0.099	0.104,0.202,0.208,0.163	-0.069	FALSE
23440	XLOC_039170	Aen	chr7	+	78902343	78902830	78895853	78896014	78905842	78906043	56,47,58,41	14,20,23,23	58,74,49,74	10,17,10,15	691	204	0.00574466	0.113494	0.541,0.41,0.427,0.345	0.631,0.562,0.591,0.593	-0.163	FALSE
10794	XLOC_022395	Pkp4	chr2	+	59350493	59350622	59347923	59348041	59352261	59352335	55,36,29,45	0,1,3,3	80,122,75,126	13,22,16,11	333	204	0.00578513	0.114034	1.0,0.957,0.856,0.902	0.79,0.773,0.742,0.875	0.134	FALSE
18337	XLOC_003086	Nit1	chr1	-	171345190	171345312	171344913,171344287	171345000	171345535,171345567	171345628,171345645,171345646,171345973	9,7,7,12	23,27,54,26	7,4,3,2	39,58,27,32	326	204	0.00579453	0.114034	0.197,0.14,0.075,0.224	0.101,0.041,0.065,0.038	0.098	FALSE
4623	XLOC_045545	Sik2	chr9	-	50893957	50894081	50892800,50889555	50893389	50895343	50895961	24,28,24,23	0,1,1,1	6,5,2,5	1,1,0,5	328	204	0.00579417	0.114034	1.0,0.946,0.937,0.935	0.789,0.757,1.0,0.383	0.222	FALSE
15000	XLOC_043405	Slc38a7	chr8	-	95852801	95852907	95848380	95848768	95853485	95853539	72,76,83,87	0,0,0,1	79,76,65,69	4,8,2,0	310	204	0.00582723	0.114583	1.0,1.0,1.0,0.983	0.929,0.862,0.955,1.0	0.059	FALSE
4595	XLOC_041450	Xpo6	chr7	-	126149503	126149537	126149233	126149360	126152825,126156723	126156801,126153035,126153279	10,12,10,18	10,5,4,6	10,8,3,5	6,22,9,14	238	204	0.00592579	0.116424	0.462,0.673,0.682,0.72	0.588,0.238,0.222,0.234	0.314	FALSE
4104	XLOC_032073	Fam193a	chr5	+	34461094	34461636	34458997	34459288	34462083	34462267	202,179,129,156	20,11,9,11	41,40,38,87	0,0,1,1	746	204	0.00595311	0.116864	0.734,0.817,0.797,0.795	1.0,1.0,0.912,0.96	-0.182	FALSE
22475	XLOC_001310	Vamp4	chr1	+	162594545	162594694	162592625	162592677	162597048	162599084,162600316,162599078	79,69,48,73	10,10,5,4	66,57,52,140	14,16,13,26	353	204	0.00597296	0.117157	0.82,0.8,0.847,0.913	0.732,0.673,0.698,0.757	0.13	FALSE
5407	XLOC_043124	Clcn3	chr8	-	60922789	60923188	60919339	60919556	60927231	60927418	733,616,606,623	3,4,7,3	522,649,489,695	1,0,0,0	603	204	0.0059938	0.117469	0.988,0.981,0.967,0.986	0.994,1.0,1.0,1.0	-0.018	FALSE
21189	XLOC_006866	Gps1	chr11	+	120784646	120784725	120784304,120784274,120784271	120784342	120785120	120785213	6,3,5,9	237,223,185,224	11,15,5,11	226,156,169,185	283	204	0.00603819	0.118213	0.018,0.01,0.019,0.028	0.034,0.065,0.021,0.041	-0.022	FALSE
3919	XLOC_000495	Adam23	chr1	+	63535439	63535489	63535134	63535208	63536918	63536984,63540473	2,2,2,2	4,6,4,9	2,0,2,4	23,24,17,30	254	204	0.00604178	0.118213	0.287,0.211,0.287,0.151	0.065,0.0,0.086,0.097	0.172	FALSE
2702	XLOC_002922	Rasal2	chr1	-	157143569	157143600	157138663,157140533,157135181,157135095	157140875	157146189	157146277	10,7,9,12	33,38,26,29	2,6,1,2	12,37,21,42	235	204	0.00606702	0.118609	0.208,0.138,0.231,0.264	0.126,0.123,0.04,0.04	0.128	FALSE
16140	XLOC_037572	Foxp1	chr6	-	99429209	99429321	99308376,99399670,99308343	99399717,99308438	99435215	99435345	4,7,9,5	6,9,11,6	6,3,5,3	12,16,22,16	316	204	0.00610015	0.119159	0.301,0.334,0.346,0.35	0.244,0.108,0.128,0.108	0.186	FALSE
6443	XLOC_009250	Ptgr2	chr12	+	84302236	84302407	84298010	84298202	84305925,84307775	84307897,84306079,84306135	132,118,118,129	4,4,4,6	89,168,94,150	1,0,2,0	375	204	0.00614128	0.119864	0.947,0.941,0.941,0.921	0.98,1.0,0.962,1.0	-0.048	FALSE
21354	XLOC_032865	Taok3	chr5	+	117185526	117185611	117120128,117133594,117133587,117133614	117120339,117133775	117193628	117193839	214,189,183,208	3,4,14,0	5,11,16,8	0,0,0,3	289	204	0.00615621	0.120056	0.981,0.971,0.902,1.0	1.0,1.0,1.0,0.653	0.05	FALSE
18739	XLOC_016299	Map3k13	chr16	+	21800714	21800836	21795849	21795975	21891883,21808677	21892440,21809037	16,5,10,8	14,20,6,15	3,5,3,5	19,16,16,26	326	204	0.00616703	0.120091	0.417,0.135,0.511,0.25	0.09,0.164,0.105,0.107	0.212	FALSE
9267	XLOC_030551	Inip	chr4	-	59782253	59782334	59775446	59775549	59797829,59783727	59783808,59797937,59783866,59783876	35,41,33,29	24,30,30,30	32,23,13,35	3,8,10,11	285	204	0.00616812	0.120091	0.511,0.495,0.441,0.409	0.884,0.673,0.482,0.695	-0.219	FALSE
9474	XLOC_032927	Atxn2	chr5	+	121806221	121806275	121802947	121803080	121810850	121810996,121810951	5,0,2,1	5,4,3,8	9,11,2,8	0,4,1,4	258	204	0.0061737	0.120101	0.442,0.0,0.345,0.09	1.0,0.685,0.613,0.613	-0.509	FALSE
16355	XLOC_019892	Csnk1g3	chr18	+	53948644	53948668	53948047	53948154	53953244	53956495	27,29,34,38	3,1,4,4	20,50,24,77	6,14,8,17	228	204	0.00618307	0.120185	0.89,0.963,0.884,0.895	0.749,0.762,0.729,0.802	0.147	FALSE
15231	XLOC_039170	Aen	chr7	+	78902229	78902830	78895853	78896014	78905842	78906043	59,56,52,48	14,20,23,23	60,72,51,84	10,17,10,15	805	204	0.00621847	0.120774	0.516,0.415,0.364,0.346	0.603,0.518,0.564,0.587	-0.158	FALSE
912	XLOC_038868	Cep89	chr7	+	35429914	35430111	35429156	35429298	35435473,35432517	35435643,35432607	1,3,0,4	9,10,11,8	3,1,2,6	0,0,3,2	401	204	0.00628522	0.12197	0.054,0.132,0.0,0.203	1.0,1.0,0.253,0.604	-0.617	FALSE
4862	XLOC_004529	Cep57l1	chr10	-	41809572	41809663	41745770,41744739,41781483	41745921,41781550	41809787,41809845	41809868,41809871	19,18,27,23	0,0,0,3	12,13,4,10	3,4,0,4	295	204	0.00635971	0.123214	1.0,1.0,1.0,0.841	0.734,0.692,1.0,0.634	0.195	FALSE
5392	XLOC_023124	Lamp5	chr2	+	136059494	136059626	136058945	136059118	136059749	136059855	30,36,42,53	1,3,1,0	62,120,74,110	0,0,0,0	336	204	0.00635825	0.123214	0.948,0.879,0.962,1.0	1.0,1.0,1.0,1.0	-0.053	FALSE
11351	XLOC_003888	Pttg1ip	chr10	+	77586324	77586404	77582408,77583944,77581802,77581687,77581719	77582506,77584023,77581927	77587250,77592845	77593017,77587303	5,2,1,4	29,37,26,29	0,1,0,0	33,28,49,40	284	204	0.00638203	0.123244	0.11,0.037,0.027,0.09	0.0,0.025,0.0,0.0	0.06	FALSE
21121	XLOC_029881	Emc1	chr4	+	139435948	139436032	139435009	139435184	139436121	139436259	10,16,8,13	18,29,16,22	6,21,6,6	19,53,34,42	288	204	0.00638085	0.123244	0.282,0.281,0.262,0.295	0.183,0.219,0.111,0.092	0.129	FALSE
3475	XLOC_002372	Trip12	chr1	-	84808956	84809032	84793537,84793986,84793671,84795689,84786090,84786091,84793524,84794230	84794327,84786196,84795815	84814822	84814969	23,24,31,8	158,141,141,160	5,11,7,7	117,93,78,128	280	204	0.00637394	0.123244	0.096,0.11,0.138,0.035	0.03,0.079,0.061,0.038	0.043	FALSE
479	XLOC_029856	Usp48	chr4	+	137619922	137619974	137616357	137616507	137621061	137621259	6,6,5,11	15,13,10,4	4,2,0,0	17,9,6,21	256	204	0.00636715	0.123244	0.242,0.269,0.285,0.687	0.158,0.15,0.0,0.0	0.294	FALSE
11573	XLOC_015442	Mtss1	chr15	-	58947325	58947520	58945845	58946019	58948322	58948442	14,13,14,5	22,5,13,22	12,15,4,11	37,48,23,46	399	204	0.00641196	0.123721	0.245,0.571,0.355,0.104	0.142,0.138,0.082,0.109	0.201	FALSE
17934	XLOC_042404	2310045N01Rik	chr8	+	70141863	70141976	70139712,70139428,70139498,70139118,70139447,70139448,70139706,70139722,70139710,70139391	70139772	70142473,70164228	70164304,70142538	177,159,220,166	3,0,1,0	121,131,84,147	5,3,2,3	317	204	0.00644614	0.124179	0.974,1.0,0.993,1.0	0.94,0.966,0.964,0.969	0.032	FALSE
20450	XLOC_033531	Kmt2c	chr5	-	25351051	25351264	25349811,25349812	25349940	25352226	25352292	199,178,193,233	8,8,3,4	71,131,93,208	1,0,0,0	417	204	0.00644493	0.124179	0.924,0.916,0.969,0.966	0.972,1.0,1.0,1.0	-0.049	FALSE
17043	XLOC_009327	Zc3h14	chr12	+	98779107	98779267	98774244,98763822	98763978,98774319	98783581	98783702	49,38,43,40	20,8,24,18	25,36,23,40	14,30,21,36	364	204	0.00646509	0.124442	0.579,0.727,0.501,0.555	0.5,0.402,0.38,0.384	0.174	FALSE
13195	XLOC_011517	Zmynd11	chr13	-	9708586	9708910	9698657,9698627	9698705	9710145,9720772	9710307,9720932	8,5,3,5	74,72,63,66	3,3,2,5	104,110,100,144	528	204	0.00649458	0.124606	0.04,0.026,0.018,0.028	0.011,0.01,0.008,0.013	0.018	FALSE
18445	XLOC_044550	Myo9a	chr9	+	59912536	59912590	59910583	59910707	59921722	59921925	12,6,19,13	14,16,15,6	25,31,22,23	10,13,5,8	258	204	0.00649172	0.124606	0.404,0.229,0.5,0.631	0.664,0.653,0.777,0.694	-0.256	FALSE
2741	XLOC_014154	Msra	chr14	-	64313686	64313755	64285063	64285183	64440709	64441026,64441994	29,42,41,46	5,6,1,4	57,60,60,66	1,0,3,2	273	204	0.00648457	0.124606	0.813,0.84,0.968,0.896	0.977,1.0,0.937,0.961	-0.089	FALSE
4887	XLOC_039689	Edrf1	chr7	+	133646989	133647091	133643992	133644149	133647344	133647466	21,18,9,23	4,1,2,2	7,7,15,12	6,7,5,4	306	204	0.00648922	0.124606	0.778,0.923,0.75,0.885	0.438,0.4,0.667,0.667	0.291	FALSE
951	XLOC_006735	Cog1	chr11	+	113661658	113661693	113661139	113661216,113661218	113666758,113662206	113662400,113662947,113667054,113662399	1,6,0,3	15,17,20,25	2,7,5,12	6,23,9,17	239	204	0.0065288	0.125161	0.054,0.232,0.0,0.093	0.221,0.206,0.322,0.376	-0.186	FALSE
6218	XLOC_032009	Mapre3	chr5	+	30872860	30872904	30872686	30872768	30873042	30873144	2,2,9,3	8,14,10,14	0,2,0,1	19,18,16,15	248	204	0.00658868	0.126207	0.171,0.105,0.425,0.15	0.0,0.084,0.0,0.052	0.179	FALSE
15840	XLOC_034254	Glmn	chr5	-	107596787	107596862	107593752	107593878	107597543	107597639	218,240,194,183	5,7,4,8	36,30,28,51	6,1,1,2	279	204	0.00660644	0.126445	0.97,0.962,0.973,0.944	0.814,0.956,0.953,0.949	0.044	FALSE
14000	XLOC_012780	Erc2	chr14	+	27776158	27776182	27652686	27653483	27776825	27777242	38,30,20,32	1,2,1,1	14,24,10,26	1,4,2,8	228	204	0.00662059	0.126511	0.971,0.931,0.947,0.966	0.926,0.843,0.817,0.744	0.121	FALSE
4247	XLOC_019111	Klc4	chr17	-	46645080	46645153	46644248	46644512	46645974	46647584	80,82,87,98	49,41,44,43	42,39,44,36	8,14,15,8	277	204	0.00661548	0.126511	0.546,0.596,0.593,0.627	0.795,0.672,0.684,0.768	-0.139	FALSE
10629	XLOC_002329	Wdfy1	chr1	-	79719124	79719274	79714873,79717202	79715000,79717315	79724644,79726565	79726716,79724757	82,71,34,103	4,2,4,2	31,33,41,20	4,7,3,2	354	204	0.00664684	0.126911	0.922,0.953,0.83,0.967	0.817,0.731,0.887,0.852	0.096	FALSE
9639	XLOC_014842	Wdyhv1	chr15	+	58153579	58153704	58150605,58148333	58150656,58148433	58157901	58158696	5,3,5,9	1,4,3,7	13,19,14,10	1,2,1,2	329	204	0.00667005	0.127252	0.756,0.317,0.508,0.444	0.89,0.855,0.897,0.756	-0.343	FALSE
3055	XLOC_006260	2610507B11Rik	chr11	+	78293875	78293964	78293528	78293618	78294061	78294172	11,3,10,5	12,2,3,1	25,58,25,44	3,4,3,13	293	204	0.00668169	0.127371	0.39,0.511,0.699,0.777	0.853,0.91,0.853,0.702	-0.235	FALSE
14837	XLOC_041389	Pik3c2a	chr7	-	116442590	116442678	116417452	116418581	116443303	116444786,116443458	23,15,13,10	55,54,64,64	9,4,7,10	68,57,43,74	292	204	0.0066885	0.127398	0.226,0.163,0.124,0.098	0.085,0.047,0.102,0.086	0.073	FALSE
12592	XLOC_029007	Rusc2	chr4	+	43413004	43413054	43406434,43406501,43401237,43384278,43383448,43381978	43406680,43384433,43382199,43401524,43383759	43414627,43421604	43414840,43422249,43416718	3,4,1,0	52,53,24,54	0,0,0,0	72,55,61,77	254	204	0.00669743	0.127466	0.044,0.057,0.032,0.0	0.0,0.0,0.0,0.0	0.033	FALSE
14094	XLOC_004672	Gucd1	chr10	-	75517153	75517397	75511902,75512071	75512156	75517859,75517740	75517972,75517886	216,221,187,223	7,7,14,9	41,34,39,25	6,5,0,4	448	204	0.0067047	0.127502	0.934,0.935,0.859,0.919	0.757,0.756,1.0,0.74	0.099	FALSE
6537	XLOC_006661	Tlk2	chr11	+	105240918	105240980	105240360,105221185	105240456,105221353	105241568	105241661	3,3,6,5	50,38,43,48	0,0,0,0	30,31,32,47	266	204	0.00672268	0.127742	0.044,0.057,0.097,0.074	0.0,0.0,0.0,0.0	0.068	FALSE
5986	XLOC_046625	Kdm6a	chrX	+	18246974	18247109	18246196	18246416	18248269,18247566	18247722,18248359	50,29,25,31	5,5,1,3	19,27,24,31	4,7,12,8	339	204	0.00676411	0.128426	0.858,0.777,0.938,0.861	0.741,0.699,0.546,0.7	0.187	FALSE
13586	XLOC_041369	Btbd10	chr7	-	113351780	113351938	113335321,113332609	113335518	113364904,113368871	113364969,113368958	23,23,27,18	54,39,33,40	27,22,21,42	27,33,20,26	362	204	0.00678986	0.128442	0.194,0.249,0.316,0.202	0.36,0.273,0.372,0.477	-0.13	FALSE
14184	XLOC_004598	Anapc16	chr10	-	59996447	59996614	59990832	59990907	60002417,60002955	60002467,60004708,60003086,60003135	280,276,421,336	32,14,35,20	204,206,157,238	8,7,8,10	371	204	0.00679203	0.128442	0.828,0.916,0.869,0.902	0.933,0.942,0.915,0.929	-0.051	FALSE
22192	XLOC_001069	Plekha6	chr1	+	133274792	133274879	133273857,133274253	133274374	133280338,133279372,133281782	133281863,133279453,133280407	5,2,6,6	9,10,1,5	8,17,7,12	1,2,1,3	291	204	0.00677674	0.128442	0.28,0.123,0.808,0.457	0.849,0.856,0.831,0.737	-0.401	FALSE
24	XLOC_030127	Ssu72	chr4	+	155731324	155731464	155728288	155728412	155731926	155732045	518,535,715,519	27,14,25,0	75,151,82,130	0,0,0,0	344	204	0.00677544	0.128442	0.919,0.958,0.944,1.0	1.0,1.0,1.0,1.0	-0.045	FALSE
8721	XLOC_032368	Ociad1	chr5	+	73293965	73294010	73292792,73292791,73292831,73292894,73292783	73292976	73294284	73294347	67,62,76,54	280,259,368,282	38,39,28,41	309,231,203,226	249	204	0.00678419	0.128442	0.164,0.164,0.145,0.136	0.092,0.122,0.102,0.129	0.041	FALSE
8153	XLOC_027504	Kpna4	chr3	-	69101925	69102054	69101340	69101430	69102203	69102248	4,9,3,9	77,68,71,56	1,0,0,6	56,67,58,90	333	204	0.00682887	0.129036	0.031,0.075,0.025,0.09	0.011,0.0,0.0,0.039	0.043	FALSE
21961	XLOC_037057	Fkbp14	chr6	-	54586995	54587085	54585802	54585930	54589272	54589424	4,2,3,6	15,11,10,12	1,3,1,3	13,24,31,28	294	204	0.00687825	0.129865	0.156,0.112,0.172,0.258	0.051,0.08,0.022,0.069	0.119	FALSE
23100	XLOC_015803	Mcrs1	chr15	-	99250462	99250582	99249875,99248701	99248860,99250014	99251861	99251961	175,194,257,209	24,19,22,14	224,224,200,190	15,14,8,8	324	204	0.00688888	0.129962	0.821,0.865,0.88,0.904	0.904,0.91,0.94,0.937	-0.055	FALSE
1495	XLOC_027018	Pex2	chr3	-	5570486	5570629	5563619,5565132	5563729,5565198	5576037	5576145,5578938,5576150,5576239	39,41,44,29	141,126,152,124	28,31,35,42	92,85,65,72	347	204	0.00689836	0.130038	0.14,0.161,0.145,0.121	0.152,0.177,0.24,0.255	-0.064	FALSE
5183	XLOC_003948	Cirbp	chr10	+	80170981	80171069	80170693	80170764	80172413	80172512	222,299,239,224	10,11,21,22	222,237,211,181	10,2,11,5	292	204	0.0069117	0.130186	0.939,0.95,0.888,0.877	0.939,0.988,0.931,0.962	-0.042	FALSE
19626	XLOC_035270	Ccdc136	chr6	+	29419986	29420265	29417931,29419101,29411247	29418153,29411385,29419383	29426624	29427161,29426948	37,18,26,33	21,11,8,6	59,56,31,72	11,3,3,16	483	204	0.00692974	0.130422	0.427,0.409,0.579,0.699	0.694,0.887,0.814,0.655	-0.234	FALSE
12552	XLOC_012245	Nnt	chr13	-	119404551	119404754	119396746	119396976	119408902	119408997	30,19,45,19	4,2,2,4	36,59,64,60	3,0,1,1	407	204	0.00694212	0.130552	0.79,0.826,0.919,0.704	0.857,1.0,0.97,0.968	-0.139	FALSE
3549	XLOC_011583	Zkscan8	chr13	-	21522223	21522315	21521785,21519315	21520962,21521909	21525137	21525306	44,35,32,27	3,0,2,2	21,23,19,26	4,4,3,6	296	204	0.00696078	0.130799	0.91,1.0,0.917,0.903	0.783,0.799,0.814,0.749	0.146	FALSE
23006	XLOC_031229	Srrm1	chr4	-	135345195	135345477	135344498,135343863	135344669	135346315,135346734	135346857,135347204	30,16,22,19	21,20,23,20	18,21,15,54	11,13,5,20	486	204	0.00700517	0.131424	0.375,0.251,0.286,0.285	0.407,0.404,0.557,0.531	-0.176	FALSE
9745	XLOC_001499	Gm7068	chr1	+	178111147	178111602	178103623	178104101	178113113	178113172	81,57,68,53	8,16,14,18	66,88,56,156	9,9,6,10	659	204	0.00700113	0.131424	0.758,0.524,0.601,0.477	0.694,0.752,0.743,0.828	-0.164	FALSE
7647	XLOC_040301	Map3k10	chr7	-	27664949	27665098	27664179	27664573	27668348	27668529	48,37,50,30	5,4,1,0	49,57,57,64	0,0,0,0	353	204	0.00703637	0.131906	0.847,0.842,0.967,1.0	1.0,1.0,1.0,1.0	-0.086	FALSE
15722	XLOC_006601	Nbr1	chr11	+	101572461	101572572	101571901	101571977	101572807	101572972	211,231,203,216	6,11,6,7	103,131,75,160	8,7,8,10	315	204	0.00705508	0.132002	0.958,0.932,0.956,0.952	0.893,0.924,0.859,0.912	0.052	FALSE
22409	XLOC_004387	Phactr2	chr10	-	13255309	13255321	13253341	13253879	13257576,13266972,13261765	13257816,13261924,13267053	13,5,9,8	5,2,2,1	9,13,4,9	14,11,10,6	216	204	0.00705821	0.132002	0.711,0.702,0.81,0.883	0.378,0.527,0.274,0.586	0.335	FALSE
6816	XLOC_021032	Btrc	chr19	+	45456533	45456610	45423132	45423240	45471014	45471104	53,42,48,51	8,3,5,6	38,39,33,62	5,16,11,15	281	204	0.00705232	0.132002	0.828,0.91,0.875,0.861	0.847,0.639,0.685,0.75	0.138	FALSE
3080	XLOC_003924	Cdc34	chr10	+	79685232	79685367	79685004	79685102	79687848	79691112,79689465,79688394	174,135,149,115	2,2,0,1	55,103,66,74	3,5,2,1	339	204	0.00707588	0.132228	0.981,0.976,1.0,0.986	0.917,0.925,0.952,0.978	0.043	FALSE
4691	XLOC_036621	Fgfr1op2	chr6	+	146592633	146592747	146589893	146590036	146595175	146595289	8,5,8,7	38,45,54,35	12,16,11,17	39,42,23,60	318	204	0.00710782	0.13272	0.119,0.067,0.087,0.114	0.165,0.196,0.235,0.154	-0.091	FALSE
16578	XLOC_004696	Pcbp3	chr10	-	76850221	76850348	76825859,76847735	76825992,76847812	76892556	76892656	15,16,23,17	41,51,51,57	10,12,11,9	41,72,58,52	331	204	0.00712469	0.132931	0.184,0.162,0.217,0.155	0.131,0.093,0.105,0.096	0.073	FALSE
21723	XLOC_033385	Adam22	chr5	-	8090141	8090252	8082145,8087981,8082142,8086593	8088068,8082269,8086623	8092339,8091364	8092187,8091422,8092406	8,9,8,1	18,15,14,14	3,16,2,16	35,59,41,73	315	204	0.00713584	0.133034	0.224,0.28,0.27,0.044	0.053,0.149,0.031,0.124	0.115	FALSE
22021	XLOC_004011	Txnrd1	chr10	+	82860523	82860630	82859124	82859300	82874612	82874735	101,108,81,101	12,16,17,13	133,129,160,144	7,4,20,15	311	204	0.00714835	0.133163	0.847,0.816,0.758,0.836	0.926,0.955,0.84,0.863	-0.082	FALSE
18879	XLOC_023884	Ntng2	chr2	-	29251346	29252040	29247827,29248743	29248828,29248878	29252464	29255201,29255394,29256302,29253921	85,60,72,59	77,55,68,62	12,18,19,21	9,10,10,8	898	204	0.00718978	0.133829	0.2,0.199,0.194,0.178	0.232,0.29,0.301,0.374	-0.107	FALSE
6641	XLOC_009064	Nrcam	chr12	+	44545378	44545435	44544724	44544895	44547231	44547343	38,21,33,26	13,3,4,8	66,134,71,108	11,7,7,15	261	204	0.00725293	0.134899	0.696,0.845,0.866,0.718	0.824,0.937,0.888,0.849	-0.093	FALSE
14812	XLOC_004719	Agpat3	chr10	-	78284707	78285105	78284312,78284266,78284188,78284190	78284350	78287846	78288073	241,216,255,249	11,8,9,15	21,29,17,25	3,0,4,5	602	204	0.00725874	0.134901	0.881,0.901,0.906,0.849	0.703,1.0,0.59,0.629	0.154	FALSE
22927	XLOC_024074	Stam2	chr2	-	52736130	52736319	52720883	52720968	52739162,52742060	52742200,52742281,52739480,52742180,52745567	4,4,9,7	95,86,114,119	7,13,0,13	70,70,53,68	393	204	0.00729079	0.135391	0.021,0.024,0.039,0.03	0.049,0.088,0.0,0.09	-0.028	FALSE
18065	XLOC_038081	C2cd5	chr6	-	143019327	143019429	143017882	143018073	143020323,143029159	143029246,143020374	0,3,0,3	11,5,16,12	4,2,3,9	3,3,5,13	306	204	0.00732193	0.135863	0.0,0.286,0.0,0.143	0.471,0.308,0.286,0.316	-0.238	FALSE
18404	XLOC_043286	Tecr	chr8	-	83573410	83573918	83573219,83573220,83573221	83573288,83573323	83574477	83574528	111,113,107,95	10,6,13,12	98,130,81,92	12,22,18,26	712	204	0.00734292	0.136146	0.761,0.844,0.702,0.694	0.701,0.629,0.563,0.503	0.151	FALSE
2358	XLOC_012701	Top2b	chr14	+	16413901	16413993	16413560,16412918	16413756,16413119	16416556	16416712,16416709	284,278,276,270	1,0,0,0	116,193,122,230	3,3,3,0	296	204	0.00737291	0.136546	0.995,1.0,1.0,1.0	0.964,0.978,0.966,1.0	0.022	FALSE
5782	XLOC_001949	Kansl3	chr1	-	36347216	36347294	36345837	36346029	36348524	36348681	53,35,32,36	3,0,1,1	36,39,34,37	2,6,6,7	282	204	0.00737602	0.136546	0.927,1.0,0.959,0.963	0.929,0.825,0.804,0.793	0.125	FALSE
18204	XLOC_042264	Micu3	chr8	+	40359409	40359448	40354302,40356855	40354385,40356927	40366148	40366244	56,38,37,40	22,17,28,27	48,41,25,50	34,59,18,75	243	204	0.00744043	0.13763	0.681,0.652,0.526,0.554	0.542,0.368,0.538,0.359	0.152	FALSE
19871	XLOC_005630	Usp34	chr11	+	23473169	23473294	23472949	23473054	23484101	23484181	35,30,29,41	15,4,9,9	15,37,14,31	6,23,12,20	329	204	0.00746592	0.137994	0.591,0.823,0.666,0.739	0.608,0.499,0.42,0.49	0.201	FALSE
11504	XLOC_023443	Slc12a5	chr2	+	164962779	164962921	164960801,164960823,164960845,164960815	164961003	164973475,164963428,164973686	164963593,164973781,164973561	5,6,2,6	19,7,15,27	6,13,5,3	52,92,50,41	346	204	0.0074753	0.13806	0.134,0.336,0.073,0.116	0.064,0.077,0.056,0.041	0.105	FALSE
3230	XLOC_043482	Ist1	chr8	-	109675642	109675802	109675376,109675375	109675424	109676757,109677485	109676850,109677686	17,17,12,17	20,20,21,13	8,7,10,23	27,38,22,33	364	204	0.00754034	0.139153	0.323,0.323,0.243,0.423	0.142,0.094,0.203,0.281	0.148	FALSE
3303	XLOC_001402	Dedd	chr1	+	171331252	171331285	171329609,171327126,171329407	171329692,171329526	171338251	171338640	39,31,33,48	2,3,2,3	39,19,20,27	4,6,9,4	237	204	0.00755811	0.139372	0.944,0.899,0.934,0.932	0.894,0.732,0.657,0.853	0.143	FALSE
373	XLOC_031316	Plekhm2	chr4	-	141637424	141637484	141634252	141634478	141639675	141639862	9,6,2,4	16,12,13,15	3,2,1,3	24,30,20,14	264	204	0.0075787	0.139644	0.303,0.279,0.106,0.171	0.088,0.049,0.037,0.142	0.136	FALSE
15013	XLOC_012964	Otx2os1	chr14	+	48700245	48700409	48697833,48670158,48669585,48670261,48670294,48670293	48670449,48697930,48670599	48717609,48793131	48717761,48717762,48798091	49,40,29,35	45,38,33,49	36,33,15,67	27,24,11,26	368	204	0.00760973	0.139998	0.376,0.368,0.328,0.284	0.425,0.433,0.431,0.588	-0.13	FALSE
6150	XLOC_009502	Mta1	chr12	+	113120210	113120261	113116987	113117081	113120826	113120953	3,2,6,8	8,1,3,5	16,21,22,12	1,2,2,7	255	204	0.00760578	0.139998	0.231,0.615,0.615,0.561	0.928,0.894,0.898,0.578	-0.319	FALSE
4094	XLOC_008232	Exoc7	chr11	-	116296729	116296798	116295543	116295689	116300265,116297570	116297768,116300433,116297669,116297663	5,6,1,3	40,31,21,38	2,1,0,1	38,61,31,44	273	204	0.00761597	0.140004	0.085,0.126,0.034,0.056	0.038,0.012,0.0,0.017	0.059	FALSE
14652	XLOC_013301	Mtmr6	chr14	+	60290705	60290819	60289542	60289677	60291993	60292126	2,3,4,1	22,7,6,8	1,0,0,0	16,14,12,28	318	204	0.0076301	0.14005	0.055,0.216,0.3,0.074	0.039,0.0,0.0,0.0	0.151	FALSE
2566	XLOC_047916	Fundc1	chrX	-	17558680	17558809	17555520,17557897	17558011	17568032	17568108	92,89,97,84	3,5,4,5	89,143,111,216	3,2,0,3	333	204	0.00763029	0.14005	0.949,0.916,0.937,0.911	0.948,0.978,1.0,0.978	-0.048	FALSE
15295	XLOC_031999	Ept1	chr5	+	30248411	30248520	30247462	30247531	30252709	30252784	48,54,56,80	3,4,3,8	83,84,66,95	2,3,0,2	313	204	0.00763689	0.140063	0.912,0.898,0.924,0.867	0.964,0.948,1.0,0.969	-0.07	FALSE
19619	XLOC_005033	Os9	chr10	-	127096914	127097079	127096629	127096742	127097931	127098121,127098637	155,141,149,149	38,26,41,36	75,111,64,119	30,51,46,27	369	204	0.00764947	0.140185	0.693,0.75,0.668,0.696	0.58,0.546,0.435,0.709	0.134	FALSE
8787	XLOC_005835	Hnrnph1	chr11	+	50385140	50385190	50384643	50384736	50385776	50386528	283,239,197,195	13,13,17,10	250,347,227,308	6,13,10,6	254	204	0.00765894	0.14025	0.946,0.937,0.903,0.94	0.971,0.955,0.948,0.976	-0.031	FALSE
13225	XLOC_013257	Dcaf11	chr14	+	55560440	55560634	55560005	55560121	55561209,55561074	55561442	24,25,26,28	39,42,54,62	36,27,31,35	44,41,25,36	398	204	0.00771383	0.141147	0.24,0.234,0.198,0.188	0.295,0.252,0.389,0.333	-0.102	FALSE
15317	XLOC_035938	Zfp638	chr6	+	83957508	83957592	83954710	83954761	83959930,83958183	83959968,83958252	43,47,56,28	20,22,18,11	27,36,25,37	15,23,17,47	288	204	0.00775426	0.141777	0.604,0.602,0.688,0.643	0.56,0.526,0.51,0.358	0.146	FALSE
14762	XLOC_000450	Cyp20a1	chr1	+	60352908	60353075	60352120	60352170	60354513	60354656	39,42,35,34	0,2,4,4	37,35,31,51	7,7,8,10	371	204	0.00777029	0.14186	1.0,0.92,0.828,0.824	0.744,0.733,0.681,0.737	0.169	FALSE
17724	XLOC_011736	Exoc2	chr13	-	30946364	30946423	30940609	30940770	30973995	30974284,30974047	11,14,10,8	88,81,92,92	25,28,23,17	124,96,102,104	263	204	0.00777076	0.14186	0.088,0.118,0.078,0.063	0.135,0.184,0.149,0.113	-0.058	FALSE
20332	XLOC_024074	Stam2	chr2	-	52739162	52739480	52736130,52720883	52720968,52736319	52742060	52742200,52742281,52742180,52745567	15,5,8,6	95,86,117,119	7,20,4,12	72,72,53,72	522	204	0.00779073	0.142115	0.058,0.022,0.026,0.019	0.037,0.098,0.029,0.061	-0.025	FALSE
1878	XLOC_006157	Zzef1	chr11	+	72869178	72869287	72867921	72868070	72869686	72869800,72869927	9,9,5,11	3,5,5,4	4,5,0,18	9,13,9,15	313	204	0.00785668	0.143208	0.662,0.54,0.395,0.642	0.225,0.2,0.0,0.439	0.344	FALSE
8137	XLOC_011879	Cltb	chr13	-	54597025	54597079	54592400,54593537,54593354,54591049	54594042,54593891	54598721	54598833	206,256,177,189	29,35,25,27	274,246,196,339	70,61,53,40	258	204	0.00787382	0.14341	0.849,0.853,0.848,0.847	0.756,0.761,0.745,0.87	0.066	FALSE
17965	XLOC_034354	Svop	chr5	-	114065786	114065953	114065525	114065686	114091151	114091570,114091380	2,4,5,3	105,126,112,121	15,7,5,5	104,115,119,81	371	204	0.00788845	0.143468	0.01,0.017,0.024,0.013	0.073,0.032,0.023,0.033	-0.024	FALSE
18784	XLOC_045535	Pts	chr9	-	50526869	50526949	50524722	50524779	50528556	50528700	58,57,75,57	7,11,23,12	52,67,45,50	6,4,7,2	284	204	0.0078891	0.143468	0.856,0.788,0.701,0.773	0.862,0.923,0.822,0.947	-0.109	FALSE
6941	XLOC_040578	Rpl13a	chr7	-	45126750	45126794	45126477	45126537	45126990	45127092	972,1014,977,925	2,2,0,1	630,585,550,803	0,0,0,33	248	204	0.00789579	0.14348	0.998,0.998,1.0,0.999	1.0,1.0,1.0,0.952	0.011	FALSE
4024	XLOC_027325	Mgarp	chr3	-	51396223	51396395	51391824	51391928	51396670	51399184,51396738	273,259,252,230	7,5,8,8	312,266,323,428	6,2,4,3	376	204	0.00795138	0.144379	0.955,0.966,0.945,0.94	0.966,0.986,0.978,0.987	-0.028	FALSE
11155	XLOC_015421	Mrpl13	chr15	-	55548141	55548235	55543323,55542870	55543384	55555319	55555443	147,153,159,118	13,14,16,13	103,110,90,148	9,5,3,3	298	204	0.00799376	0.145038	0.886,0.882,0.872,0.861	0.887,0.938,0.954,0.971	-0.062	FALSE
13308	XLOC_045821	Lca5	chr9	-	83395156	83395379	83391682,83391363	83391873	83398511	83398641	76,49,75,54	0,0,0,1	11,15,3,15	1,1,0,0	427	204	0.00802696	0.145528	1.0,1.0,1.0,0.963	0.84,0.878,1.0,1.0	0.061	FALSE
5138	XLOC_003784	Psap	chr10	+	60297536	60297545	60295945	60296002	60299097,60299091	60299229	146,98,57,69	69,63,61,87	135,122,108,163	221,270,179,127	213	204	0.00805327	0.145894	0.67,0.598,0.472,0.432	0.369,0.302,0.366,0.551	0.146	FALSE
10305	XLOC_042288	Sorbs2	chr8	+	45783542	45783626	45782801,45775588	45782960,45775703	45785268,45789975	45790025,45785325	2,2,0,1	10,10,3,5	1,0,0,0	20,25,15,21	288	204	0.00806669	0.146026	0.124,0.124,0.0,0.124	0.034,0.0,0.0,0.0	0.084	FALSE
19703	XLOC_023443	Slc12a5	chr2	+	164968340	164968454	164960801,164960845,164960823	164961003	164973686	164973781	268,211,194,240	15,6,9,24	484,621,631,481	45,87,48,35	318	204	0.00816375	0.14767	0.92,0.958,0.933,0.865	0.873,0.821,0.894,0.898	0.047	FALSE
817	XLOC_000452	Abi2	chr1	+	60450169	60450253	60448080,60448077	60448202	60453603	60453762	28,17,23,23	42,19,14,40	59,36,34,26	17,21,25,20	288	204	0.00819992	0.148211	0.321,0.388,0.538,0.289	0.711,0.548,0.491,0.479	-0.173	FALSE
21312	XLOC_045914	Trpc1	chr9	-	95743196	95743351	95736819,95732006	95732209,95736921	95749667	95750358,95750375	287,223,234,232	4,2,3,2	44,61,64,83	1,5,1,1	359	204	0.00826503	0.149274	0.976,0.984,0.978,0.985	0.962,0.874,0.973,0.979	0.034	FALSE
4395	XLOC_001938	Fam168b	chr1	-	34824019	34824055	34819866	34819920,34820009,34819963	34842827,34828766	34844577,34843013,34828847	3,11,16,4	42,37,49,54	5,3,3,4	57,71,52,39	240	204	0.00832767	0.150291	0.057,0.202,0.217,0.059	0.069,0.035,0.047,0.08	0.076	FALSE
19133	XLOC_002700	Mdm4	chr1	-	133011064	133011198	133009136,133008640,133009096,133009150	133009192	133012636	133012714,133012711	137,104,92,106	0,0,0,1	82,108,81,116	0,3,5,4	338	204	0.00834245	0.150443	1.0,1.0,1.0,0.985	1.0,0.956,0.907,0.946	0.044	FALSE
17502	XLOC_015366	Rrm2b	chr15	-	37945038	37945172	37944497	37944592	37946734	37946851	45,42,41,38	4,2,2,1	55,80,44,78	1,0,0,0	338	204	0.00835947	0.150636	0.872,0.927,0.925,0.958	0.971,1.0,1.0,1.0	-0.072	FALSE
11950	XLOC_033531	Kmt2c	chr5	-	25329022	25329142	25324088	25324221	25329240	25329273	48,44,42,61	4,9,3,8	30,39,37,70	0,0,0,5	324	204	0.00836854	0.150685	0.883,0.755,0.898,0.828	1.0,1.0,1.0,0.898	-0.134	FALSE
5119	XLOC_048869	Tsr2	chrX	-	151096164	151096255	151091675	151091767	151096428	151096793,151096543	188,189,148,165	21,16,9,14	171,134,150,146	7,9,3,7	295	204	0.00837983	0.150773	0.861,0.891,0.919,0.891	0.944,0.911,0.972,0.935	-0.05	FALSE
11528	XLOC_004966	Tmem19	chr10	-	115362064	115362226	115361808	115361847,115361959	115362386	115362925	28,47,33,30	26,16,21,12	51,20,26,38	8,10,3,6	366	204	0.00844188	0.151775	0.375,0.621,0.467,0.582	0.78,0.527,0.828,0.779	-0.217	FALSE
3927	XLOC_038081	C2cd5	chr6	-	143066185	143066218	143061752	143061861	143067055	143067141,143072694,143068071	21,12,11,7	4,10,4,8	10,0,1,6	4,8,17,21	237	204	0.00848891	0.152504	0.819,0.508,0.703,0.43	0.683,0.0,0.048,0.197	0.383	FALSE
21097	XLOC_031367	Vps13d	chr4	-	145103613	145103688	145099964	145100070	145105798	145105921	15,6,4,10	11,6,10,12	11,25,14,9	2,9,8,3	279	204	0.00850283	0.152639	0.499,0.422,0.226,0.379	0.801,0.67,0.561,0.687	-0.298	FALSE
22855	XLOC_043422	Dync1li2	chr8	-	104423585	104423627	104423112,104422286	104423230	104425438	104425498	123,121,116,121	16,30,22,26	150,157,90,133	39,45,26,50	246	204	0.00853708	0.153138	0.864,0.77,0.814,0.794	0.761,0.743,0.742,0.688	0.077	FALSE
15909	XLOC_012958	Ktn1	chr14	+	47734154	47734266	47733226	47733322	47736099	47736288,47736289,47736291,47736293,47740176,47736564,47736279	8,12,11,8	86,65,47,48	4,13,7,13	19,30,17,51	316	204	0.00855598	0.153361	0.057,0.106,0.131,0.097	0.12,0.219,0.21,0.141	-0.075	FALSE
20518	XLOC_014031	Acin1	chr14	-	54653213	54653317	54651716,54651399	54651858	54653534,54662167	54653667,54653701,54662283,54653616,54653681,54663805	8,7,9,7	64,54,60,65	5,11,8,26	42,50,35,56	308	204	0.0086092	0.154198	0.076,0.079,0.09,0.067	0.073,0.127,0.131,0.235	-0.064	FALSE
15655	XLOC_040323	Actn4	chr7	-	28909902	28909988	28906971,28907013	28907064	28911489	28911575	10,4,4,11	6,6,5,7	7,7,5,19	15,30,21,24	290	204	0.0086336	0.154519	0.54,0.319,0.36,0.525	0.247,0.141,0.143,0.358	0.214	FALSE
5498	XLOC_006021	Mmgt2	chr11	+	62649446	62649548	62648681,62648623	62648816,62648856	62664669	62665235	2,4,0,0	16,19,24,19	0,1,4,3	1,11,3,4	306	204	0.00870286	0.155641	0.077,0.123,0.0,0.0	0.0,0.057,0.471,0.333	-0.165	FALSE
7667	XLOC_048326	Flna	chrX	-	74240815	74240872	74240412	74240550	74241102	74241303	9,3,2,7	13,14,11,13	2,8,3,11	38,55,43,27	261	204	0.00871034	0.155657	0.351,0.143,0.124,0.296	0.04,0.102,0.052,0.242	0.119	FALSE
20188	XLOC_018365	Kat2b	chr17	+	53665405	53665442	53663534	53663649	53665652	53665716	69,67,60,44	0,0,0,2	16,50,27,60	0,5,1,4	241	204	0.00874172	0.1561	1.0,1.0,1.0,0.949	1.0,0.894,0.958,0.927	0.042	FALSE
11548	XLOC_027325	Mgarp	chr3	-	51396065	51396395	51391824	51391928	51396670	51399184,51396738	480,427,444,446	7,5,8,8	583,489,540,715	6,2,4,3	534	204	0.00877952	0.156657	0.963,0.97,0.955,0.955	0.974,0.989,0.981,0.989	-0.022	FALSE
2633	XLOC_023072	Nop56	chr2	+	130277031	130277132	130276706,130276435	130276858,130276653	130277475	130277624,130277570	43,46,50,45	2,1,4,0	55,85,54,106	0,0,0,0	305	204	0.00882333	0.157321	0.935,0.969,0.893,1.0	1.0,1.0,1.0,1.0	-0.051	FALSE
19193	XLOC_044188	A230050P20Rik	chr9	+	20873122	20873264	20872867,20872868	20872971	20873541	20874913,20874307,20873771	11,9,8,14	3,5,0,0	35,48,22,31	1,0,0,1	346	204	0.00887336	0.157975	0.684,0.515,1.0,1.0	0.954,1.0,1.0,0.948	-0.176	FALSE
23462	XLOC_008937	Wdr35	chr12	+	8995639	8995672	8989904	8990090	8996068	8996129	27,33,26,24	0,0,2,2	9,15,16,21	3,5,3,1	237	204	0.00886955	0.157975	1.0,1.0,0.918,0.912	0.721,0.721,0.821,0.948	0.155	FALSE
10559	XLOC_034180	Hnrnpd	chr5	-	99963730	99963877	99962514	99962612	99963983	99964083	93,63,69,66	44,33,15,26	77,110,78,172	12,17,17,55	351	204	0.00888849	0.158007	0.551,0.526,0.728,0.596	0.789,0.79,0.727,0.645	-0.138	FALSE
18113	XLOC_004198	Mdm1	chr10	+	118142849	118142964	118141786	118141962	118146594	118150480,118148115,118146971	754,685,709,654	26,28,31,24	47,35,34,76	8,3,3,0	319	204	0.0088863	0.158007	0.949,0.94,0.936,0.946	0.79,0.882,0.879,1.0	0.055	FALSE
14085	XLOC_003525	Lrp11	chr10	+	7596103	7596264	7590126,7589799	7590613	7608543	7608639	66,40,38,41	4,0,3,4	55,80,51,88	1,0,0,1	365	204	0.00891189	0.158189	0.902,1.0,0.876,0.851	0.968,1.0,1.0,0.98	-0.08	FALSE
7187	XLOC_033723	Tapt1	chr5	-	44218103	44218234	44204209	44204328	44226413	44226617,44226626	243,281,261,250	0,0,0,0	70,71,67,74	1,2,0,0	335	204	0.00891205	0.158189	1.0,1.0,1.0,1.0	0.977,0.956,1.0,1.0	0.017	FALSE
21996	XLOC_032141	Cc2d2a	chr5	+	43716936	43716951	43715753	43715845	43718552	43718720	19,17,15,14	4,2,4,0	3,5,9,2	4,7,1,5	219	204	0.00894296	0.158619	0.816,0.888,0.777,1.0	0.411,0.4,0.893,0.271	0.376	FALSE
11629	XLOC_039207	2900076A07Rik	chr7	+	81528786	81528940	81523536	81523676	81529346	81529527	92,95,96,117	28,22,21,30	31,36,44,56	8,2,2,5	358	204	0.00898017	0.158922	0.652,0.711,0.723,0.69	0.688,0.911,0.926,0.865	-0.153	FALSE
15774	XLOC_019206	Mllt1	chr17	-	56902562	56902688	56899768	56900296	56905711	56905855	23,10,6,14	7,2,1,6	11,9,7,10	8,7,10,9	330	204	0.00897862	0.158922	0.67,0.756,0.788,0.591	0.459,0.443,0.302,0.407	0.299	FALSE
18102	XLOC_005545	Ramp3	chr11	+	6664200	6664347	6658520,6658301	6658627	6674762	6674895	2,4,8,3	76,76,84,58	2,2,0,2	7,19,8,8	351	204	0.00897514	0.158922	0.015,0.03,0.052,0.029	0.142,0.058,0.0,0.127	-0.05	FALSE
10993	XLOC_045094	Clasp2	chr9	+	113865085	113865112	113862185	113862287	113868547	113868718	5,4,8,5	96,123,110,81	18,16,10,10	118,123,88,147	231	204	0.00900154	0.159063	0.044,0.028,0.06,0.052	0.119,0.103,0.091,0.057	-0.046	FALSE
19141	XLOC_036968	Ezh2	chr6	-	47577275	47577391	47576562,47576535	47576664	47577543	47578010,47577667,47577660	6,12,19,6	63,54,40,47	0,0,0,2	23,21,16,23	320	204	0.00900113	0.159063	0.057,0.124,0.232,0.075	0.0,0.0,0.0,0.053	0.109	FALSE
782	XLOC_019710	Rnf138	chr18	+	21024408	21024516	21020887	21020999	21026085	21028565,21028223	6,4,4,4	8,5,3,10	8,6,9,21	4,4,1,5	312	204	0.00902637	0.159383	0.329,0.343,0.466,0.207	0.567,0.495,0.855,0.733	-0.326	FALSE
8890	XLOC_031987	Ube3c	chr5	+	29592118	29592302	29590809	29590956	29597068	29597184,29600187	4,4,3,4	55,47,40,41	2,11,3,18	33,36,40,45	388	204	0.00904818	0.159649	0.037,0.043,0.038,0.049	0.031,0.138,0.038,0.174	-0.054	FALSE
19500	XLOC_043116	Cep44	chr8	-	56549224	56549384	56547387	56547524	56550544,56550763,56550062,56550687	56550872,56550121,56550857,56551060,56551047	7,9,3,1	26,18,29,13	12,7,6,16	13,11,18,25	364	204	0.00910292	0.160353	0.131,0.219,0.055,0.041	0.341,0.263,0.157,0.264	-0.145	FALSE
23344	XLOC_002696	Nfasc	chr1	-	132637863	132637881	132636985	132637091	132642677	132642858	47,67,44,67	2,1,3,0	58,73,40,46	5,10,4,3	222	204	0.00909542	0.160353	0.956,0.984,0.931,1.0	0.914,0.87,0.902,0.934	0.063	FALSE
9930	XLOC_030125	Cdk11b	chr4	+	155625184	155625339	155624868,155624853	155624941	155625530,155625726	155625773,155625654	34,22,11,29	55,45,53,64	13,17,8,10	53,47,47,57	359	204	0.00910834	0.160353	0.26,0.217,0.105,0.205	0.122,0.17,0.088,0.091	0.079	FALSE
19691	XLOC_005892	Acsl6	chr11	+	54315593	54315762	54304201,54314987,54313676,54314895,54303732,54304021,54314935,54303797	54303922,54313741,54304109,54304333,54315207	54320151	54320372	2,1,3,3	206,217,198,210	3,6,2,6	116,165,132,93	373	204	0.0091435	0.160852	0.005,0.003,0.008,0.008	0.014,0.02,0.008,0.034	-0.013	FALSE
5876	XLOC_008214	Mif4gd	chr11	-	115623417	115623619	115622032,115620876	115622194,115621047	115623871	115624027	18,18,7,9	9,4,6,7	6,6,0,12	9,11,6,15	406	204	0.00918285	0.161425	0.501,0.693,0.37,0.392	0.251,0.215,0.0,0.287	0.301	FALSE
18478	XLOC_034599	Gtf2i	chr5	-	134272523	134272586	134266542	134266656	134274538,134279436,134282786	134279514,134274595,134282830	34,19,24,28	6,3,8,6	53,53,33,50	3,5,2,6	267	204	0.0092205	0.161967	0.812,0.829,0.696,0.781	0.931,0.89,0.927,0.864	-0.124	FALSE
1687	XLOC_029005	Unc13b	chr4	+	43260992	43261050	43259461	43259609	43261681	43261749,43261774	71,70,70,86	6,9,8,8	36,43,31,54	3,12,9,13	262	204	0.00923366	0.162078	0.902,0.858,0.872,0.893	0.903,0.736,0.728,0.764	0.099	FALSE
2078	XLOC_036569	Plekha5	chr6	+	140555950	140556070	140552714	140552798	140569352,140556803,140563567	140563648,140556857,140569415	4,6,13,4	7,9,8,11	14,11,15,25	8,6,4,10	324	204	0.00924582	0.162171	0.265,0.296,0.506,0.186	0.524,0.536,0.702,0.612	-0.28	FALSE
565	XLOC_023708	Fam188a	chr2	-	12403997	12404166	12401024,12386608,12397492,12400022	12400137,12401076,12397566,12386679	12405859	12405920	24,19,18,16	8,8,7,6	7,33,9,19	0,0,0,5	373	204	0.00930726	0.163128	0.621,0.565,0.584,0.593	1.0,1.0,1.0,0.675	-0.328	FALSE
3793	XLOC_001402	Dedd	chr1	+	171331249	171331285	171329609,171327126,171329407	171329692,171329526	171338251	171338640	35,28,29,41	2,3,2,3	33,17,18,25	4,6,9,4	240	204	0.00938379	0.164348	0.937,0.888,0.925,0.921	0.875,0.707,0.63,0.842	0.154	FALSE
3535	XLOC_041524	Tial1	chr7	-	128446730	128446798	128446194	128446270	128448120	128448208	9,2,4,12	25,18,20,21	7,13,3,27	9,13,10,16	272	204	0.00941672	0.164803	0.213,0.077,0.13,0.3	0.368,0.429,0.184,0.559	-0.205	FALSE
19181	XLOC_014794	Rims2	chr15	+	39452039	39452107	39436996	39437922	39452223,39454359	39452432,39454479	379,338,352,415	44,23,46,36	159,162,137,236	22,27,17,37	272	204	0.00952879	0.166641	0.866,0.917,0.852,0.896	0.844,0.818,0.858,0.827	0.046	FALSE
17195	XLOC_009252	Ccdc176	chr12	+	84426707	84427201	84423432,84425135	84425280,84423503	84428342	84428444	7,7,7,18	2,0,5,4	2,4,4,12	1,0,0,0	698	204	0.00953687	0.16666	0.506,1.0,0.29,0.568	0.369,1.0,1.0,1.0	-0.251	FALSE
10919	XLOC_012848	Grid1	chr14	+	35322600	35322764	35321640	35321802	35323314	35323434	4,4,4,2	12,14,14,18	3,2,0,3	30,29,25,29	368	204	0.00956897	0.167012	0.156,0.137,0.137,0.058	0.053,0.037,0.0,0.054	0.086	FALSE
1799	XLOC_000204	Dst	chr1	+	34177795	34180498	34174696	34174795	34184015	34184144	56,59,41,50	39,29,21,24	73,122,73,98	59,80,66,89	2907	204	0.00958519	0.167012	0.092,0.125,0.12,0.128	0.08,0.097,0.072,0.072	0.036	FALSE
20305	XLOC_039364	Stim1	chr7	+	102433196	102433233	102430884	102430951	102435383	102436848,102437554	6,7,9,8	1,1,2,3	8,12,7,6	8,13,10,3	241	204	0.00957232	0.167012	0.835,0.856,0.792,0.693	0.458,0.439,0.372,0.629	0.319	FALSE
933	XLOC_042510	Adgrl1	chr8	+	83928297	83928382	83926261,83922998,83924205	83923108,83924355,83926276	83929463	83930264	5,0,2,0	7,6,2,2	4,1,0,1	12,22,27,27	289	204	0.0095829	0.167012	0.335,0.0,0.414,0.0	0.19,0.031,0.0,0.025	0.126	FALSE
20736	XLOC_014304	Mzt1	chr14	-	99040514	99040660	99034543	99036510	99045993	99046136	282,275,280,232	14,8,3,5	300,284,239,348	2,4,3,4	350	204	0.00961681	0.16744	0.922,0.952,0.982,0.964	0.989,0.976,0.979,0.981	-0.026	FALSE
669	XLOC_023124	Lamp5	chr2	+	136059495	136059626	136058945	136059118	136059749	136059855	18,20,25,33	1,3,1,0	38,75,40,75	0,0,0,0	335	204	0.00964446	0.167798	0.916,0.802,0.938,1.0	1.0,1.0,1.0,1.0	-0.086	FALSE
20750	XLOC_039009	Akt1s1	chr7	+	44858101	44858209	44857394,44857339,44857172	44857554	44858452	44858749	17,13,20,13	1,2,4,0	10,9,11,9	6,2,6,5	312	204	0.00966531	0.167914	0.917,0.81,0.766,1.0	0.521,0.746,0.545,0.541	0.285	FALSE
7358	XLOC_006932	Camk2b	chr11	-	5976764	5976893	5972812,5972631	5972888	5979672	5979721	1,5,1,2	29,30,19,22	1,0,3,1	44,90,47,45	333	204	0.0096619	0.167914	0.021,0.093,0.031,0.053	0.014,0.0,0.038,0.013	0.033	FALSE
76	XLOC_020949	Tnks2	chr19	+	36862085	36862177	36859054	36859176	36865951	36866186,36866123	100,73,90,88	7,10,5,10	40,67,46,74	8,13,7,13	296	204	0.00968658	0.168161	0.908,0.834,0.925,0.858	0.775,0.78,0.819,0.797	0.088	FALSE
10343	XLOC_001147	Dennd1b	chr1	+	139085882	139085928	139062860,139081172,139081173,139062861	139081273,139062971	139101967	139102093	39,48,56,46	4,7,5,3	42,61,51,39	10,13,11,10	250	204	0.00975735	0.169265	0.888,0.848,0.901,0.926	0.774,0.793,0.791,0.761	0.111	FALSE
10202	XLOC_022969	Ccndbp1	chr2	+	121014512	121014728	121013957	121014018	121016130	121016177	11,11,6,4	87,120,92,87	7,6,3,8	38,45,31,30	420	204	0.00977274	0.169364	0.058,0.043,0.031,0.022	0.082,0.061,0.045,0.115	-0.037	FALSE
3528	XLOC_000518	Map2	chr1	+	66431526	66431619	66425196	66425528	66433513	66433595	44,58,25,36	105,94,83,100	25,20,11,13	57,82,55,85	297	204	0.00977731	0.169364	0.224,0.298,0.171,0.198	0.232,0.143,0.121,0.095	0.075	FALSE
3854	XLOC_001402	Dedd	chr1	+	171331233	171331285	171329609,171327126,171329407	171329692,171329526	171338251	171338640	35,28,29,41	2,3,2,3	33,17,18,25	4,6,9,4	256	204	0.00981543	0.1699	0.933,0.881,0.92,0.916	0.868,0.693,0.614,0.833	0.16	FALSE
1928	XLOC_025696	Ythdf3	chr3	+	16203825	16205424	16189477,16189478	16189563	16213954	16217037,16218160,16214353,16216126,16216855,16215006	799,578,727,670	2,0,5,4	538,682,460,1094	0,0,0,0	1803	204	0.00984309	0.170109	0.978,1.0,0.943,0.95	1.0,1.0,1.0,1.0	-0.032	FALSE
20649	XLOC_024175	Tlk1	chr2	-	70768861	70768930	70757473	70757549	70825192,70770003	70825728,70770075,70825311	38,38,36,34	18,14,15,14	14,19,20,18	14,17,14,12	273	204	0.00984876	0.170109	0.612,0.67,0.642,0.645	0.428,0.455,0.516,0.528	0.16	FALSE
9250	XLOC_036999	Tra2a	chr6	-	49263499	49263580	49252796	49253108	49263837	49264073,49264081	4,2,3,6	15,17,19,12	6,6,2,2	5,5,1,6	285	204	0.00984905	0.170109	0.16,0.078,0.102,0.264	0.462,0.462,0.589,0.193	-0.275	FALSE
20283	XLOC_026603	Clcc1	chr3	+	108662512	108662718	108661931	108662033	108663523	108663544,108663631	0,0,0,0	19,17,18,22	3,2,5,3	25,11,21,19	410	204	0.00985658	0.170116	0.0,0.0,0.0,0.0	0.056,0.083,0.106,0.073	-0.08	FALSE
17221	XLOC_014794	Rims2	chr15	+	39610063	39610155	39585705,39585590,39586533,39566942,39585589	39586785,39585762,39567043,39585655	39616268	39616510	229,205,226,229	646,592,660,661	100,132,109,119	318,277,214,215	296	204	0.00989257	0.170524	0.196,0.193,0.191,0.193	0.178,0.247,0.26,0.276	-0.047	FALSE
23114	XLOC_015182	Letmd1	chr15	+	100471659	100471775	100469684	100469836	100472548	100472631	29,43,31,33	2,1,2,1	20,26,22,29	5,4,5,3	320	204	0.0098946	0.170524	0.902,0.965,0.908,0.955	0.718,0.806,0.737,0.86	0.152	FALSE
10440	XLOC_003781	Ascc1	chr10	+	60012461	60012559	60007726	60007826	60013595	60013774	135,112,123,124	1,0,3,2	48,48,42,45	2,3,2,1	302	204	0.00991282	0.170714	0.989,1.0,0.965,0.977	0.942,0.915,0.934,0.968	0.043	FALSE
1511	XLOC_043286	Tecr	chr8	-	83573708	83573922	83573410,83573219,83573220,83573411,83573221	83573288,83573323,83573455	83574477	83574528	616,569,622,614	12,9,13,12	743,737,662,629	12,24,20,33	418	204	0.00996716	0.171327	0.962,0.969,0.959,0.961	0.968,0.937,0.942,0.903	0.025	FALSE
18970	XLOC_034242	Gm28050	chr5	-	106695136	106695699	106666784,106619539,106638236,106690670,106681903	106682013,106619642,106638635,106690877,106666845	106696531	106696650,106696830	81,54,66,60	44,29,69,57	76,83,41,95	49,20,24,27	767	204	0.00997587	0.171327	0.329,0.331,0.203,0.219	0.292,0.525,0.312,0.483	-0.133	FALSE
23314	XLOC_033664	Tbc1d14	chr5	-	36530422	36530804	36524929,36524890	36525048	36543176	36543297	11,17,19,12	16,18,8,13	22,22,22,18	3,13,7,6	586	204	0.00996226	0.171327	0.193,0.247,0.453,0.243	0.719,0.371,0.522,0.511	-0.247	FALSE
23387	XLOC_023599	Slco4a1	chr2	+	180466204	180466307	180465596	180465687	180467057	180467179	7,3,4,5	45,35,29,27	3,1,0,1	2,0,1,0	307	204	0.00997731	0.171327	0.094,0.054,0.084,0.11	0.499,1.0,0.0,1.0	-0.539	FALSE
16654	XLOC_017998	Hmga1	chr17	+	27556951	27557066	27556640,27556225,27556619,27556588,27556622,27556593,27555679	27556749,27556711	27559532	27559670,27559703	52,75,83,62	156,138,178,181	83,99,61,77	140,165,125,125	319	204	0.0100705	0.172643	0.176,0.258,0.23,0.18	0.275,0.277,0.238,0.283	-0.057	FALSE
21475	XLOC_003784	Psap	chr10	+	60297539	60297545	60295945	60296002	60299097,60299091	60299229	141,93,53,62	69,63,61,87	128,116,102,151	221,270,179,127	210	204	0.0100663	0.172643	0.665,0.589,0.458,0.409	0.36,0.294,0.356,0.536	0.144	FALSE
23448	XLOC_001487	Sdccag8	chr1	+	176872052	176872260	176868211	176868364	176874563	176874698	1,0,0,0	22,18,16,13	2,3,2,5	10,17,8,21	412	204	0.0100758	0.172643	0.022,0.0,0.0,0.0	0.09,0.08,0.11,0.105	-0.091	FALSE
22754	XLOC_011877	4833439L19Rik	chr13	-	54564509	54564621	54556193,54556526,54564184,54561692,54559197,54559198	54564272,54556651,54559324,54556646,54561871	54565181	54565330,54565435,54565356,54565291	112,127,104,109	17,19,14,26	45,60,53,76	14,18,13,21	316	204	0.0101457	0.173715	0.81,0.812,0.827,0.73	0.675,0.683,0.725,0.7	0.099	FALSE
7768	XLOC_007570	Pitpnm3	chr11	-	72061473	72061590	72058837,72058838	72058954	72065465,72070302	72065636,72070487	40,55,35,62	9,6,5,2	1,7,4,9	1,0,0,0	321	204	0.0101801	0.174079	0.739,0.853,0.816,0.952	0.389,1.0,1.0,1.0	-0.007	FALSE
9769	XLOC_016964	Kalrn	chr16	-	34049829	34049922	34039878	34040009	34053559	34053664,34053661	4,2,5,0	5,14,5,7	21,14,12,25	15,9,5,20	297	204	0.0101816	0.174079	0.355,0.089,0.407,0.0	0.49,0.517,0.622,0.462	-0.31	FALSE
22130	XLOC_042253	Mfhas1	chr8	+	35671721	35671831	35664667	35664794	35676729	35679449	9,13,5,8	21,13,16,20	0,2,4,7	22,22,12,24	314	204	0.0101962	0.174202	0.218,0.394,0.169,0.206	0.0,0.056,0.178,0.159	0.148	FALSE
2140	XLOC_047900	Cask	chrX	-	13524824	13524851	13521330,13517079,13516997,13521781	13522347	13525997	13526081	13,0,8,12	5,5,6,5	7,14,0,0	18,25,16,23	231	204	0.010214	0.174381	0.697,0.0,0.541,0.679	0.256,0.331,0.0,0.0	0.333	FALSE
6260	XLOC_018352	Mocs1	chr17	+	49433169	49433296	49428361,49428441	49428564	49435094	49435262	5,2,7,11	1,1,1,2	20,24,34,25	0,1,2,0	331	204	0.0102532	0.174925	0.755,0.552,0.812,0.772	1.0,0.937,0.913,1.0	-0.24	FALSE
18937	XLOC_022410	Tank	chr2	+	61613650	61613715	61593164,61593071,61593076,61593135	61593208	61626905	61627014	60,55,51,47	5,3,7,4	56,47,39,53	0,0,2,1	269	204	0.0102774	0.17521	0.901,0.933,0.847,0.899	1.0,1.0,0.937,0.976	-0.083	FALSE
10401	XLOC_041450	Xpo6	chr7	-	126151223	126152537	126149233,126149503	126149360,126149537	126152825	126153279	133,112,77,119	10,8,4,7	48,88,69,139	9,19,8,12	1518	204	0.0103151	0.175673	0.641,0.653,0.721,0.696	0.417,0.384,0.537,0.609	0.191	FALSE
22407	XLOC_005024	Usp15	chr10	-	123163592	123163654	123153040,123146793	123146938,123153127	123168226	123168372	55,36,49,48	9,5,4,9	76,66,40,91	3,2,5,6	266	204	0.0103193	0.175673	0.824,0.847,0.904,0.804	0.951,0.962,0.86,0.921	-0.079	FALSE
475	XLOC_022360	Rif1	chr2	+	52116667	52116745	52116247	52116394	52116841,52116834	52116950	59,38,45,39	9,12,12,8	35,44,32,69	3,7,3,4	282	204	0.0103865	0.17669	0.826,0.696,0.731,0.779	0.894,0.82,0.885,0.926	-0.123	FALSE
23338	XLOC_001588	Gm37785	chr1	+	185338105	185338232	185329450,185332179,185332148	185332263	185341222	185341327	342,341,312,291	16,14,25,33	322,265,227,275	11,7,12,13	331	204	0.0104572	0.177764	0.929,0.938,0.885,0.845	0.947,0.959,0.921,0.929	-0.04	FALSE
23558	XLOC_029739	Tmem234	chr4	+	129601406	129601625	129600701,129600982	129601243,129601134	129602194,129601869,129607086,129602221	129601961,129607179,129602261	23,18,12,14	103,93,72,109	26,18,12,17	71,65,49,61	423	204	0.0105467	0.17912	0.097,0.085,0.074,0.058	0.15,0.118,0.106,0.118	-0.044	FALSE
6419	XLOC_014794	Rims2	chr15	+	39274975	39275008	39198362,39194502	39198538	39292101	39292312	7,6,5,7	8,5,15,7	5,5,3,0	17,15,15,14	237	204	0.010552	0.17912	0.43,0.508,0.223,0.463	0.202,0.223,0.147,0.0	0.263	FALSE
16451	XLOC_040617	Saal1	chr7	-	46700339	46700393	46699635	46699718	46701780	46701961	3,7,4,1	3,8,5,6	0,2,1,1	7,14,10,8	258	204	0.0105628	0.179174	0.442,0.409,0.387,0.116	0.0,0.101,0.073,0.09	0.273	FALSE
22400	XLOC_012958	Ktn1	chr14	+	47734154	47734264	47733226	47733322	47736099	47736288,47736289,47736291,47736293,47740176,47736564,47736279	19,15,17,19	86,65,47,48	8,19,14,19	19,30,17,51	314	204	0.0106039	0.179744	0.126,0.13,0.19,0.205	0.215,0.292,0.349,0.195	-0.1	FALSE
15149	XLOC_026024	Mbnl1	chr3	+	60528755	60529804	60473073,60501264,60473041,60501236,60473078,60501178,60473053	60473173,60501423	60595593,60622145	60622240,60595764,60596829	1544,1358,1366,1360	29,20,19,32	599,705,497,677	6,4,8,4	1253	204	0.0106385	0.180072	0.897,0.917,0.921,0.874	0.942,0.966,0.91,0.965	-0.043	FALSE
21542	XLOC_035852	Immt	chr6	+	71853172	71853268	71852729,71852762,71851771,71852765	71851880,71852867	71856911	71857048,71856955	124,117,121,104	25,27,19,11	71,119,93,114	7,7,10,14	300	204	0.0106367	0.180072	0.771,0.747,0.812,0.865	0.873,0.92,0.863,0.847	-0.077	FALSE
11506	XLOC_036246	March8	chr6	+	116338385	116338490	116338003,116338043,116336989,116338023	116338215	116376692	116376863	18,12,39,34	12,14,16,15	17,42,34,37	6,8,12,5	309	204	0.0106581	0.180147	0.498,0.361,0.617,0.599	0.652,0.776,0.652,0.83	-0.209	FALSE
1788	XLOC_013781	Bmpr1a	chr14	-	34486204	34486341	34460498,34447771	34447978,34460612,34460615	34502394,34503173	34502752,34503884,34503341,34502687	0,0,0,1	70,66,41,48	0,1,0,1	12,14,17,8	341	204	0.0106511	0.180147	0.0,0.0,0.0,0.012	0.0,0.041,0.0,0.07	-0.025	FALSE
9005	XLOC_022342	Mbd5	chr2	+	49086589	49086652	48950138,49018253	49018325,48950175	49099716	49099809	42,38,33,41	2,4,2,1	40,33,38,48	4,5,10,10	267	204	0.0107656	0.181834	0.941,0.879,0.927,0.969	0.884,0.835,0.744,0.786	0.117	FALSE
4113	XLOC_000452	Abi2	chr1	+	60464528	60464615	60453603	60453762	60470665	60470839	25,15,25,28	63,33,49,56	10,33,14,24	81,84,49,76	291	204	0.0107974	0.182242	0.218,0.242,0.263,0.26	0.08,0.216,0.167,0.181	0.085	FALSE
13739	XLOC_039094	Herc2	chr7	+	56202100	56202208	56197055	56197209	56203775	56203907	70,59,40,54	2,3,0,5	66,106,99,106	0,1,0,2	312	204	0.0108977	0.183803	0.958,0.928,1.0,0.876	1.0,0.986,1.0,0.972	-0.049	FALSE
23466	XLOC_006796	Gm11744	chr11	+	116657121	116657155	116653854,116650222	116653977	116657537	116657602,116657606	34,46,53,47	0,0,0,0	18,11,6,15	2,0,0,0	238	204	0.0109819	0.185092	1.0,1.0,1.0,1.0	0.885,1.0,1.0,1.0	0.029	FALSE
14276	XLOC_046014	Nek11	chr9	-	105493542	105493554	105469106,105470036	105470147	105527011,105494892,105494414,105521039	105494597,105495047,105494664,105521257,105494482,105494420,105527319,105521466,105521147,105495133,105494462,105495077	43,40,57,0	41,33,45,37	75,4,0,3	47,85,47,70	216	204	0.0110708	0.186375	0.498,0.534,0.545,0.0	0.601,0.043,0.0,0.039	0.223	FALSE
8022	XLOC_003312	Syt14	chr1	-	192986717	192986882	192930062	192933385	193026969	193027017	69,51,80,78	0,1,1,2	46,53,34,58	4,2,4,3	369	204	0.0110737	0.186375	1.0,0.966,0.978,0.956	0.864,0.936,0.825,0.914	0.09	FALSE
2393	XLOC_039622	Fam57b	chr7	+	126824147	126824582	126819827,126823284,126819823	126823345,126819954	126825010	126825094	113,91,97,112	79,110,91,68	13,11,7,5	2,0,2,3	639	204	0.0110942	0.186587	0.313,0.209,0.254,0.345	0.675,1.0,0.528,0.347	-0.357	FALSE
10970	XLOC_039645	Fbxl19	chr7	+	127770733	127770878	127769814	127770216	127773556	127773800,127774368,127775150	4,2,1,1	6,7,4,8	0,1,0,3	16,24,14,12	349	204	0.0111147	0.1868	0.28,0.143,0.128,0.068	0.0,0.024,0.0,0.128	0.117	FALSE
11241	XLOC_047656	Kdm5c	chrX	+	152270693	152270831	152270351	152270531	152271011	152271593,152271556	277,266,192,274	8,4,4,2	88,131,93,125	1,1,7,9	342	204	0.0111367	0.186918	0.954,0.975,0.966,0.988	0.981,0.987,0.888,0.892	0.034	FALSE
9593	XLOC_048965	Reps2	chrX	-	162567257	162567300	162565227	162565351	162643273	162643660,162643649,162643683,162643700,162643601	0,0,0,2	8,7,10,10	0,0,0,0	39,40,29,27	247	204	0.0111375	0.186918	0.0,0.0,0.0,0.142	0.0,0.0,0.0,0.0	0.035	FALSE
9605	XLOC_033958	Fryl	chr5	-	73024770	73024788	73023887	73023998	73027315	73027384	10,5,12,8	12,19,16,16	3,5,3,3	6,32,21,21	222	204	0.011162	0.187197	0.434,0.195,0.408,0.315	0.315,0.126,0.116,0.116	0.17	FALSE
2320	XLOC_039677	Pstk	chr7	+	131373535	131373830	131371137,131371156,131371140	131371389	131374064	131374263	37,27,41,36	22,24,35,25	42,24,18,46	8,17,8,10	499	204	0.0111953	0.187622	0.407,0.315,0.324,0.371	0.682,0.366,0.479,0.653	-0.191	FALSE
19008	XLOC_003851	Pcdh15	chr10	+	74324357	74324492	74316962,74303093,74290966	74317169,74291075,74303206	74643363,74482036	74482177,74644727	75,67,63,57	0,0,1,0	2,32,11,23	1,0,0,0	339	204	0.0112482	0.188375	1.0,1.0,0.974,1.0	0.546,1.0,1.0,1.0	0.107	FALSE
10551	XLOC_044593	Clpx	chr9	+	65312097	65312139	65310151	65310311	65316643	65316820	36,30,41,33	7,16,9,18	31,33,45,50	8,2,5,8	246	204	0.0113054	0.189199	0.81,0.609,0.791,0.603	0.763,0.932,0.882,0.838	-0.151	FALSE
23001	XLOC_047178	Zc3h12b	chrX	+	95778894	95778969	95741904	95741971	95898264	95898354	4,4,2,5	0,0,2,0	11,13,9,7	0,0,0,1	279	204	0.0113402	0.189649	1.0,1.0,0.422,1.0	1.0,1.0,1.0,0.837	-0.104	FALSE
23220	XLOC_035991	Aak1	chr6	+	86982541	86982643	86967268,86970990	86967373,86971086	86995839	86996218,87003571,86995895	24,31,18,19	2,1,0,1	10,15,10,19	3,5,4,1	306	204	0.0113934	0.190404	0.889,0.954,1.0,0.927	0.69,0.667,0.625,0.927	0.215	FALSE
18099	XLOC_022088	Gpsm1	chr2	+	26340404	26340584	26339635	26339706	26344601	26344758	109,67,69,93	23,19,10,23	37,63,60,79	7,6,3,9	384	204	0.0114422	0.191084	0.716,0.652,0.786,0.682	0.737,0.848,0.914,0.823	-0.122	FALSE
22345	XLOC_020640	Cabp2	chr19	+	4084086	4084245	4083489,4082659,4082487	4083616,4082867	4084877	4084908	43,36,44,37	0,4,5,4	48,70,72,71	17,13,13,13	363	204	0.0114666	0.191357	1.0,0.835,0.832,0.839	0.613,0.752,0.757,0.754	0.157	FALSE
19406	XLOC_042387	Ints10	chr8	+	68825051	68825129	68822156,68824189	68822250,68824267	68827276	68829408,68829410,68830755,68829269,68827359	12,14,4,9	21,13,16,17	16,19,12,32	6,13,17,15	282	204	0.0114874	0.19157	0.292,0.438,0.153,0.277	0.659,0.514,0.338,0.607	-0.24	FALSE
12679	XLOC_028198	Ank2	chr3	-	127077501	127077600	127056992,127056993	127057091	127079897	127079996	144,158,132,145	5,7,0,2	191,309,222,292	3,2,0,3	303	204	0.0115016	0.191671	0.951,0.938,1.0,0.98	0.977,0.99,1.0,0.985	-0.021	FALSE
4263	XLOC_039133	Lysmd4	chr7	+	67224375	67224401	67223608	67223891	67225863	67228468,67229997	20,22,23,31	1,3,6,4	14,12,12,9	7,3,4,7	230	204	0.0115706	0.192687	0.947,0.867,0.773,0.873	0.639,0.78,0.727,0.533	0.195	FALSE
6306	XLOC_020136	Trappc8	chr18	-	20855820	20855841	20854944	20855076	20860432	20861625,20860538,20862995	14,6,10,7	12,16,12,10	2,4,0,19	23,23,15,25	225	204	0.011584	0.192774	0.514,0.254,0.43,0.388	0.073,0.136,0.0,0.408	0.242	FALSE
14002	XLOC_002372	Trip12	chr1	-	84777423	84777489	84776316	84776412	84782826	84782963	135,158,91,111	1,2,4,0	70,71,60,89	1,8,0,5	270	204	0.0115954	0.192828	0.99,0.984,0.945,1.0	0.981,0.87,1.0,0.931	0.034	FALSE
11043	XLOC_046140	Pdcd6ip	chr9	-	113691452	113691580	113689574	113689728	113697505	113697575	37,28,22,31	3,2,1,2	32,46,52,66	1,0,0,0	332	204	0.0116195	0.193094	0.883,0.896,0.931,0.905	0.952,1.0,1.0,1.0	-0.084	FALSE
16929	XLOC_038376	Zfp580	chr7	+	5068732	5068792	5068031	5068183	5069443	5069560	8,7,3,4	62,41,42,60	2,1,1,7	63,77,65,74	264	204	0.0116695	0.193789	0.091,0.117,0.052,0.049	0.024,0.01,0.012,0.068	0.049	FALSE
20613	XLOC_034035	Cenpc1	chr5	-	86047131	86047148	86046378,86044766	86046580,86046575	86047583	86047683	5,7,1,2	18,9,12,12	0,0,2,0	11,18,14,21	221	204	0.0117501	0.194855	0.204,0.418,0.071,0.133	0.0,0.0,0.117,0.0	0.177	FALSE
22417	XLOC_023844	Snapc4	chr2	-	26378160	26378279	26378020,26377637	26378067	26378449,26378493	26378632,26378636	4,3,1,1	12,23,22,16	8,6,4,11	17,21,14,19	323	204	0.0117428	0.194855	0.174,0.076,0.028,0.038	0.229,0.153,0.153,0.268	-0.122	FALSE
5723	XLOC_030127	Ssu72	chr4	+	155731361	155731464	155728288	155728412	155731926	155732045	501,506,683,498	27,14,25,0	66,138,71,117	0,0,0,0	307	204	0.0118007	0.195556	0.925,0.96,0.948,1.0	1.0,1.0,1.0,1.0	-0.042	FALSE
16769	XLOC_021163	Gm21992	chr19	-	4801971	4804015	4787360,4793826,4793671,4792397,4793815,4773311	4794009,4788042,4792820,4785567	4811171	4811634	268,142,126,174	14,16,9,17	182,325,194,289	7,11,9,15	2248	204	0.0118718	0.196471	0.635,0.446,0.56,0.482	0.702,0.728,0.662,0.636	-0.151	FALSE
21128	XLOC_005667	Ccdc88a	chr11	+	29497342	29497426	29493878	29494093	29498408	29498612	27,14,20,15	5,5,8,2	11,37,14,60	11,29,13,24	288	204	0.0118772	0.196471	0.793,0.665,0.639,0.842	0.415,0.475,0.433,0.639	0.244	FALSE
3120	XLOC_040026	Zscan18	chr7	-	12771663	12771742	12770803	12770893	12772008	12772115	30,13,9,24	2,0,1,3	15,1,2,6	0,1,0,0	283	204	0.0118807	0.196471	0.915,1.0,0.866,0.852	1.0,0.419,1.0,1.0	0.053	FALSE
16571	XLOC_045688	Tln2	chr9	-	67404251	67404350	67397511	67397683	67459915	67459989	17,13,24,18	41,33,18,40	5,4,4,7	20,22,27,23	303	204	0.011914	0.196885	0.218,0.21,0.473,0.233	0.144,0.109,0.091,0.17	0.155	FALSE
22732	XLOC_009825	4930447C04Rik	chr12	-	72939323	72939834	72916822,72916823	72916879	72940698	72941659	20,25,13,30	4,3,6,6	61,71,54,55	1,4,3,9	715	204	0.0119243	0.196918	0.588,0.704,0.382,0.588	0.946,0.835,0.837,0.636	-0.248	FALSE
11034	XLOC_006163	Camkk1	chr11	+	73019367	73019512	73019042,73019003,73019007	73019127	73025536	73025937	13,15,14,9	46,39,67,70	19,17,17,12	50,31,34,41	349	204	0.0119462	0.197005	0.142,0.184,0.109,0.07	0.182,0.243,0.226,0.146	-0.073	FALSE
11839	XLOC_045850	Snx14	chr9	-	88480605	88480765	88479793	88479912	88482055	88482248,88483201,88482149	202,158,207,183	21,27,25,20	135,148,113,161	28,33,19,26	364	204	0.0119441	0.197005	0.844,0.766,0.823,0.837	0.73,0.715,0.769,0.776	0.07	FALSE
8741	XLOC_026257	Tpm3	chr3	+	90091012	90091091	90090009	90090079	90098374,90099527	90100927,90101484,90100901,90100902,90098783	8,22,18,12	46,57,52,39	17,12,14,23	103,97,75,90	283	204	0.0120343	0.198319	0.111,0.218,0.2,0.182	0.106,0.082,0.119,0.156	0.062	FALSE
10981	XLOC_030090	Rpl22	chr4	+	152329259	152329413	152327480,152327556	152327585	152330003	152330128,152330046	1,9,4,6	542,580,612,508	12,7,1,7	256,246,229,283	358	204	0.0120487	0.198419	0.001,0.009,0.004,0.007	0.026,0.016,0.002,0.014	-0.009	FALSE
17798	XLOC_019297	Memo1	chr17	-	74217026	74217103	74202260	74202365	74225431	74225574	73,93,78,66	9,6,1,6	13,25,12,42	1,3,4,8	281	204	0.0120897	0.198955	0.855,0.918,0.983,0.889	0.904,0.858,0.685,0.792	0.102	FALSE
13755	XLOC_006425	Spag9	chr11	+	94113262	94113301	94112032	94112146	94114172	94114349	19,16,25,14	127,113,81,92	38,31,24,43	97,120,88,172	243	204	0.0121295	0.199228	0.112,0.106,0.206,0.113	0.247,0.178,0.186,0.173	-0.062	FALSE
13785	XLOC_015611	Pla2g6	chr15	-	79327634	79327714	79317760	79318010	79328088,79328209	79328228,79328390,79328638	14,10,6,10	7,11,7,6	8,16,10,6	19,20,17,22	284	204	0.0121314	0.199228	0.59,0.395,0.381,0.545	0.232,0.365,0.297,0.164	0.213	FALSE
23444	XLOC_024557	Cd44	chr2	-	102834233	102834335	102831329,102832482,102828541	102831536,102828610,102832572	102853014	102853236	0,0,0,1	3,2,2,3	1,0,0,0	14,26,8,21	306	204	0.0121153	0.199228	0.0,0.0,0.0,0.182	0.045,0.0,0.0,0.0	0.034	FALSE
7958	XLOC_026223	5830417I10Rik	chr3	+	88819669	88819786	88813683	88813834	88889670	88889839	6,7,3,4	17,17,20,15	3,5,4,2	2,9,3,2	321	204	0.0121722	0.199759	0.183,0.207,0.087,0.145	0.488,0.261,0.459,0.389	-0.244	FALSE
17672	XLOC_003676	Rev3l	chr10	+	39817141	39817379	39813970	39814090	39820447	39820590	102,66,64,67	0,0,1,4	91,158,106,222	0,0,0,0	442	204	0.0122084	0.200147	1.0,1.0,0.967,0.885	1.0,1.0,1.0,1.0	-0.037	FALSE
8082	XLOC_004503	Fam229b	chr10	-	39120225	39120396	39118643	39119034	39122176	39122332,39122335	11,12,14,11	11,11,18,17	4,13,8,9	4,1,3,2	375	204	0.0122127	0.200147	0.352,0.372,0.297,0.26	0.352,0.876,0.592,0.71	-0.312	FALSE
17801	XLOC_037022	Hnrnpa2b1	chr6	-	51461919	51463254	51460931,51458693	51461433	51463410	51463493	2126,1701,1511,1686	7,6,2,3	1476,1714,1257,3235	0,2,2,1	1539	204	0.0122702	0.20095	0.976,0.974,0.99,0.987	1.0,0.991,0.988,0.998	-0.013	FALSE
3851	XLOC_027325	Mgarp	chr3	-	51396227	51396395	51391824	51391928	51396670	51399184,51396738	603,630,638,571	7,5,8,8	752,648,720,923	6,2,4,3	372	204	0.0122956	0.201226	0.979,0.986,0.978,0.975	0.986,0.994,0.99,0.994	-0.011	FALSE
19595	XLOC_004966	Tmem19	chr10	-	115362051	115362226	115361808	115361847,115361959	115362386	115362925	35,67,51,41	26,16,21,12	60,27,37,50	8,10,3,6	379	204	0.0123099	0.201322	0.42,0.693,0.567,0.648	0.801,0.592,0.869,0.818	-0.188	FALSE
1227	XLOC_027681	RP24-394C15.7	chr3	-	89100920	89101136	89098938,89100668	89100831	89101755,89101861	89101971,89101852,89101959	13,14,11,15	263,333,384,313	19,21,19,16	310,231,272,293	420	204	0.0123347	0.20145	0.023,0.02,0.014,0.023	0.029,0.042,0.033,0.026	-0.013	FALSE
7779	XLOC_004972	Cnot2	chr10	-	116537220	116537278	116507040,116527826,116517316	116507188,116527949,116517383	116549032,116581452	116549105,116581491,116581511,116581485,116549175	114,107,133,107	142,123,154,119	96,85,72,108	89,66,74,78	262	204	0.0123307	0.20145	0.385,0.404,0.402,0.412	0.456,0.501,0.431,0.519	-0.076	FALSE
10411	XLOC_016929	Atp13a3	chr16	-	30321805	30321895	30312422	30315901	30322871	30322952	55,45,43,44	10,8,12,10	44,62,25,68	7,3,4,4	294	204	0.0124122	0.202215	0.792,0.796,0.713,0.753	0.813,0.935,0.813,0.922	-0.107	FALSE
12612	XLOC_042679	Tmem208	chr8	+	105328607	105328692	105328321	105328458	105334642,105328771	105335219,105328902	92,70,84,72	9,4,5,4	50,73,64,80	1,2,1,0	289	204	0.0124237	0.202215	0.878,0.925,0.922,0.927	0.972,0.963,0.978,1.0	-0.065	FALSE
16849	XLOC_005820	Mapk9	chr11	+	49874263	49874335	49873835	49873907	49878230	49878413	51,71,41,45	8,18,6,8	53,58,34,52	13,16,17,28	276	204	0.0124153	0.202215	0.825,0.745,0.835,0.806	0.751,0.728,0.596,0.579	0.139	FALSE
20894	XLOC_023786	Abi1	chr2	-	22953434	22953611	22946575,22950183	22946761,22950270	22957017	22957118	72,73,66,76	0,0,0,0	56,76,35,83	2,3,1,4	381	204	0.0124181	0.202215	1.0,1.0,1.0,1.0	0.937,0.931,0.949,0.917	0.067	FALSE
7613	XLOC_025876	RP23-200C3.7	chr3	+	40904885	40904993	40894144,40894305,40891083,40894262	40894443	40910502	40910603	30,28,42,27	3,9,1,7	47,41,27,33	0,3,1,1	312	204	0.0124242	0.202215	0.867,0.67,0.965,0.716	1.0,0.899,0.946,0.956	-0.146	FALSE
8260	XLOC_024850	Snrpb	chr2	-	130176628	130176752	130175329	130175441	130177014	130177166	36,19,27,24	296,318,295,277	32,29,35,30	260,222,214,259	328	204	0.0124589	0.202641	0.07,0.036,0.054,0.051	0.071,0.075,0.092,0.067	-0.024	FALSE
4036	XLOC_021957	Cacnb2	chr2	+	14763788	14763992	14739215,14739031,14614263,14762661,14763103	14763362,14739763,14614356	14874769	14874889	229,162,157,177	13,16,11,15	29,39,45,51	6,7,3,8	408	204	0.0125341	0.203725	0.898,0.835,0.877,0.855	0.707,0.736,0.882,0.761	0.095	FALSE
9564	XLOC_028890	Map3k7	chr4	+	31994873	31995010	31992386	31992516	32002088	32002153	14,14,7,12	2,3,4,5	10,11,13,7	12,10,5,21	341	204	0.0125898	0.204489	0.807,0.736,0.511,0.589	0.333,0.397,0.609,0.166	0.285	FALSE
3472	XLOC_037022	Hnrnpa2b1	chr6	-	51461982	51463254	51460931,51458693	51461433	51463410	51463493	2060,1642,1456,1636	7,6,2,3	1428,1669,1211,3113	0,2,2,1	1476	204	0.0126054	0.204603	0.976,0.974,0.99,0.987	1.0,0.991,0.988,0.998	-0.013	FALSE
23674	XLOC_019112	Klhdc3	chr17	-	46672335	46672440	46670110	46670185	46674196,46672524	46675152,46672591	20,24,31,19	20,30,29,31	14,27,13,26	12,17,8,8	309	204	0.0126174	0.204657	0.398,0.346,0.414,0.288	0.435,0.512,0.518,0.682	-0.175	FALSE
22888	XLOC_022977	Serf2	chr2	+	121450720	121455811	121449974,121449975	121450083	121457008,121457645	121458043,121457291,121457701	2617,2499,2356,2371	0,3,3,1	1371,1537,1138,1617	4,3,2,4	5295	204	0.0126573	0.205024	1.0,0.97,0.968,0.989	0.93,0.952,0.956,0.94	0.037	FALSE
689	XLOC_008214	Mif4gd	chr11	-	115623417	115623592	115622032,115620876	115622194,115621047	115623871	115624027	27,19,9,14	9,4,6,7	9,11,2,17	9,11,6,15	379	204	0.0126498	0.205024	0.618,0.719,0.447,0.518	0.35,0.35,0.152,0.379	0.268	FALSE
13436	XLOC_016791	Ube2v2	chr16	-	15577014	15577140	15555504,15555880,15550383	15556543	15581058	15581207	174,149,186,150	28,18,25,22	159,178,119,245	17,13,14,17	330	204	0.0126925	0.205186	0.793,0.837,0.821,0.808	0.853,0.894,0.84,0.899	-0.057	FALSE
16074	XLOC_015881	Cbx5	chr15	-	103215021	103215121	103213071	103213254	103215267,103239732	103215352,103239816,103215379	22,19,39,26	161,176,160,156	72,55,47,48	298,210,218,211	304	204	0.0126932	0.205186	0.084,0.068,0.141,0.101	0.14,0.149,0.126,0.132	-0.038	FALSE
4357	XLOC_038081	C2cd5	chr6	-	143073662	143073787	143068560,143072542	143072694	143078262	143078461	6,7,4,6	3,3,5,5	11,15,8,7	0,5,0,0	329	204	0.0126825	0.205186	0.554,0.591,0.332,0.427	1.0,0.65,1.0,1.0	-0.436	FALSE
13860	XLOC_009011	Myt1l	chr12	+	29784250	29784313	29783854	29783888	29811372	29811734	5,6,1,8	1,0,2,0	10,23,8,18	1,1,0,0	267	204	0.0127092	0.205205	0.793,1.0,0.276,1.0	0.884,0.946,1.0,1.0	-0.19	FALSE
9282	XLOC_011293	Tmem161b	chr13	+	84251229	84251333	84222209,84222300	84222434	84257760	84257844	168,194,179,185	14,20,7,11	110,122,105,123	8,15,11,23	308	204	0.0127204	0.205205	0.888,0.865,0.944,0.918	0.901,0.843,0.863,0.78	0.057	FALSE
983	XLOC_016887	Tra2b	chr16	-	22258985	22259261	22254983	22255117	22265740	22266005	105,98,101,98	115,110,110,102	44,58,33,74	88,82,65,85	480	204	0.0127142	0.205205	0.28,0.275,0.281,0.29	0.175,0.231,0.177,0.27	0.068	FALSE
6196	XLOC_044219	9530077C05Rik	chr9	+	22431675	22431808	22411470	22411749	22435094	22435400	9,3,3,2	2,0,1,4	1,1,4,7	0,1,0,0	337	204	0.0127395	0.205373	0.731,1.0,0.645,0.232	1.0,0.377,1.0,1.0	-0.192	FALSE
178	XLOC_014025	Prmt5	chr14	-	54516496	54516615	54516105	54516191	54517246	54517435,54517525	145,125,135,118	4,7,5,6	127,88,111,81	6,8,9,13	323	204	0.012753	0.205432	0.958,0.919,0.945,0.925	0.93,0.874,0.886,0.797	0.065	FALSE
21027	XLOC_042887	Grtp1	chr8	-	13187286	13188283	13186882	13186979	13189622	13189747	509,406,429,435	100,98,76,80	12,15,15,25	7,6,9,6	1201	204	0.0127605	0.205432	0.464,0.413,0.489,0.48	0.226,0.298,0.221,0.414	0.172	FALSE
169	XLOC_009825	4930447C04Rik	chr12	-	72902412	72902489	72898709	72898795	72903215	72903334	21,24,10,12	4,0,0,0	31,31,29,56	10,13,4,18	281	204	0.0128158	0.206183	0.792,1.0,1.0,1.0	0.692,0.634,0.84,0.693	0.233	FALSE
9292	XLOC_029301	Dennd4c	chr4	+	86813781	86813928	86813392	86813537	86819861	86819981	47,40,28,52	1,1,0,0	17,24,11,34	1,1,1,5	351	204	0.0129474	0.208159	0.965,0.959,1.0,1.0	0.908,0.933,0.865,0.798	0.105	FALSE
790	XLOC_019769	Fam53c	chr18	+	34763072	34763130	34762494	34762724	34768167	34768952	53,54,34,64	1,2,1,0	31,17,38,44	2,4,4,2	262	204	0.0129602	0.208224	0.976,0.955,0.964,1.0	0.923,0.768,0.881,0.945	0.095	FALSE
3292	XLOC_004672	Gucd1	chr10	-	75509591	75509833	75420664,75506093	75508969,75420796	75510031	75510123	144,110,94,92	0,1,1,0	12,26,20,24	0,0,0,2	446	204	0.0129948	0.208638	1.0,0.981,0.977,1.0	1.0,1.0,1.0,0.846	0.028	FALSE
15423	XLOC_018842	U2af1	chr17	-	31654978	31655066	31648844,31648845	31648894	31658652	31658754	88,110,126,95	1,2,5,1	91,80,73,93	4,4,6,7	292	204	0.0130096	0.208734	0.984,0.975,0.946,0.985	0.941,0.933,0.895,0.903	0.054	FALSE
7256	XLOC_029857	Rap1gap	chr4	+	137683460	137683496	137680752,137664753,137661592,137664725	137681755,137664844	137704073	137704167	3,3,5,4	92,87,63,96	18,14,23,7	163,143,137,159	240	204	0.013026	0.208857	0.027,0.028,0.063,0.034	0.086,0.077,0.125,0.036	-0.043	FALSE
10848	XLOC_023443	Slc12a5	chr2	+	164962399	164962530	164960801,164960823,164960845,164960815	164961003	164973475,164963428,164973686,164962779	164973561,164962921,164973781,164963593	5,8,0,3	19,8,16,28	4,4,4,8	55,96,50,41	335	204	0.0130435	0.208995	0.138,0.378,0.0,0.061	0.042,0.025,0.046,0.106	0.089	FALSE
11650	XLOC_040323	Actn4	chr7	-	28911489	28911575	28909902	28909988	28912239	28912321	8,6,1,6	14,4,7,6	13,18,14,16	4,8,2,11	290	204	0.0130617	0.20913	0.287,0.513,0.091,0.413	0.696,0.613,0.831,0.506	-0.335	FALSE
1267	XLOC_014366	Dzip1	chr14	-	118925140	118925286	118924424	118924518	118925459	118925536	13,16,14,25	2,1,2,0	61,59,39,45	0,1,1,0	350	204	0.0130695	0.20913	0.791,0.903,0.803,1.0	1.0,0.972,0.958,1.0	-0.108	FALSE
13459	XLOC_029429	Sgip1	chr4	+	102863661	102863733	102860769	102860794	102867639	102867696	167,142,117,177	37,42,44,47	57,82,55,81	0,0,18,26	276	204	0.0131129	0.209665	0.769,0.714,0.663,0.736	1.0,1.0,0.693,0.697	-0.127	FALSE
17671	XLOC_031272	Pink1	chr4	-	138316904	138316940	138316003	138316131	138317304	138317468	4,0,4,4	185,140,122,110	0,0,0,0	106,149,145,181	240	204	0.0131294	0.209665	0.018,0.0,0.027,0.03	0.0,0.0,0.0,0.0	0.019	FALSE
20418	XLOC_044538	Stoml1	chr9	+	58255533	58255813	58254933	58255040	58256639	58256789	31,25,31,11	25,30,28,28	15,17,17,18	37,42,31,34	484	204	0.0131295	0.209665	0.343,0.26,0.318,0.142	0.146,0.146,0.188,0.182	0.1	FALSE
20950	XLOC_012964	Otx2os1	chr14	+	48717609	48717761	48669585,48699799,48700245,48670293	48700409,48670449	48861306,48793131	48861348,48798091,48793348	54,43,44,48	20,21,7,22	26,24,9,36	18,16,11,24	356	204	0.0131913	0.210511	0.607,0.54,0.783,0.556	0.453,0.462,0.319,0.462	0.198	FALSE
21099	XLOC_037022	Hnrnpa2b1	chr6	-	51461919	51462564	51460931,51458693	51461433	51463410	51463493	441,374,241,369	7,6,2,3	317,388,236,598	0,2,2,1	849	204	0.0132056	0.210597	0.938,0.937,0.967,0.967	1.0,0.979,0.966,0.993	-0.032	FALSE
17668	XLOC_039097	Gabrb3	chr7	+	57591770	57591838	57550929	57550977	57765423	57765644	38,29,25,43	7,4,7,4	60,67,51,95	22,29,21,23	272	204	0.0133194	0.212268	0.803,0.845,0.728,0.89	0.672,0.634,0.646,0.756	0.14	FALSE
9886	XLOC_009808	Nin	chr12	-	70042131	70044252	70040754	70040880	70045146	70045637	432,335,295,343	1,0,0,0	476,546,506,941	6,6,6,5	2325	204	0.0133637	0.212832	0.974,1.0,1.0,1.0	0.874,0.889,0.881,0.943	0.097	FALSE
1665	XLOC_045988	Cep63	chr9	-	102623555	102623593	102619691,102621695	102621728,102619760	102626262	102626509,102626534	8,6,6,6	21,16,23,21	4,3,1,2	21,22,15,34	242	204	0.0133781	0.212919	0.243,0.24,0.18,0.194	0.138,0.103,0.053,0.047	0.129	FALSE
18916	XLOC_006288	Rhot1	chr11	+	80255861	80255957	80254659	80254862	80257513,80265741	80267907,80257636,80267486	80,79,82,58	110,83,89,91	8,9,5,18	14,18,15,44	300	204	0.0134013	0.213145	0.331,0.393,0.385,0.302	0.28,0.254,0.185,0.218	0.118	FALSE
23499	XLOC_042288	Sorbs2	chr8	+	45785268	45785325	45782801,45775588,45783542	45782960,45783626,45775703	45789975	45790025	14,14,4,5	4,4,2,4	10,7,4,19	12,22,13,9	261	204	0.0135199	0.214766	0.732,0.732,0.61,0.494	0.394,0.199,0.194,0.623	0.289	FALSE
4697	XLOC_005985	Drg2	chr11	+	60464133	60464222	60462557	60462634	60464832	60464891	61,58,57,45	3,3,0,4	51,82,46,72	0,0,0,0	293	204	0.0135214	0.214766	0.934,0.931,1.0,0.887	1.0,1.0,1.0,1.0	-0.062	FALSE
3941	XLOC_045535	Pts	chr9	-	50528145	50528232	50526869	50526949	50528556	50528641,50528699	13,13,13,6	51,48,64,50	13,20,19,26	50,67,41,46	291	204	0.0135703	0.215399	0.152,0.16,0.125,0.078	0.154,0.173,0.245,0.284	-0.085	FALSE
21899	XLOC_038081	C2cd5	chr6	-	143068560	143072694	143067055	143067141	143073662	143073787	377,254,252,310	1,0,1,3	208,286,199,740	3,7,5,8	4338	204	0.0136313	0.216223	0.947,1.0,0.922,0.829	0.765,0.658,0.652,0.813	0.203	FALSE
12822	XLOC_001978	Rev1	chr1	-	38074898	38075023	38074314	38074443	38079289	38079395,38079398	20,17,6,11	12,8,11,15	5,12,4,12	13,22,13,26	329	204	0.0136892	0.21685	0.508,0.569,0.253,0.313	0.193,0.253,0.16,0.223	0.204	FALSE
21779	XLOC_013687	Usp54	chr14	-	20581835	20581893	20581456,20577454	20577586,20581627	20583321	20583490	0,6,3,2	2,9,5,3	1,1,0,0	9,11,6,11	262	204	0.0136836	0.21685	0.0,0.342,0.318,0.342	0.08,0.066,0.0,0.0	0.214	FALSE
12647	XLOC_020887	Smarca2	chr19	+	26751121	26751156	26721947,26748422,26748457,26748267,26720728,26749851,26749725	26748544,26748298,26749947,26720947,26722222	26751823	26752041	1,1,2,0	144,105,95,103	6,10,2,3	127,157,92,151	239	204	0.0138059	0.218553	0.006,0.008,0.018,0.0	0.039,0.052,0.018,0.017	-0.024	FALSE
1417	XLOC_038081	C2cd5	chr6	-	143020323	143020374	143017882	143018073	143029159	143029246	4,2,8,2	9,5,10,10	4,7,5,12	3,3,5,6	255	204	0.0138397	0.21865	0.262,0.242,0.39,0.138	0.516,0.651,0.444,0.615	-0.298	FALSE
21400	XLOC_014322	Mycbp2	chr14	-	103205176	103205277	103204321	103204540	103206635	103206778	62,46,54,65	7,3,2,6	74,130,79,110	4,4,1,3	305	204	0.0138358	0.21865	0.856,0.911,0.948,0.879	0.925,0.956,0.981,0.961	-0.057	FALSE
21819	XLOC_002916	Ralgps2	chr1	-	156892907	156893012	156887946	156888030	156900585	156900636,156901479	55,44,39,48	86,64,73,70	9,3,4,15	29,22,15,29	309	204	0.0138232	0.21865	0.297,0.312,0.261,0.312	0.17,0.083,0.15,0.255	0.131	FALSE
14623	XLOC_022345	Epc2	chr2	+	49532043	49532235	49530010	49530143	49535254	49535344	70,53,64,48	22,14,15,16	29,30,24,60	19,18,8,28	396	204	0.013866	0.218921	0.621,0.661,0.687,0.607	0.44,0.462,0.607,0.525	0.136	FALSE
12470	XLOC_005971	Mprip	chr11	+	59741990	59742098	59741119	59741261	59743770	59743827	100,90,113,118	20,11,9,17	102,157,99,170	15,8,9,6	312	204	0.0138886	0.219131	0.766,0.843,0.891,0.819	0.816,0.928,0.878,0.949	-0.063	FALSE
20599	XLOC_025078	Edem2	chr2	-	155728890	155729001	155726634	155726674	155729230	155729475	111,98,72,78	6,7,7,6	56,60,31,51	8,7,9,6	315	204	0.0139253	0.219564	0.923,0.901,0.869,0.894	0.819,0.847,0.69,0.846	0.096	FALSE
7119	XLOC_027208	Dcun1d1	chr3	-	35916219	35916350	35897792	35897875	35919000	35919169	153,81,150,109	2,0,1,0	87,110,53,119	5,0,3,4	335	204	0.0139772	0.220236	0.979,1.0,0.989,1.0	0.914,1.0,0.915,0.948	0.048	FALSE
1341	XLOC_041106	Aamdc	chr7	-	97565150	97565300	97558130,97550541	97558226,97550741	97575587,97579365	97579497,97575691	125,99,133,111	1,3,1,2	102,92,76,122	5,6,5,3	354	204	0.0140128	0.220651	0.986,0.95,0.987,0.97	0.922,0.898,0.898,0.959	0.054	FALSE
13168	XLOC_034523	Ubc	chr5	-	125387757	125387810	125387529	125387582	125388038	125390822	272,325,383,288	0,0,0,0	386,291,386,529	0,0,20,0	257	204	0.0140851	0.22152	1.0,1.0,1.0,1.0	1.0,1.0,0.939,1.0	0.015	FALSE
14849	XLOC_004055	Anks1b	chr10	+	90069849	90069961	90069467,90069471	90069581,90069543	90073978,90071067	90071169,90074092,90071078	54,33,51,32	190,165,211,199	71,80,61,85	272,258,213,227	316	204	0.0140867	0.22152	0.155,0.114,0.135,0.094	0.144,0.167,0.156,0.195	-0.041	FALSE
21780	XLOC_029379	Nfia	chr4	+	97772843	97772911	97581680,97580529,97581162,97581283	97582072	97783081	97783613	6,5,4,4	11,16,13,17	5,8,6,4	47,36,44,31	272	204	0.0141278	0.221896	0.29,0.19,0.188,0.15	0.074,0.143,0.093,0.088	0.105	FALSE
5653	XLOC_017905	Srrm2	chr17	+	23803181	23803398	23792389	23792511	23806931	23807202	180,145,128,238	0,0,0,0	155,122,148,191	0,7,1,1	421	204	0.0141293	0.221896	1.0,1.0,1.0,1.0	1.0,0.894,0.986,0.989	0.033	FALSE
20679	XLOC_041137	Plekhb1	chr7	-	100653653	100653693	100645569	100645669	100654601	100654704	457,408,338,362	1,0,1,0	174,185,146,167	0,8,0,1	244	204	0.0141437	0.221975	0.997,1.0,0.996,1.0	1.0,0.951,1.0,0.993	0.012	FALSE
20075	XLOC_002103	Sf3b1	chr1	-	55014868	55016182	55014482	55014562	55016375	55016490	363,307,253,280	125,116,106,103	308,473,284,735	100,129,97,109	1518	204	0.0142903	0.224127	0.281,0.262,0.243,0.268	0.293,0.33,0.282,0.475	-0.081	FALSE
22443	XLOC_048587	Atrx	chrX	-	105899880	105899993	105890544,105890916,105890917	105890972	105929099,105911469,105928958	105929347,105911654,105929706,105929367,105929517,105929359,105929303,105929403,105929342	130,150,137,154	16,11,25,21	115,179,145,168	33,33,22,35	317	204	0.0143299	0.2246	0.839,0.898,0.779,0.825	0.692,0.777,0.809,0.755	0.077	FALSE
20628	XLOC_006495	Mrpl10	chr11	+	97044527	97044697	97041559	97041652	97047029	97047194	129,131,178,135	11,11,15,10	188,193,172,149	14,4,7,6	374	204	0.0143421	0.224642	0.865,0.867,0.866,0.88	0.88,0.963,0.931,0.931	-0.057	FALSE
11220	XLOC_037022	Hnrnpa2b1	chr6	-	51461982	51462564	51460931,51458693	51461433	51463410	51463493	375,315,186,319	7,6,2,3	269,343,190,476	0,2,2,1	786	204	0.0144313	0.22589	0.933,0.932,0.96,0.965	1.0,0.978,0.961,0.992	-0.035	FALSE
15244	XLOC_041450	Xpo6	chr7	-	126173742	126173767	126169128,126171029	126169326,126171142	126199898,126174157	126174248,126200501,126200413	0,0,0,4	18,11,11,16	0,0,0,0	37,51,22,36	229	204	0.0144858	0.226594	0.0,0.0,0.0,0.182	0.0,0.0,0.0,0.0	0.045	FALSE
11673	XLOC_018760	Haghl	chr17	-	25785003	25785194	25784660	25784725	25785427,25785422	25785582,25785567	131,155,134,102	12,6,9,16	199,235,223,193	10,11,7,10	395	204	0.01457	0.22761	0.849,0.93,0.885,0.767	0.911,0.917,0.943,0.909	-0.062	FALSE
4183	XLOC_023619	Tpd52l2	chr2	+	181510503	181510530	181508172,181508165	181508267	181511573,181513038	181513087,181511615	30,16,32,26	11,8,14,4	26,26,20,38	17,21,16,25	231	204	0.0145628	0.22761	0.707,0.638,0.669,0.852	0.575,0.522,0.525,0.573	0.168	FALSE
4576	XLOC_022224	Mapkap1	chr2	+	34432002	34432330	34406770,34419107,34406885,34406861	34419265,34407254,34407089	34435132	34435222	229,191,201,234	13,7,8,11	129,160,129,202	0,4,2,5	532	204	0.0145824	0.227654	0.871,0.913,0.906,0.891	1.0,0.939,0.961,0.939	-0.065	FALSE
13774	XLOC_026195	Mrpl24	chr3	+	87921816	87922048	87919505,87919802,87919803	87919828	87922130	87922226	175,191,208,217	3,0,8,2	166,173,135,165	0,0,0,0	436	204	0.0145996	0.227751	0.965,1.0,0.924,0.981	1.0,1.0,1.0,1.0	-0.033	FALSE
18557	XLOC_046057	Rbm5	chr9	-	107759775	107759849	107756908	107756992	107760321	107760391	47,40,31,31	6,5,11,6	32,34,38,43	3,2,1,3	278	204	0.0146078	0.227751	0.852,0.854,0.674,0.791	0.887,0.926,0.965,0.913	-0.13	FALSE
6689	XLOC_008309	Sirt7	chr11	-	120619148	120619290	120618387,120618371,120618028,120618373	120619049	120620162,120619682	120619768,120620269,120619767	0,1,2,2	25,16,7,12	4,4,1,5	8,11,10,7	346	204	0.0146482	0.22823	0.0,0.036,0.144,0.089	0.228,0.177,0.056,0.296	-0.122	FALSE
6979	XLOC_027171	Phc3	chr3	-	30934198	30934234	30931738	30931892	30935823,30936284,30935951	30935892,30937156,30936599,30936020,30935999	3,1,6,2	6,6,2,5	2,0,2,2	11,15,14,18	240	204	0.0146865	0.228677	0.298,0.124,0.718,0.254	0.134,0.0,0.108,0.086	0.266	FALSE
6576	XLOC_012101	Msh3	chr13	-	92347827	92348446	92347328	92347445	92349148	92349337	18,28,20,25	21,17,15,19	12,14,12,36	3,6,8,9	823	204	0.0147017	0.228764	0.175,0.29,0.248,0.246	0.498,0.366,0.271,0.498	-0.169	FALSE
4923	XLOC_035711	Prdm5	chr6	+	65862914	65862994	65831248	65831371	65869180	65869265	59,62,47,46	0,2,0,3	50,51,40,62	5,5,7,2	284	204	0.014746	0.229303	1.0,0.957,1.0,0.917	0.878,0.88,0.804,0.957	0.089	FALSE
18384	XLOC_029246	Kdm4c	chr4	+	74313007	74313037	74306964,74311646	74307014,74311750	74315511	74315649	45,33,38,73	173,151,160,162	4,0,4,5	14,35,35,33	234	204	0.0147948	0.22991	0.185,0.16,0.172,0.282	0.199,0.0,0.091,0.117	0.098	FALSE
1883	XLOC_017192	App	chr16	-	85043575	85043743	85030231	85030365	85056323	85056526	85,67,95,120	143,140,125,147	265,323,364,230	275,383,280,351	372	204	0.0148178	0.229966	0.246,0.208,0.294,0.309	0.346,0.316,0.416,0.264	-0.071	FALSE
3844	XLOC_023928	Swi5	chr2	-	32280226	32280510	32278796,32278917,32278815	32279131	32280708	32280803	23,13,10,7	254,247,296,241	22,19,8,31	224,248,164,318	488	204	0.0148092	0.229966	0.036,0.022,0.014,0.012	0.039,0.031,0.02,0.039	-0.011	FALSE
8680	XLOC_022977	Serf2	chr2	+	121450587	121455811	121449974,121449975	121450083	121457008,121457645	121458043,121457291,121457701	2312,2144,2076,2057	0,3,3,1	1196,1368,1020,1469	4,3,2,4	5428	204	0.0149587	0.232002	1.0,0.964,0.963,0.987	0.918,0.945,0.95,0.932	0.042	FALSE
16762	XLOC_030994	4930538K18Rik	chr4	-	119232353	119232469	119228026	119228113	119232582	119232712	44,81,61,67	9,4,4,11	55,64,49,46	2,2,3,0	320	204	0.0150024	0.232375	0.757,0.928,0.907,0.795	0.946,0.953,0.912,1.0	-0.106	FALSE
17858	XLOC_014305	Dis3	chr14	-	99085873	99085958	99084026	99084154	99086046	99086111	20,15,26,23	0,2,0,1	7,6,3,8	2,3,0,1	289	204	0.014997	0.232375	1.0,0.841,1.0,0.942	0.712,0.585,1.0,0.85	0.159	FALSE
5135	XLOC_022543	Rbm45	chr2	+	76373559	76373686	76372034	76372157	76375355	76375478	109,95,99,84	18,4,4,2	68,103,57,88	3,0,1,2	331	204	0.0151135	0.233943	0.789,0.936,0.938,0.963	0.933,1.0,0.972,0.964	-0.061	FALSE
21794	XLOC_015441	Tatdn1	chr15	-	58923904	58923968	58921273	58921417	58926435	58926485	27,13,19,22	4,8,5,8	28,25,20,35	1,3,3,4	268	204	0.0152144	0.235226	0.837,0.553,0.743,0.677	0.955,0.864,0.835,0.869	-0.178	FALSE
3451	XLOC_022977	Serf2	chr2	+	121450697	121455811	121449974,121449975	121450083	121457008,121457645	121458043,121457291,121457701	2310,2168,2088,2061	0,3,3,1	1212,1367,1030,1482	4,3,2,4	5318	204	0.0152162	0.235226	1.0,0.965,0.964,0.988	0.921,0.946,0.952,0.934	0.041	FALSE
21503	XLOC_038081	C2cd5	chr6	-	143072542	143072694	143067055	143067141	143073662	143073787	21,11,12,4	1,0,1,3	5,12,4,12	3,7,5,8	356	204	0.0152277	0.23525	0.923,1.0,0.873,0.433	0.489,0.496,0.314,0.462	0.367	FALSE
12545	XLOC_027223	Ccna2	chr3	-	36612011	36612077	36610565	36610628	36613249	36614169,36613906,36613389,36613477	500,481,691,569	65,66,69,98	72,88,64,88	4,10,0,7	270	204	0.0153109	0.236254	0.853,0.846,0.883,0.814	0.932,0.869,1.0,0.905	-0.078	FALSE
2888	XLOC_002237	Ikzf2	chr1	-	69685730	69685797	69684123	69684172	69687040	69687140,69687364,69687245,69687509	10,8,9,8	42,34,52,38	5,3,3,4	7,7,7,11	271	204	0.0153126	0.236254	0.152,0.15,0.115,0.137	0.35,0.244,0.244,0.215	-0.125	FALSE
14710	XLOC_048117	Zdhhc9	chrX	-	48207522	48207919	48206667	48206957	48208122,48208837,48208479	48208328,48208665,48208718,48208878,48208687	7,7,5,5	24,21,15,31	4,6,5,7	33,48,63,35	601	204	0.015359	0.236816	0.09,0.102,0.102,0.052	0.04,0.041,0.026,0.064	0.044	FALSE
10360	XLOC_038365	Eps8l1	chr7	+	4462285	4462400	4460633,4460714,4460620	4461024	4465358	4465412	2,11,8,11	20,14,11,9	2,3,2,2	14,9,26,9	319	204	0.0154018	0.237321	0.06,0.334,0.317,0.439	0.084,0.176,0.047,0.124	0.18	FALSE
17810	XLOC_017980	Crebrf	chr17	+	26736789	26736983	26715536,26715649,26715620,26715325,26715709	26715774	26742041	26743131	281,201,221,209	2,5,2,3	73,79,69,108	2,7,1,1	398	204	0.01546	0.238064	0.986,0.954,0.983,0.973	0.949,0.853,0.973,0.982	0.035	FALSE
3423	XLOC_022977	Serf2	chr2	+	121450697	121450947	121449974,121449975	121450083	121457008,121457645,121455575	121458043,121455811,121457291,121457701	424,497,454,453	0,3,3,1	296,344,225,231	4,3,2,4	454	204	0.0155316	0.239012	1.0,0.987,0.986,0.995	0.971,0.981,0.981,0.963	0.018	FALSE
21337	XLOC_009396	Papola	chr12	+	105833099	105833162	105829056	105829277	105836764,105834709	105834784,105837131,105849894	144,92,105,101	8,4,4,9	60,110,56,124	7,11,8,13	267	204	0.0155836	0.239656	0.932,0.946,0.953,0.896	0.868,0.884,0.842,0.879	0.064	FALSE
16421	XLOC_035924	Dctn1	chr6	+	83197318	83197333	83195940	83196107	83197490	83197624	109,109,83,114	3,1,7,5	64,71,47,76	4,7,9,3	219	204	0.0156172	0.240018	0.971,0.99,0.917,0.955	0.937,0.904,0.829,0.959	0.051	FALSE
16307	XLOC_004672	Gucd1	chr10	-	75509591	75509704	75420664,75506093	75508969,75420796	75510031	75510123	47,49,39,20	0,1,1,0	5,4,5,11	0,0,0,2	317	204	0.0156472	0.240281	1.0,0.969,0.962,1.0	1.0,1.0,1.0,0.78	0.038	FALSE
9837	XLOC_007778	Rps6kb1	chr11	-	86517349	86517392	86516090,86516743	86516987,86516191	86517582	86517640	1,0,0,1	27,15,43,32	0,4,0,4	7,21,10,23	247	204	0.0156547	0.240281	0.03,0.0,0.0,0.025	0.0,0.136,0.0,0.126	-0.052	FALSE
23093	XLOC_013788	Ccser2	chr14	-	36890293	36890426	36878840,36874833,36874935,36879517,36878839	36879762	36918433,36896254	36896344,36918596	8,7,7,9	16,7,9,7	14,25,21,23	15,5,3,12	337	204	0.0156678	0.240328	0.232,0.377,0.32,0.438	0.361,0.752,0.809,0.537	-0.273	FALSE
16940	XLOC_019797	Pcdha1	chr18	+	37728208	37733559	37687680,37668928,37674306,37680251,36952740,37680232,37661792,37685194,37694379,37690656,37720368,37714763,37689827,36975940,37685209,37668952,37659897,36969915,37707038	37671525,37687817,37676907,37664365,36955150,37692369,37709652,36976278,37682839,36970137,37696924,37717374,37722917	37825020	37825079	340,207,215,271	11,12,8,15	358,481,329,647	28,45,27,34	5555	204	0.0157203	0.240978	0.532,0.388,0.497,0.399	0.32,0.282,0.309,0.411	0.123	FALSE
20681	XLOC_003525	Lrp11	chr10	+	7604173	7604383	7590126,7589799	7590613	7608543	7608639	65,70,85,68	4,0,3,4	84,124,62,109	1,0,0,1	414	204	0.015752	0.241306	0.889,1.0,0.933,0.893	0.976,1.0,1.0,0.982	-0.061	FALSE
5980	XLOC_011973	Cdc14b	chr13	-	64248404	64248499	64247227	64247318	64274590	64274973,64274879	62,53,72,88	4,5,6,2	36,34,44,37	7,6,9,1	299	204	0.0157638	0.241331	0.914,0.879,0.891,0.968	0.778,0.795,0.769,0.962	0.087	FALSE
3932	XLOC_015492	Ptk2	chr15	-	73275620	73275641	73274486	73274584	73276856	73276913	35,42,32,27	0,0,0,0	17,20,15,29	0,2,4,1	225	204	0.0157906	0.241586	1.0,1.0,1.0,1.0	1.0,0.901,0.773,0.963	0.091	FALSE
1746	XLOC_024557	Cd44	chr2	-	102837812	102837938	102834233,102832482,102828541,102831329	102831536,102828610,102832572,102834335	102839357,102853014	102853236,102839477	1,0,0,1	3,2,2,3	0,0,0,3	14,26,8,21	330	204	0.015811	0.241742	0.171,0.0,0.0,0.171	0.0,0.0,0.0,0.081	0.065	FALSE
8605	XLOC_002335	Cul3	chr1	-	80321784	80321912	80304079	80304193	80322858,80322986,80340245	80323056,80340480,80340311	22,16,10,15	113,74,82,89	6,3,3,6	45,60,28,90	332	204	0.0158595	0.242328	0.107,0.117,0.07,0.094	0.076,0.03,0.062,0.039	0.045	FALSE
3234	XLOC_007149	Rars	chr11	-	35832570	35832663	35828624	35828813	35833171	35833306	14,9,7,6	53,50,56,58	23,10,5,24	33,51,40,50	297	204	0.0158923	0.242672	0.154,0.11,0.079,0.066	0.324,0.119,0.079,0.248	-0.09	FALSE
11178	XLOC_017925	Pkd1	chr17	+	24571401	24571420	24571179	24571311	24571520	24571696	20,10,7,17	2,0,0,4	14,25,14,25	10,8,16,5	223	204	0.0159535	0.243449	0.901,1.0,1.0,0.795	0.562,0.741,0.445,0.821	0.282	FALSE
5694	XLOC_018991	Trim39	chr17	-	36257605	36257706	36257441,36255943	36257524,36256069	36257782	36257856,36260921,36258069	88,80,94,76	17,34,21,30	58,53,63,81	6,16,12,4	305	204	0.0159689	0.243528	0.776,0.611,0.75,0.629	0.866,0.689,0.778,0.931	-0.125	FALSE
23534	XLOC_035574	Mpp6	chr6	+	50176876	50176918	50163421	50163649	50178388	50178520	2,1,1,0	29,25,16,25	1,6,3,10	24,31,12,30	246	204	0.015984	0.243602	0.054,0.032,0.049,0.0	0.033,0.138,0.172,0.217	-0.106	FALSE
3135	XLOC_021163	Gm21992	chr19	-	4802550	4804015	4787360,4793826,4793671,4792397,4793815,4773311	4794009,4788042,4792820,4785567	4811171	4811634	215,127,112,142	14,16,9,17	140,263,175,228	7,11,9,15	1669	204	0.016048	0.24442	0.652,0.492,0.603,0.505	0.71,0.745,0.704,0.65	-0.139	FALSE
10664	XLOC_001295	Gas5	chr1	+	161036207	161036244	161035752,161035983,161035982,161035751	161036014	161036819,161036548	161037056,161037315,161037547,161037164,161036579,161036852	390,458,561,456	8,16,18,17	433,397,302,561	0,11,10,8	241	204	0.0161897	0.246263	0.976,0.96,0.963,0.958	1.0,0.968,0.962,0.983	-0.014	FALSE
18389	XLOC_004870	Tmpo	chr10	-	91153277	91153397	91151708,91152627,91153084	91152738,91153180,91151797	91158747	91158845	5,5,2,0	64,48,71,47	1,8,3,9	32,46,29,50	324	204	0.016183	0.246263	0.047,0.062,0.017,0.0	0.019,0.099,0.061,0.102	-0.039	FALSE
10929	XLOC_033664	Tbc1d14	chr5	-	36695170	36695224	36629656,36629657,36672747,36671398,36627118	36673242,36629791	36695854	36696024,36695937,36695961	10,5,5,4	186,164,138,191	1,0,5,0	162,118,154,142	258	204	0.0162225	0.246593	0.041,0.024,0.028,0.016	0.005,0.0,0.025,0.0	0.02	FALSE
16982	XLOC_018813	Stk38	chr17	-	28979719	28980522	28979202	28979305	28982031	28984200,28982186,28982475,28984418	5,4,6,7	12,5,8,14	4,2,2,7	15,20,10,23	1007	204	0.0162322	0.246593	0.078,0.139,0.132,0.092	0.051,0.02,0.039,0.058	0.068	FALSE
2282	XLOC_031159	Trnau1ap	chr4	-	132325351	132325489	132325207	132325260	132329352,132325945,132328468	132329538,132326045,132328566	10,16,15,14	58,64,46,70	9,9,2,14	17,20,18,14	342	204	0.0162506	0.246714	0.093,0.13,0.163,0.107	0.24,0.212,0.062,0.374	-0.099	FALSE
11452	XLOC_010052	Syne3	chr12	-	104997470	104997602	104975737	104975895	105009713,104998531,105009990	105009809,104998725,105010559	36,12,33,18	44,34,44,58	2,0,1,1	13,9,6,10	336	204	0.0162932	0.247044	0.332,0.176,0.313,0.159	0.085,0.0,0.092,0.057	0.186	FALSE
4232	XLOC_028054	Sars	chr3	-	108427860	108427932	108427259	108427389	108428173	108428331	20,21,18,21	62,64,59,52	26,31,28,31	48,60,37,71	276	204	0.0162898	0.247044	0.193,0.195,0.184,0.23	0.286,0.276,0.359,0.244	-0.091	FALSE
18334	XLOC_045157	Nktr	chr9	+	121738387	121740075	121731146,121729635,121729996,121731477	121731565	121741121	121741152,121741151	246,161,157,194	5,8,6,3	206,261,181,437	3,2,3,4	1892	204	0.0163284	0.247262	0.841,0.685,0.738,0.875	0.881,0.934,0.867,0.922	-0.116	FALSE
9390	XLOC_013015	Rpgrip1	chr14	+	52129513	52129537	52126278	52126384	52131158	52131305	228,213,170,180	9,10,9,8	10,7,1,7	0,0,0,2	228	204	0.0163277	0.247262	0.958,0.95,0.944,0.953	1.0,1.0,1.0,0.758	0.012	FALSE
15484	XLOC_017918	Rnps1	chr17	+	24415041	24415162	24414674	24414734	24418456,24418037	24418218,24418612	81,68,63,59	120,99,109,97	82,90,81,69	111,84,63,96	325	204	0.0163742	0.247796	0.298,0.301,0.266,0.276	0.317,0.402,0.447,0.311	-0.084	FALSE
13682	XLOC_041450	Xpo6	chr7	-	126151223	126152170	126149233,126149503	126149360,126149537	126152825	126153279	96,73,63,75	10,8,4,7	34,65,45,104	9,19,8,12	1151	204	0.0164148	0.248252	0.63,0.618,0.736,0.655	0.401,0.377,0.499,0.606	0.189	FALSE
7054	XLOC_022048	Nsmf	chr2	+	25055635	25056136	25054997	25055059	25057100	25057176	100,98,68,109	3,1,1,3	176,216,136,181	1,1,1,0	705	204	0.0164514	0.248648	0.906,0.966,0.952,0.913	0.981,0.984,0.975,1.0	-0.051	FALSE
4979	XLOC_016956	1700021K19Rik	chr16	-	32841536	32841581	32838237	32838353	32842997	32843531,32843188	10,17,7,13	6,2,3,7	4,13,11,13	10,17,10,10	249	204	0.0164807	0.248933	0.577,0.874,0.657,0.603	0.247,0.385,0.474,0.516	0.272	FALSE
3441	XLOC_011923	Agtpbp1	chr13	-	59496620	59496844	59495562	59495649	59496975	59497059	32,46,38,55	249,200,221,201	8,10,9,11	58,113,51,112	428	204	0.0165103	0.24922	0.058,0.099,0.076,0.115	0.062,0.04,0.078,0.045	0.031	FALSE
18724	XLOC_019866	Ap3s1	chr18	+	46788656	46788704	46780660,46783758	46780768,46783799	46789896	46791131	16,9,15,15	15,18,22,10	2,4,8,11	14,28,7,42	252	204	0.0165357	0.249445	0.463,0.288,0.356,0.548	0.104,0.104,0.481,0.175	0.198	FALSE
12794	XLOC_018920	Skiv2l	chr17	-	34849895	34849999	34848107	34848225	34850133	34850210	38,45,40,37	2,0,4,2	69,63,53,37	0,0,0,0	308	204	0.0165651	0.24963	0.926,1.0,0.869,0.925	1.0,1.0,1.0,1.0	-0.07	FALSE
9244	XLOC_032309	N4bp2	chr5	+	65786105	65786361	65775584	65775663	65790017,65788052	65791170,65788141	27,23,13,4	6,5,4,3	8,3,2,11	8,3,2,9	460	204	0.016569	0.24963	0.666,0.671,0.59,0.372	0.307,0.307,0.307,0.352	0.256	FALSE
1059	XLOC_005664	Smek2	chr11	+	29210901	29211004	29209316	29209434,29209486	29211115	29211791,29211255	4,1,2,4	43,50,45,35	1,2,4,15	20,33,16,53	307	204	0.0167402	0.252049	0.058,0.013,0.029,0.071	0.032,0.039,0.142,0.158	-0.05	FALSE
22146	XLOC_022818	Cd59a	chr2	+	104104170	104104249	104095800,104095839	104095927	104110739	104110844	121,128,155,132	0,3,1,2	59,58,44,57	1,2,3,2	283	204	0.0167713	0.252357	1.0,0.969,0.991,0.979	0.977,0.954,0.914,0.954	0.035	FALSE
6482	XLOC_006914	Nf2	chr11	-	4818504	4818627	4816081	4816165	4820367	4820493	159,132,117,119	2,5,3,1	84,94,57,77	2,9,4,2	327	204	0.0170384	0.256051	0.98,0.943,0.961,0.987	0.963,0.867,0.899,0.96	0.045	FALSE
7157	XLOC_020398	Rab27b	chr18	-	70049437	70049608	69996068	69996240	70053125,70141317	70141393,70053588	3,4,6,3	27,29,22,23	2,0,2,4	32,52,22,48	375	204	0.017033	0.256051	0.057,0.07,0.129,0.066	0.033,0.0,0.047,0.043	0.05	FALSE
5306	XLOC_047885	Bcor	chrX	-	12055638	12055692	12054968	12055155	12056343	12059190	8,15,6,6	8,6,3,16	5,20,12,10	2,3,3,3	258	204	0.0171233	0.257164	0.442,0.664,0.613,0.229	0.664,0.841,0.76,0.725	-0.26	FALSE
19584	XLOC_023619	Tpd52l2	chr2	+	181511573	181511615	181508165	181508267	181513038	181513087	34,14,31,24	8,6,10,3	26,31,21,45	16,18,14,20	246	204	0.0171365	0.257199	0.779,0.659,0.72,0.869	0.574,0.588,0.554,0.651	0.165	FALSE
17264	XLOC_025369	Kcnq2	chr2	-	181085242	181085350	181082452,181075388,181082402,181075587,181082332	181082456,181076202	181086968,181086875	181087100	0,0,1,2	8,7,9,7	1,0,1,1	28,46,23,38	312	204	0.0172184	0.258264	0.0,0.0,0.068,0.157	0.023,0.0,0.028,0.017	0.039	FALSE
13587	XLOC_040887	NA	chr7	-	61981995	61982548	61981676,61981677	61981768	61984771	61984867	245,241,230,217	0,0,4,2	646,535,578,886	1,0,1,3	757	204	0.0172517	0.258601	1.0,1.0,0.939,0.967	0.994,1.0,0.994,0.988	-0.017	FALSE
204	XLOC_035136	Ppp1r9a	chr6	+	5157003	5157027	5156120	5156240	5158088,5159551	5159809,5165661,5158271	31,24,33,34	1,4,4,3	33,43,28,39	5,17,11,6	228	204	0.0172828	0.258903	0.965,0.843,0.881,0.91	0.855,0.694,0.695,0.853	0.126	FALSE
10278	XLOC_046783	Xiap	chrX	+	42068356	42068482	42066680,42066681,42067835,42067917	42068056,42066802	42096612,42094366	42095272,42096712	834,697,766,784	9,17,9,3	238,182,199,293	0,0,0,0	330	204	0.0173049	0.25907	0.983,0.962,0.981,0.994	1.0,1.0,1.0,1.0	-0.02	FALSE
6553	XLOC_028835	Cngb3	chr4	+	19415645	19415787	19396679	19396802	19425489	19425649	24,11,21,25	6,5,4,2	4,12,6,12	1,6,4,17	346	204	0.0173268	0.259234	0.702,0.565,0.756,0.881	0.702,0.541,0.469,0.294	0.225	FALSE
17779	XLOC_033721	Prom1	chr5	-	44058625	44058652	44056068,44055877	44056083,44056068	44063125	44063184	549,485,497,538	11,9,10,12	18,25,27,21	1,2,0,0	231	204	0.0174128	0.260358	0.978,0.979,0.978,0.975	0.941,0.917,1.0,1.0	0.013	FALSE
17386	XLOC_028440	Srsf11	chr3	-	158023242	158024231	158022840	158022950	158026724	158026858	105,94,91,89	23,24,25,23	124,146,80,233	16,21,21,9	1193	204	0.0174343	0.260515	0.438,0.401,0.384,0.398	0.57,0.543,0.394,0.816	-0.175	FALSE
16228	XLOC_003989	Dohh	chr10	+	81387706	81387918	81387239	81387480	81390358	81390584	49,51,62,36	3,5,5,6	32,59,33,44	0,1,2,0	416	204	0.0174865	0.261131	0.889,0.833,0.859,0.746	1.0,0.967,0.89,1.0	-0.133	FALSE
6090	XLOC_036266	Zfp239	chr6	+	117869217	117869273	117862099,117863076	117862292,117863142	117870255	117873326	5,13,12,5	1,1,3,3	27,19,29,15	1,2,1,0	260	204	0.0175607	0.262074	0.797,0.911,0.758,0.567	0.955,0.882,0.958,1.0	-0.19	FALSE
8050	XLOC_037393	Tet3	chr6	-	83433355	83433396	83402666,83404490	83404824	83441216	83441273	0,0,0,0	64,44,29,46	2,0,0,0	12,17,13,13	245	204	0.0176473	0.263199	0.0,0.0,0.0,0.0	0.122,0.0,0.0,0.0	-0.03	FALSE
10166	XLOC_024863	4930402H24Rik	chr2	-	130777475	130777626	130777204	130777281	130778416,130777859	130778504,130778400,130778403,130778399	7,9,11,14	15,9,6,9	4,10,6,16	11,21,23,26	355	204	0.0176701	0.263374	0.211,0.365,0.513,0.472	0.173,0.215,0.13,0.261	0.195	FALSE
23226	XLOC_011256	Ccdc127	chr13	+	74352855	74352986	74350344,74350316,74350308	74350408	74356455	74356817,74359826,74365783	194,197,195,178	8,8,6,6	176,123,147,196	10,9,9,16	335	204	0.0177452	0.264328	0.937,0.937,0.952,0.948	0.915,0.893,0.909,0.882	0.044	FALSE
14341	XLOC_035671	Herc3	chr6	+	58868641	58868766	58862972	58863049	58870153	58870213	549,480,397,487	20,19,23,17	126,152,106,179	0,0,4,4	329	204	0.0177675	0.264494	0.945,0.94,0.915,0.947	1.0,1.0,0.943,0.965	-0.04	FALSE
3909	XLOC_000305	AI597479	chr1	+	43110997	43111373	43100714	43100881	43113185	43115947	191,170,175,187	5,2,1,5	151,175,129,222	0,1,0,0	580	204	0.017797	0.264766	0.931,0.968,0.984,0.929	1.0,0.984,1.0,1.0	-0.043	FALSE
12523	XLOC_001003	Rab3gap1	chr1	+	127941593	127941614	127939045	127939148	127942373	127943868	35,2,39,36	29,18,29,20	0,18,15,27	29,47,33,60	225	204	0.0178367	0.265025	0.523,0.092,0.549,0.62	0.0,0.258,0.292,0.29	0.236	FALSE
4866	XLOC_006906	Ccdc157	chr11	-	4151388	4151524	4149930,4149931,4148813,4147699,4148438,4150007,4148439	4149084,4150102	4158159,4160158,4151671	4160291,4160293,4158289,4164309,4160218,4151930	10,16,22,18	12,10,2,11	2,2,3,2	6,9,2,7	340	204	0.0178308	0.265025	0.333,0.49,0.868,0.495	0.167,0.118,0.474,0.146	0.32	FALSE
15118	XLOC_024914	Tasp1	chr2	-	140030600	140030863	140008698	140008819	140048241,140042093	140042162,140048309,140042214	62,56,57,66	69,73,71,79	45,59,49,46	45,50,36,37	467	204	0.0178672	0.265146	0.282,0.251,0.26,0.267	0.304,0.34,0.373,0.352	-0.077	FALSE
8829	XLOC_011688	Lrrc16a	chr13	-	24019563	24019713	24012658,24013060,24011534	24013460	24020046,24022495	24024535,24022636,24020071	13,4,15,9	0,1,1,0	7,8,6,21	5,6,1,8	354	204	0.0178581	0.265146	1.0,0.697,0.896,1.0	0.447,0.435,0.776,0.602	0.333	FALSE
21465	XLOC_012958	Ktn1	chr14	+	47725928	47726000	47724877	47724970	47726225	47726309	131,110,124,81	37,27,35,51	51,74,37,84	10,10,7,19	276	204	0.0179508	0.266054	0.724,0.751,0.724,0.54	0.79,0.845,0.796,0.766	-0.115	FALSE
6255	XLOC_016290	Eif4g1	chr16	+	20673867	20673961	20673438,20673419,20672754,20673294,20672722,20673397,20672822,20668312,20668314,20673598,20673599	20668424,20672876,20673655	20675729,20674227,20675343	20675520,20674314,20675829	159,123,132,151	10,1,1,5	187,208,162,165	4,2,0,1	298	204	0.0179471	0.266054	0.916,0.988,0.989,0.954	0.97,0.986,1.0,0.991	-0.025	FALSE
22772	XLOC_020968	Tbc1d12	chr19	+	38868557	38868612	38865615	38865739	38882658	38882774	21,16,14,25	30,44,45,49	6,5,20,0	36,31,34,37	259	204	0.0180043	0.26668	0.355,0.223,0.197,0.287	0.116,0.113,0.317,0.0	0.129	FALSE
21772	XLOC_014794	Rims2	chr15	+	39585705	39585762	39566943,39585590,39566942,39585589	39567043,39585655	39610064,39616268,39610063	39610155,39610141,39616510	242,226,257,222	10,11,11,14	282,309,210,240	8,7,8,4	261	204	0.0180509	0.267203	0.95,0.941,0.948,0.925	0.965,0.972,0.954,0.979	-0.026	FALSE
1391	XLOC_002473	Kif1a	chr1	-	93051402	93051657	93046651	93046770,93046858	93052423	93052561	30,36,28,37	59,52,43,59	39,52,58,54	111,121,126,114	459	204	0.0180651	0.267247	0.184,0.235,0.224,0.218	0.135,0.16,0.17,0.174	0.055	FALSE
10859	XLOC_029740	Ptp4a2	chr4	+	129845061	129845192	129842669	129842762	129846464	129846539,129846501	420,335,370,374	31,20,30,27	185,233,149,264	7,5,5,18	335	204	0.0180819	0.267328	0.892,0.911,0.882,0.894	0.941,0.966,0.948,0.899	-0.044	FALSE
8966	XLOC_034127	Nup54	chr5	-	92434221	92434383	92432029,92431038	92431122,92432091	92435003,92434511	92435219,92435091,92434546,92435275,92435236	49,32,58,43	43,22,27,17	46,77,58,58	15,28,24,15	366	204	0.0180966	0.267379	0.388,0.448,0.545,0.585	0.631,0.605,0.574,0.683	-0.132	FALSE
19785	XLOC_022977	Serf2	chr2	+	121455575	121455811	121449974,121449975	121450083	121457008,121457645	121458043,121457291,121457701	18,23,21,19	0,3,3,1	8,13,2,13	4,3,2,4	440	204	0.0181518	0.268028	1.0,0.78,0.764,0.898	0.481,0.668,0.317,0.601	0.344	FALSE
14783	XLOC_021077	Rbm20	chr19	+	53793272	53793446	53677305	53677592	53813247	53814340	31,12,32,27	1,1,2,2	1,3,3,1	2,0,0,1	378	204	0.0182079	0.268689	0.944,0.866,0.896,0.879	0.212,1.0,1.0,0.351	0.256	FALSE
21417	XLOC_003162	Akt3	chr1	-	177109418	177109478	177102961	177103106	177109626,177130970	177131096,177109738	33,23,27,20	418,403,534,390	4,8,5,5	143,212,124,248	264	204	0.0182598	0.269286	0.057,0.042,0.038,0.038	0.021,0.028,0.03,0.015	0.02	FALSE
6220	XLOC_030812	Insl5	chr4	-	103066259	103066486	103059877,103059878,103062295	103060035,103062447	103072648,103072649	103075619,103073002,103072843	1120,1152,1284,1094	42,32,49,30	15,33,17,16	2,0,0,3	431	204	0.0182837	0.269471	0.927,0.945,0.925,0.945	0.78,1.0,1.0,0.716	0.061	FALSE
4159	XLOC_014031	Acin1	chr14	-	54678742	54678862	54667072	54667161	54679240	54679352	151,124,99,98	31,23,21,27	67,85,49,94	20,42,12,29	324	204	0.0183538	0.27024	0.754,0.772,0.748,0.696	0.678,0.56,0.72,0.671	0.085	FALSE
9890	XLOC_010753	Dip2c	chr13	+	9645467	9645497	9637094	9637265	9646978	9647040	7,7,11,14	8,13,10,14	5,13,9,17	19,31,23,33	234	204	0.0183586	0.27024	0.433,0.319,0.49,0.466	0.187,0.268,0.254,0.31	0.172	FALSE
11272	XLOC_029784	Eya3	chr4	+	132657577	132657616	132656699,132656692	132656788	132667154,132661894	132661938,132667234	17,12,15,16	23,14,32,20	4,6,1,6	12,23,10,16	243	204	0.0185264	0.272371	0.383,0.418,0.282,0.402	0.219,0.18,0.077,0.239	0.192	FALSE
188	XLOC_026439	Rnf115	chr3	+	96755062	96755204	96754334	96754393	96757976	96758034	2,10,0,2	74,74,69,93	0,2,0,0	79,86,56,78	346	204	0.0185197	0.272371	0.016,0.074,0.0,0.013	0.0,0.014,0.0,0.0	0.022	FALSE
3505	XLOC_044775	Mrap2	chr9	+	87144976	87145157	87144305,87144530	87144675,87144397	87169524	87169658	2,5,3,1	0,1,2,2	2,2,1,1	17,3,3,5	385	204	0.0185961	0.273227	1.0,0.726,0.443,0.209	0.059,0.261,0.15,0.096	0.453	FALSE
6490	XLOC_036269	Hnrnpf	chr6	+	117919098	117919804	117906794,117917469,117906618	117917598,117906839	117923707	117930602,117925619	316,308,307,290	3,3,3,0	112,107,71,159	3,1,2,3	910	204	0.0186447	0.273771	0.959,0.958,0.958,1.0	0.893,0.96,0.888,0.922	0.053	FALSE
110	XLOC_008214	Mif4gd	chr11	-	115627636	115627799	115624198	115624368	115628064	115628295,115628106,115628107,115628112,115628145,115628093	6,7,8,8	64,68,55,72	6,18,8,10	53,44,41,56	367	204	0.0186891	0.274059	0.05,0.054,0.075,0.058	0.059,0.185,0.098,0.09	-0.049	FALSE
19657	XLOC_006649	Mapt	chr11	+	104289907	104289994	104287122,104282367	104282480,104287209	104302360,104294858	104302410,104294924	1,1,0,0	40,53,57,53	11,13,2,4	93,142,84,99	291	204	0.0186824	0.274059	0.017,0.013,0.0,0.0	0.077,0.06,0.016,0.028	-0.038	FALSE
2960	XLOC_005629	Xpo1	chr11	+	23268848	23268912	23267661	23268690,23267763	23271132	23271205	2,1,2,1	111,96,107,106	2,3,4,3	62,70,45,77	268	204	0.018699	0.274059	0.014,0.008,0.014,0.007	0.024,0.032,0.063,0.029	-0.026	FALSE
8416	XLOC_009853	Max	chr12	-	76961262	76961289	76953168	76953276	76961989	76962248	59,58,69,55	47,57,39,69	31,34,25,33	55,43,32,42	231	204	0.0187519	0.274665	0.526,0.473,0.61,0.413	0.332,0.411,0.408,0.41	0.115	FALSE
22501	XLOC_043212	Ano8	chr8	-	71483447	71483564	71483239	71483367	71484267	71484364	17,26,11,10	2,2,2,4	27,47,33,38	3,1,1,1	321	204	0.0188162	0.275436	0.844,0.892,0.778,0.614	0.851,0.968,0.954,0.96	-0.151	FALSE
13918	XLOC_016375	Lrch3	chr16	+	32986738	32986888	32985975	32986027	32988430	32988481	40,42,36,37	8,9,13,11	45,63,39,56	6,8,8,4	354	204	0.01891	0.27664	0.742,0.729,0.615,0.66	0.812,0.819,0.737,0.89	-0.128	FALSE
4195	XLOC_013988	Hnrnpc	chr14	-	52098014	52098040	52084114	52084416,52084391	52103888	52104048,52104059,52104028,52104037	401,315,345,411	80,113,127,95	261,245,272,404	99,102,97,143	230	204	0.0190024	0.277819	0.816,0.712,0.707,0.793	0.7,0.681,0.713,0.715	0.055	FALSE
15021	XLOC_027714	S100a1	chr3	-	90511978	90512149	90511036	90511364	90514200	90514278	122,134,166,129	3,4,0,3	265,255,218,240	4,1,0,0	375	204	0.0190231	0.277951	0.957,0.948,1.0,0.959	0.973,0.993,1.0,1.0	-0.026	FALSE
12336	XLOC_006260	2610507B11Rik	chr11	+	78291961	78292030	78290891,78291754,78289803,78290893,78290928,78290840,78291420,78291423	78290939,78291669,78291838	78292404	78292474	34,37,37,35	2,2,4,1	81,65,70,118	16,12,6,26	273	204	0.0190492	0.277971	0.927,0.933,0.874,0.963	0.791,0.802,0.897,0.772	0.109	FALSE
7525	XLOC_045165	Abhd5	chr9	+	122365135	122365221	122351297,122351731	122351839	122367888	122368261	45,29,19,29	2,4,4,7	44,33,24,29	0,3,1,0	290	204	0.0190597	0.277971	0.941,0.836,0.77,0.745	1.0,0.886,0.944,1.0	-0.135	FALSE
8909	XLOC_016399	Kpna1	chr16	+	36013860	36014225	36012892	36012987	36019257,36015886	36016009,36019389	12,5,12,3	40,36,41,37	3,12,10,30	26,36,21,50	569	204	0.0190559	0.277971	0.097,0.047,0.095,0.028	0.04,0.107,0.146,0.177	-0.051	FALSE
23521	XLOC_042059	Tfdp1	chr8	+	13357042	13357109	13339664	13339739	13365088	13365195	108,97,100,120	7,10,13,10	83,82,79,87	21,21,8,8	271	204	0.019078	0.278067	0.921,0.88,0.853,0.9	0.748,0.746,0.881,0.891	0.072	FALSE
18358	XLOC_001120	Kif21b	chr1	+	136167161	136167200	136165017	136165131	136169186	136169323	42,33,19,39	14,8,6,12	7,8,14,16	7,9,10,5	243	204	0.0191543	0.279008	0.716,0.776,0.727,0.732	0.456,0.427,0.54,0.729	0.2	FALSE
22803	XLOC_032899	Rbm19	chr5	+	120169950	120170540	120156810,120143996,120162693	120156889,120162789,120144113	120175858	120175964	0,1,0,0	10,7,6,9	2,0,2,1	0,2,4,1	794	204	0.0191849	0.279282	0.0,0.035,0.0,0.0	1.0,0.0,0.114,0.204	-0.321	FALSE
12303	XLOC_022134	Rapgef1	chr2	+	29679736	29679850	29679132	29679269	29686104	29686283,29686485	31,36,6,36	38,33,36,48	40,42,36,30	29,30,32,30	318	204	0.0192877	0.280607	0.344,0.412,0.097,0.325	0.469,0.473,0.419,0.391	-0.144	FALSE
[truncated: 22,084 more rows]
