# Supplementary material for: The Musashi 1 Controls the Splicing of Photoreceptor-Specific Exons in the Vertebrate Retina
Source: PLoS Genet. 2016 Aug 19;12(8):e1006256. doi: 10.1371/journal.pgen.1006256 (PMC4991804; doi:10.1371/journal.pgen.1006256)
Supplement: S4 Table — (XLSX) [file pgen.1006256.s012.xlsx]

## Sheet: Summary
Supplemtary table Table 4A. Summary of GO terms enriched in genes with exons differentially spliced in wild type retina compared to retina from Aipl1(-/-) animals
GO Term	GO term ID	Number of reference genes	Number of genes in the set	Expected number of genes in the set	Fold enrichment	Adjusted p-value
Biological Process
cellular component organization or biogenesis at cellular level	GO:0071841	1458	98	61.24	1.6	0.0003
cellular component organization at cellular level	GO:0071842	1405	95	59.02	1.61	0.0003
nervous system development	GO:0007399	655	54	27.51	1.96	0.0004
cellular component organization	GO:0016043	1726	109	72.5	1.5	0.0004
cellular component organization or biogenesis	GO:0071840	1784	112	74.94	1.49	0.0004
single-organism process	GO:0044699	2688	152	112.91	1.35	0.0007
neuron differentiation	GO:0030182	396	37	16.63	2.22	0.0007
cellular process	GO:0009987	5287	257	222.09	1.16	0.0014
cell projection organization	GO:0030030	411	36	17.26	2.09	0.0026
neuron development	GO:0048666	328	31	13.78	2.25	0.0026
generation of neurons	GO:0048699	441	38	18.52	2.05	0.0026
neuron projection development	GO:0031175	276	27	11.59	2.33	0.0033
regulation of cellular process	GO:0050794	3126	167	131.31	1.27	0.0033
cell communication	GO:0007154	1764	105	74.1	1.42	0.0033
cell development	GO:0048468	630	48	26.46	1.81	0.0033
neurogenesis	GO:0022008	471	39	19.78	1.97	0.0033
cellular component morphogenesis	GO:0032989	407	35	17.1	2.05	0.0033
biological regulation	GO:0065007	3471	181	145.8	1.24	0.0034
cell morphogenesis	GO:0000902	379	33	15.92	2.07	0.0039
cell-cell signaling	GO:0007267	323	29	13.57	2.14	0.006
regulation of biological process	GO:0050789	3318	173	139.38	1.24	0.006
organelle organization	GO:0006996	974	64	40.91	1.56	0.0069
Molecular Function
binding	GO:0005488	4912	260	207.23	1.25	1.54e-08
protein binding	GO:0005515	2922	163	123.27	1.32	0.0004
cytoskeletal protein binding	GO:0008092	345	32	14.55	2.2	0.0019
Cellular Component
intracellular	GO:0005622	5251	279	224.37	1.24	1.44e-09
cell part	GO:0044464	5836	294	249.37	1.18	5.95e-08
cell	GO:0005623	5837	294	249.41	1.18	5.95e-08
intracellular part	GO:0044424	5123	268	218.9	1.22	8.83e-08
cytoplasm	GO:0005737	3997	218	170.79	1.28	3.71e-06
organelle	GO:0043226	4474	232	191.17	1.21	8.11e-05
intracellular organelle	GO:0043229	4468	231	190.92	1.21	0.0001
cell projection	GO:0042995	731	56	31.24	1.79	0.0003
synapse	GO:0045202	323	30	13.8	2.17	0.0011
non-membrane-bounded organelle	GO:0043228	1392	88	59.48	1.48	0.0011
intracellular non-membrane-bounded organelle	GO:0043232	1392	88	59.48	1.48	0.0011
microtubule	GO:0005874	164	19	7.01	2.71	0.0014
clathrin coat of coated pit	GO:0030132	7	4	0.3	13.37	0.0018
cytoskeleton	GO:0005856	826	57	35.29	1.61	0.0018
membrane-bounded organelle	GO:0043227	4012	203	171.43	1.18	0.0034
intracellular membrane-bounded organelle	GO:0043231	4004	201	171.09	1.17	0.008
nucleus	GO:0005634	2486	134	106.23	1.26	0.009

## Sheet: Go_splicing
Supplemetary table 4B. Gene ontology categories enriched for genes that are differentially spliced in wild type retina compared to retina from Aipl1(-/-) mice.
The results for each enriched GO category are listed in this table. For each GO category, the first row lists its sub-root
(biological process, molecular function, or cellular component), category name, and corresponding GO ID. The second row lists
number of reference genes in the category (C), number of genes in the gene set and also in the category (O), expected number in the
category (E), Ratio of enrichment (R), p value from hypergeometric test (rawP), and p value adjusted by the multiple test adjustment (adjP).
Finally, genes in the category are listed. For each gene, the table lists the user uploaded ID and value (optional), Entrez ID,
Ensembl Gene Stable ID, Gene symbol, and description.
biological process	cellular component organization or biogenesis at cellular level	GO:0071841
C=1458;O=98;E=61.24;R=1.60;rawP=3.40e-07;adjP=0.0003
Sorbs1	Sorbs1	sorbin and SH3 domain containing 1	20411	ENSMUSG00000025006
Unc13b	Unc13b	unc-13 homolog B (C. elegans)	22249	ENSMUSG00000028456
Nek9	Nek9	NIMA (never in mitosis gene a)-related expressed kinase 9	217718	ENSMUSG00000034290
Ank3	Ank3	ankyrin 3, epithelial	11735	ENSMUSG00000069601
Ckap5	Ckap5	cytoskeleton associated protein 5	75786	ENSMUSG00000040549
Pcdh15	Pcdh15	protocadherin 15	11994	ENSMUSG00000052613
Syne2	Syne2	synaptic nuclear envelope 2	319565	ENSMUSG00000063450
Map3k7	Map3k7	mitogen-activated protein kinase kinase kinase 7	26409	ENSMUSG00000028284
Rrp1b	Rrp1b	ribosomal RNA processing 1 homolog B (S. cerevisiae)	72462	ENSMUSG00000058392
Sh3glb1	Sh3glb1	SH3-domain GRB2-like B1 (endophilin)	54673	ENSMUSG00000037062
Clip1	Clip1	CAP-GLY domain containing linker protein 1	56430	ENSMUSG00000049550
Plxnb2	Plxnb2	plexin B2	140570	ENSMUSG00000036606
Wasf3	Wasf3	WAS protein family, member 3	245880	ENSMUSG00000029636
Camsap1	Camsap1	calmodulin regulated spectrin-associated protein 1	227634	ENSMUSG00000026933
Stag2	Stag2	stromal antigen 2	20843	ENSMUSG00000025862
Egflam	Egflam	EGF-like, fibronectin type III and laminin G domains	268780	ENSMUSG00000042961
Nptn	Nptn	neuroplastin	20320	ENSMUSG00000032336
Snx10	Snx10	sorting nexin 10	71982	ENSMUSG00000038301
Thsd4	Thsd4	thrombospondin, type I, domain containing 4	207596	ENSMUSG00000032289
Trrap	Trrap	transformation/transcription domain-associated protein	100683	ENSMUSG00000045482
Akt3	Akt3	thymoma viral proto-oncogene 3	23797	ENSMUSG00000019699
Wac	Wac	WW domain containing adaptor with coiled-coil	225131	ENSMUSG00000024283
Kidins220	Kidins220	kinase D-interacting substrate 220	77480	ENSMUSG00000036333
Dnm1l	Dnm1l	dynamin 1-like	74006	ENSMUSG00000022789
Snap91	Snap91	synaptosomal-associated protein 91	20616	ENSMUSG00000033419
Enah	Enah	enabled homolog (Drosophila)	13800	ENSMUSG00000022995
Cep290	Cep290	centrosomal protein 290	216274	ENSMUSG00000019971
Dock7	Dock7	dedicator of cytokinesis 7	67299	ENSMUSG00000028556
Fgfr2	Fgfr2	fibroblast growth factor receptor 2	14183	ENSMUSG00000030849
Abi2	Abi2	abl-interactor 2	329165	ENSMUSG00000026782
Usp16	Usp16	ubiquitin specific peptidase 16	74112	ENSMUSG00000025616
Mef2c	Mef2c	myocyte enhancer factor 2C	17260	ENSMUSG00000005583
Agtpbp1	Agtpbp1	ATP/GTP binding protein 1	67269	ENSMUSG00000021557
Ntng2	Ntng2	netrin G2	171171	ENSMUSG00000035513
Ttc8	Ttc8	tetratricopeptide repeat domain 8	76260	ENSMUSG00000021013
Mecp2	Mecp2	methyl CpG binding protein 2	17257	ENSMUSG00000031393
Myo18a	Myo18a	myosin XVIIIA	360013	ENSMUSG00000000631
Dixdc1	Dixdc1	DIX domain containing 1	330938	ENSMUSG00000032064
Rps24	Rps24	ribosomal protein S24	20088	ENSMUSG00000025290
Brsk2	Brsk2	BR serine/threonine kinase 2	75770	ENSMUSG00000053046
Ap1b1	Ap1b1	adaptor protein complex AP-1, beta 1 subunit	11764	ENSMUSG00000009090
Epb4.1l2	Epb4.1l2	erythrocyte protein band 4.1-like 2	13822	ENSMUSG00000019978
Nedd4l	Nedd4l	neural precursor cell expressed, developmentally down-regulated gene 4-like	83814	ENSMUSG00000024589
Rlf	Rlf	rearranged L-myc fusion sequence	109263	ENSMUSG00000049878
Acsl6	Acsl6	acyl-CoA synthetase long-chain family member 6	216739	ENSMUSG00000020333
Sh2b1	Sh2b1	SH2B adaptor protein 1	20399	ENSMUSG00000030733
Cdk11b	Cdk11b	cyclin-dependent kinase 11B	12537	ENSMUSG00000029062
Epb4.1	Epb4.1	erythrocyte protein band 4.1	269587	ENSMUSG00000028906
Stxbp5	Stxbp5	syntaxin binding protein 5 (tomosyn)	78808	ENSMUSG00000019790
Cltc	Cltc	clathrin, heavy polypeptide (Hc)	67300	ENSMUSG00000047126
Ext1	Ext1	exostoses (multiple) 1	14042	ENSMUSG00000061731
Ccdc64	Ccdc64	coiled-coil domain containing 64	75665	ENSMUSG00000041609
Stxbp1	Stxbp1	syntaxin binding protein 1	20910	ENSMUSG00000026797
Pdlim5	Pdlim5	PDZ and LIM domain 5	56376	ENSMUSG00000028273
Dnm3	Dnm3	dynamin 3	103967	ENSMUSG00000040265
Syne1	Syne1	synaptic nuclear envelope 1	64009	ENSMUSG00000019769,ENSMUSG00000096054
2210018M11Rik	2210018M11Rik	RIKEN cDNA 2210018M11 gene	233545	ENSMUSG00000035401
Aplp2	Aplp2	amyloid beta (A4) precursor-like protein 2	11804	ENSMUSG00000031996
Gpm6b	Gpm6b	glycoprotein m6b	14758	ENSMUSG00000031342
Ubr5	Ubr5	ubiquitin protein ligase E3 component n-recognin 5	70790	ENSMUSG00000037487
Add1	Add1	adducin 1 (alpha)	11518	ENSMUSG00000029106
Gtf2a2	Gtf2a2	general transcription factor II A, 2	235459	ENSMUSG00000033543
Clasp1	Clasp1	CLIP associating protein 1	76707	ENSMUSG00000064302
Ncam1	Ncam1	neural cell adhesion molecule 1	17967	ENSMUSG00000039542
Dmd	Dmd	dystrophin, muscular dystrophy	13405	ENSMUSG00000045103
Med24	Med24	mediator complex subunit 24	23989	ENSMUSG00000017210
Hps3	Hps3	Hermansky-Pudlak syndrome 3 homolog (human)	12807	ENSMUSG00000027615
Huwe1	Huwe1	HECT, UBA and WWE domain containing 1	59026	ENSMUSG00000025261
Npm3	Npm3	nucleoplasmin 3	18150	ENSMUSG00000056209
Cadm1	Cadm1	cell adhesion molecule 1	54725	ENSMUSG00000032076
Kdm4c	Kdm4c	lysine (K)-specific demethylase 4C	76804	ENSMUSG00000028397
Pbrm1	Pbrm1	polybromo 1	66923	ENSMUSG00000042323
Apc	Apc	adenomatosis polyposis coli	11789	ENSMUSG00000005871
Slu7	Slu7	SLU7 splicing factor homolog (S. cerevisiae)	193116	ENSMUSG00000020409
Mef2a	Mef2a	myocyte enhancer factor 2A	17258	ENSMUSG00000030557
Kif2a	Kif2a	kinesin family member 2A	16563	ENSMUSG00000021693
Bnip2	Bnip2	BCL2/adenovirus E1B interacting protein 2	12175	ENSMUSG00000011958
Usp9x	Usp9x	ubiquitin specific peptidase 9, X chromosome	22284	ENSMUSG00000031010
Zranb1	Zranb1	zinc finger, RAN-binding domain containing 1	360216	ENSMUSG00000030967
Ezh2	Ezh2	enhancer of zeste homolog 2 (Drosophila)	14056	ENSMUSG00000029687
Clasp2	Clasp2	CLIP associating protein 2	76499	ENSMUSG00000033392
Macf1	Macf1	microtubule-actin crosslinking factor 1	11426	ENSMUSG00000028649
Msl3	Msl3	male-specific lethal 3 homolog (Drosophila)	17692	ENSMUSG00000031358
Smad2	Smad2	SMAD family member 2	17126	ENSMUSG00000024563
Cdc42bpa	Cdc42bpa	CDC42 binding protein kinase alpha	226751	ENSMUSG00000026490
Prkd1	Prkd1	protein kinase D1	18760	ENSMUSG00000002688
Ncapd3	Ncapd3	non-SMC condensin II complex, subunit D3	78658	ENSMUSG00000035024
Arl6	Arl6	ADP-ribosylation factor-like 6	56297	ENSMUSG00000022722
Rtn4	Rtn4	reticulon 4	68585	ENSMUSG00000020458
Ppp1r12a	Ppp1r12a	protein phosphatase 1, regulatory (inhibitor) subunit 12A	17931	ENSMUSG00000019907
Bag6	Bag6	BCL2-associated athanogene 6	224727	ENSMUSG00000024392
Mbnl1	Mbnl1	muscleblind-like 1 (Drosophila)	56758	ENSMUSG00000027763
Ablim1	Ablim1	actin-binding LIM protein 1	226251	ENSMUSG00000025085
Dpf3	Dpf3	D4, zinc and double PHD fingers, family 3	70127	ENSMUSG00000021221
Ncor1	Ncor1	nuclear receptor co-repressor 1	20185	ENSMUSG00000018501
Cc2d2a	Cc2d2a	coiled-coil and C2 domain containing 2A	231214	ENSMUSG00000039765
Gdpd5	Gdpd5	glycerophosphodiester phosphodiesterase domain containing 5	233552	ENSMUSG00000035314
Bptf	Bptf	bromodomain PHD finger transcription factor	207165	ENSMUSG00000040481
biological process	cellular component organization at cellular level	GO:0071842
C=1405;O=95;E=59.02;R=1.61;rawP=4.25e-07;adjP=0.0003
Sorbs1	Sorbs1	sorbin and SH3 domain containing 1	20411	ENSMUSG00000025006
Unc13b	Unc13b	unc-13 homolog B (C. elegans)	22249	ENSMUSG00000028456
Nek9	Nek9	NIMA (never in mitosis gene a)-related expressed kinase 9	217718	ENSMUSG00000034290
Ank3	Ank3	ankyrin 3, epithelial	11735	ENSMUSG00000069601
Ckap5	Ckap5	cytoskeleton associated protein 5	75786	ENSMUSG00000040549
Pcdh15	Pcdh15	protocadherin 15	11994	ENSMUSG00000052613
Syne2	Syne2	synaptic nuclear envelope 2	319565	ENSMUSG00000063450
Map3k7	Map3k7	mitogen-activated protein kinase kinase kinase 7	26409	ENSMUSG00000028284
Sh3glb1	Sh3glb1	SH3-domain GRB2-like B1 (endophilin)	54673	ENSMUSG00000037062
Clip1	Clip1	CAP-GLY domain containing linker protein 1	56430	ENSMUSG00000049550
Plxnb2	Plxnb2	plexin B2	140570	ENSMUSG00000036606
Wasf3	Wasf3	WAS protein family, member 3	245880	ENSMUSG00000029636
Camsap1	Camsap1	calmodulin regulated spectrin-associated protein 1	227634	ENSMUSG00000026933
Stag2	Stag2	stromal antigen 2	20843	ENSMUSG00000025862
Egflam	Egflam	EGF-like, fibronectin type III and laminin G domains	268780	ENSMUSG00000042961
Nptn	Nptn	neuroplastin	20320	ENSMUSG00000032336
Snx10	Snx10	sorting nexin 10	71982	ENSMUSG00000038301
Thsd4	Thsd4	thrombospondin, type I, domain containing 4	207596	ENSMUSG00000032289
Trrap	Trrap	transformation/transcription domain-associated protein	100683	ENSMUSG00000045482
Akt3	Akt3	thymoma viral proto-oncogene 3	23797	ENSMUSG00000019699
Wac	Wac	WW domain containing adaptor with coiled-coil	225131	ENSMUSG00000024283
Kidins220	Kidins220	kinase D-interacting substrate 220	77480	ENSMUSG00000036333
Dnm1l	Dnm1l	dynamin 1-like	74006	ENSMUSG00000022789
Snap91	Snap91	synaptosomal-associated protein 91	20616	ENSMUSG00000033419
Enah	Enah	enabled homolog (Drosophila)	13800	ENSMUSG00000022995
Cep290	Cep290	centrosomal protein 290	216274	ENSMUSG00000019971
Dock7	Dock7	dedicator of cytokinesis 7	67299	ENSMUSG00000028556
Fgfr2	Fgfr2	fibroblast growth factor receptor 2	14183	ENSMUSG00000030849
Abi2	Abi2	abl-interactor 2	329165	ENSMUSG00000026782
Usp16	Usp16	ubiquitin specific peptidase 16	74112	ENSMUSG00000025616
Mef2c	Mef2c	myocyte enhancer factor 2C	17260	ENSMUSG00000005583
Agtpbp1	Agtpbp1	ATP/GTP binding protein 1	67269	ENSMUSG00000021557
Ntng2	Ntng2	netrin G2	171171	ENSMUSG00000035513
Ttc8	Ttc8	tetratricopeptide repeat domain 8	76260	ENSMUSG00000021013
Mecp2	Mecp2	methyl CpG binding protein 2	17257	ENSMUSG00000031393
Myo18a	Myo18a	myosin XVIIIA	360013	ENSMUSG00000000631
Dixdc1	Dixdc1	DIX domain containing 1	330938	ENSMUSG00000032064
Brsk2	Brsk2	BR serine/threonine kinase 2	75770	ENSMUSG00000053046
Ap1b1	Ap1b1	adaptor protein complex AP-1, beta 1 subunit	11764	ENSMUSG00000009090
Epb4.1l2	Epb4.1l2	erythrocyte protein band 4.1-like 2	13822	ENSMUSG00000019978
Nedd4l	Nedd4l	neural precursor cell expressed, developmentally down-regulated gene 4-like	83814	ENSMUSG00000024589
Rlf	Rlf	rearranged L-myc fusion sequence	109263	ENSMUSG00000049878
Sh2b1	Sh2b1	SH2B adaptor protein 1	20399	ENSMUSG00000030733
Acsl6	Acsl6	acyl-CoA synthetase long-chain family member 6	216739	ENSMUSG00000020333
Cdk11b	Cdk11b	cyclin-dependent kinase 11B	12537	ENSMUSG00000029062
Epb4.1	Epb4.1	erythrocyte protein band 4.1	269587	ENSMUSG00000028906
Stxbp5	Stxbp5	syntaxin binding protein 5 (tomosyn)	78808	ENSMUSG00000019790
Cltc	Cltc	clathrin, heavy polypeptide (Hc)	67300	ENSMUSG00000047126
Ext1	Ext1	exostoses (multiple) 1	14042	ENSMUSG00000061731
Ccdc64	Ccdc64	coiled-coil domain containing 64	75665	ENSMUSG00000041609
Stxbp1	Stxbp1	syntaxin binding protein 1	20910	ENSMUSG00000026797
Pdlim5	Pdlim5	PDZ and LIM domain 5	56376	ENSMUSG00000028273
Dnm3	Dnm3	dynamin 3	103967	ENSMUSG00000040265
Syne1	Syne1	synaptic nuclear envelope 1	64009	ENSMUSG00000019769,ENSMUSG00000096054
2210018M11Rik	2210018M11Rik	RIKEN cDNA 2210018M11 gene	233545	ENSMUSG00000035401
Aplp2	Aplp2	amyloid beta (A4) precursor-like protein 2	11804	ENSMUSG00000031996
Gpm6b	Gpm6b	glycoprotein m6b	14758	ENSMUSG00000031342
Ubr5	Ubr5	ubiquitin protein ligase E3 component n-recognin 5	70790	ENSMUSG00000037487
Add1	Add1	adducin 1 (alpha)	11518	ENSMUSG00000029106
Gtf2a2	Gtf2a2	general transcription factor II A, 2	235459	ENSMUSG00000033543
Clasp1	Clasp1	CLIP associating protein 1	76707	ENSMUSG00000064302
Ncam1	Ncam1	neural cell adhesion molecule 1	17967	ENSMUSG00000039542
Dmd	Dmd	dystrophin, muscular dystrophy	13405	ENSMUSG00000045103
Med24	Med24	mediator complex subunit 24	23989	ENSMUSG00000017210
Hps3	Hps3	Hermansky-Pudlak syndrome 3 homolog (human)	12807	ENSMUSG00000027615
Huwe1	Huwe1	HECT, UBA and WWE domain containing 1	59026	ENSMUSG00000025261
Cadm1	Cadm1	cell adhesion molecule 1	54725	ENSMUSG00000032076
Kdm4c	Kdm4c	lysine (K)-specific demethylase 4C	76804	ENSMUSG00000028397
Pbrm1	Pbrm1	polybromo 1	66923	ENSMUSG00000042323
Apc	Apc	adenomatosis polyposis coli	11789	ENSMUSG00000005871
Slu7	Slu7	SLU7 splicing factor homolog (S. cerevisiae)	193116	ENSMUSG00000020409
Mef2a	Mef2a	myocyte enhancer factor 2A	17258	ENSMUSG00000030557
Kif2a	Kif2a	kinesin family member 2A	16563	ENSMUSG00000021693
Bnip2	Bnip2	BCL2/adenovirus E1B interacting protein 2	12175	ENSMUSG00000011958
Usp9x	Usp9x	ubiquitin specific peptidase 9, X chromosome	22284	ENSMUSG00000031010
Zranb1	Zranb1	zinc finger, RAN-binding domain containing 1	360216	ENSMUSG00000030967
Ezh2	Ezh2	enhancer of zeste homolog 2 (Drosophila)	14056	ENSMUSG00000029687
Clasp2	Clasp2	CLIP associating protein 2	76499	ENSMUSG00000033392
Macf1	Macf1	microtubule-actin crosslinking factor 1	11426	ENSMUSG00000028649
Msl3	Msl3	male-specific lethal 3 homolog (Drosophila)	17692	ENSMUSG00000031358
Smad2	Smad2	SMAD family member 2	17126	ENSMUSG00000024563
Cdc42bpa	Cdc42bpa	CDC42 binding protein kinase alpha	226751	ENSMUSG00000026490
Prkd1	Prkd1	protein kinase D1	18760	ENSMUSG00000002688
Ncapd3	Ncapd3	non-SMC condensin II complex, subunit D3	78658	ENSMUSG00000035024
Arl6	Arl6	ADP-ribosylation factor-like 6	56297	ENSMUSG00000022722
Rtn4	Rtn4	reticulon 4	68585	ENSMUSG00000020458
Ppp1r12a	Ppp1r12a	protein phosphatase 1, regulatory (inhibitor) subunit 12A	17931	ENSMUSG00000019907
Bag6	Bag6	BCL2-associated athanogene 6	224727	ENSMUSG00000024392
Mbnl1	Mbnl1	muscleblind-like 1 (Drosophila)	56758	ENSMUSG00000027763
Ablim1	Ablim1	actin-binding LIM protein 1	226251	ENSMUSG00000025085
Dpf3	Dpf3	D4, zinc and double PHD fingers, family 3	70127	ENSMUSG00000021221
Ncor1	Ncor1	nuclear receptor co-repressor 1	20185	ENSMUSG00000018501
Cc2d2a	Cc2d2a	coiled-coil and C2 domain containing 2A	231214	ENSMUSG00000039765
Gdpd5	Gdpd5	glycerophosphodiester phosphodiesterase domain containing 5	233552	ENSMUSG00000035314
Bptf	Bptf	bromodomain PHD finger transcription factor	207165	ENSMUSG00000040481
biological process	nervous system development	GO:0007399
C=655;O=54;E=27.51;R=1.96;rawP=8.44e-07;adjP=0.0004
Ccdc64	Ccdc64	coiled-coil domain containing 64	75665	ENSMUSG00000041609
Ext1	Ext1	exostoses (multiple) 1	14042	ENSMUSG00000061731
Unc13b	Unc13b	unc-13 homolog B (C. elegans)	22249	ENSMUSG00000028456
Stxbp1	Stxbp1	syntaxin binding protein 1	20910	ENSMUSG00000026797
Ank3	Ank3	ankyrin 3, epithelial	11735	ENSMUSG00000069601
Pdlim5	Pdlim5	PDZ and LIM domain 5	56376	ENSMUSG00000028273
Hipk1	Hipk1	homeodomain interacting protein kinase 1	15257	ENSMUSG00000008730
Syne1	Syne1	synaptic nuclear envelope 1	64009	ENSMUSG00000019769,ENSMUSG00000096054
Dnm3	Dnm3	dynamin 3	103967	ENSMUSG00000040265
Pcdh15	Pcdh15	protocadherin 15	11994	ENSMUSG00000052613
Prom1	Prom1	prominin 1	19126	ENSMUSG00000029086
Aplp2	Aplp2	amyloid beta (A4) precursor-like protein 2	11804	ENSMUSG00000031996
Map3k7	Map3k7	mitogen-activated protein kinase kinase kinase 7	26409	ENSMUSG00000028284
Plxnb2	Plxnb2	plexin B2	140570	ENSMUSG00000036606
Wasf3	Wasf3	WAS protein family, member 3	245880	ENSMUSG00000029636
Ncam1	Ncam1	neural cell adhesion molecule 1	17967	ENSMUSG00000039542
Dmd	Dmd	dystrophin, muscular dystrophy	13405	ENSMUSG00000045103
Nptn	Nptn	neuroplastin	20320	ENSMUSG00000032336
Tfap2b	Tfap2b	transcription factor AP-2 beta	21419	ENSMUSG00000025927
Cadm1	Cadm1	cell adhesion molecule 1	54725	ENSMUSG00000032076
Kidins220	Kidins220	kinase D-interacting substrate 220	77480	ENSMUSG00000036333
Mpdz	Mpdz	multiple PDZ domain protein	17475	ENSMUSG00000028402
Apc	Apc	adenomatosis polyposis coli	11789	ENSMUSG00000005871
Snap91	Snap91	synaptosomal-associated protein 91	20616	ENSMUSG00000033419
Enah	Enah	enabled homolog (Drosophila)	13800	ENSMUSG00000022995
Mef2a	Mef2a	myocyte enhancer factor 2A	17258	ENSMUSG00000030557
Kif2a	Kif2a	kinesin family member 2A	16563	ENSMUSG00000021693
Bnip2	Bnip2	BCL2/adenovirus E1B interacting protein 2	12175	ENSMUSG00000011958
Dock7	Dock7	dedicator of cytokinesis 7	67299	ENSMUSG00000028556
Fgfr2	Fgfr2	fibroblast growth factor receptor 2	14183	ENSMUSG00000030849
Abi2	Abi2	abl-interactor 2	329165	ENSMUSG00000026782
Ezh2	Ezh2	enhancer of zeste homolog 2 (Drosophila)	14056	ENSMUSG00000029687
Dvl2	Dvl2	dishevelled 2, dsh homolog (Drosophila)	13543	ENSMUSG00000020888
Ttc3	Ttc3	tetratricopeptide repeat domain 3	22129	ENSMUSG00000040785
Mef2c	Mef2c	myocyte enhancer factor 2C	17260	ENSMUSG00000005583
Agtpbp1	Agtpbp1	ATP/GTP binding protein 1	67269	ENSMUSG00000021557
Ntng2	Ntng2	netrin G2	171171	ENSMUSG00000035513
Prkd1	Prkd1	protein kinase D1	18760	ENSMUSG00000002688
Dscaml1	Dscaml1	Down syndrome cell adhesion molecule like 1	114873	ENSMUSG00000032087
Hcn1	Hcn1	hyperpolarization-activated, cyclic nucleotide-gated K+ 1	15165	ENSMUSG00000021730
Rtn4	Rtn4	reticulon 4	68585	ENSMUSG00000020458
Mecp2	Mecp2	methyl CpG binding protein 2	17257	ENSMUSG00000031393
Dixdc1	Dixdc1	DIX domain containing 1	330938	ENSMUSG00000032064
Rorb	Rorb	RAR-related orphan receptor beta	225998	ENSMUSG00000036192
Bag6	Bag6	BCL2-associated athanogene 6	224727	ENSMUSG00000024392
Ablim1	Ablim1	actin-binding LIM protein 1	226251	ENSMUSG00000025085
Brsk2	Brsk2	BR serine/threonine kinase 2	75770	ENSMUSG00000053046
Dpf3	Dpf3	D4, zinc and double PHD fingers, family 3	70127	ENSMUSG00000021221
Ncor1	Ncor1	nuclear receptor co-repressor 1	20185	ENSMUSG00000018501
Zeb1	Zeb1	zinc finger E-box binding homeobox 1	21417	ENSMUSG00000024238
Gdpd5	Gdpd5	glycerophosphodiester phosphodiesterase domain containing 5	233552	ENSMUSG00000035314
Acsl6	Acsl6	acyl-CoA synthetase long-chain family member 6	216739	ENSMUSG00000020333
Bptf	Bptf	bromodomain PHD finger transcription factor	207165	ENSMUSG00000040481
Stxbp5	Stxbp5	syntaxin binding protein 5 (tomosyn)	78808	ENSMUSG00000019790
biological process	cellular component organization	GO:0016043
C=1726;O=109;E=72.50;R=1.50;rawP=1.37e-06;adjP=0.0004
Cd47	Cd47	CD47 antigen (Rh-related antigen, integrin-associated signal transducer)	16423	ENSMUSG00000055447
Sorbs1	Sorbs1	sorbin and SH3 domain containing 1	20411	ENSMUSG00000025006
Unc13b	Unc13b	unc-13 homolog B (C. elegans)	22249	ENSMUSG00000028456
Nek9	Nek9	NIMA (never in mitosis gene a)-related expressed kinase 9	217718	ENSMUSG00000034290
Ank3	Ank3	ankyrin 3, epithelial	11735	ENSMUSG00000069601
Sgip1	Sgip1	SH3-domain GRB2-like (endophilin) interacting protein 1	73094	ENSMUSG00000028524
Ckap5	Ckap5	cytoskeleton associated protein 5	75786	ENSMUSG00000040549
Pcdh15	Pcdh15	protocadherin 15	11994	ENSMUSG00000052613
Syne2	Syne2	synaptic nuclear envelope 2	319565	ENSMUSG00000063450
Map3k7	Map3k7	mitogen-activated protein kinase kinase kinase 7	26409	ENSMUSG00000028284
Sh3glb1	Sh3glb1	SH3-domain GRB2-like B1 (endophilin)	54673	ENSMUSG00000037062
Pfkp	Pfkp	phosphofructokinase, platelet	56421	ENSMUSG00000021196
Kctd5	Kctd5	potassium channel tetramerisation domain containing 5	69259	ENSMUSG00000016946
Clip1	Clip1	CAP-GLY domain containing linker protein 1	56430	ENSMUSG00000049550
Plxnb2	Plxnb2	plexin B2	140570	ENSMUSG00000036606
Wasf3	Wasf3	WAS protein family, member 3	245880	ENSMUSG00000029636
Camsap1	Camsap1	calmodulin regulated spectrin-associated protein 1	227634	ENSMUSG00000026933
Stag2	Stag2	stromal antigen 2	20843	ENSMUSG00000025862
Egflam	Egflam	EGF-like, fibronectin type III and laminin G domains	268780	ENSMUSG00000042961
Nptn	Nptn	neuroplastin	20320	ENSMUSG00000032336
Snx10	Snx10	sorting nexin 10	71982	ENSMUSG00000038301
Thsd4	Thsd4	thrombospondin, type I, domain containing 4	207596	ENSMUSG00000032289
Trrap	Trrap	transformation/transcription domain-associated protein	100683	ENSMUSG00000045482
Akt3	Akt3	thymoma viral proto-oncogene 3	23797	ENSMUSG00000019699
Wac	Wac	WW domain containing adaptor with coiled-coil	225131	ENSMUSG00000024283
Kidins220	Kidins220	kinase D-interacting substrate 220	77480	ENSMUSG00000036333
Dnm1l	Dnm1l	dynamin 1-like	74006	ENSMUSG00000022789
Snap91	Snap91	synaptosomal-associated protein 91	20616	ENSMUSG00000033419
Enah	Enah	enabled homolog (Drosophila)	13800	ENSMUSG00000022995
Cep290	Cep290	centrosomal protein 290	216274	ENSMUSG00000019971
Dock7	Dock7	dedicator of cytokinesis 7	67299	ENSMUSG00000028556
Fgfr2	Fgfr2	fibroblast growth factor receptor 2	14183	ENSMUSG00000030849
Abi2	Abi2	abl-interactor 2	329165	ENSMUSG00000026782
Usp16	Usp16	ubiquitin specific peptidase 16	74112	ENSMUSG00000025616
Ttc3	Ttc3	tetratricopeptide repeat domain 3	22129	ENSMUSG00000040785
Mef2c	Mef2c	myocyte enhancer factor 2C	17260	ENSMUSG00000005583
Agtpbp1	Agtpbp1	ATP/GTP binding protein 1	67269	ENSMUSG00000021557
Ntng2	Ntng2	netrin G2	171171	ENSMUSG00000035513
Ttc8	Ttc8	tetratricopeptide repeat domain 8	76260	ENSMUSG00000021013
Mecp2	Mecp2	methyl CpG binding protein 2	17257	ENSMUSG00000031393
Myo18a	Myo18a	myosin XVIIIA	360013	ENSMUSG00000000631
Dixdc1	Dixdc1	DIX domain containing 1	330938	ENSMUSG00000032064
Brsk2	Brsk2	BR serine/threonine kinase 2	75770	ENSMUSG00000053046
Ap1b1	Ap1b1	adaptor protein complex AP-1, beta 1 subunit	11764	ENSMUSG00000009090
Epb4.1l2	Epb4.1l2	erythrocyte protein band 4.1-like 2	13822	ENSMUSG00000019978
Nedd4l	Nedd4l	neural precursor cell expressed, developmentally down-regulated gene 4-like	83814	ENSMUSG00000024589
Rlf	Rlf	rearranged L-myc fusion sequence	109263	ENSMUSG00000049878
Acsl6	Acsl6	acyl-CoA synthetase long-chain family member 6	216739	ENSMUSG00000020333
Sh2b1	Sh2b1	SH2B adaptor protein 1	20399	ENSMUSG00000030733
Cdk11b	Cdk11b	cyclin-dependent kinase 11B	12537	ENSMUSG00000029062
Epb4.1	Epb4.1	erythrocyte protein band 4.1	269587	ENSMUSG00000028906
Stxbp5	Stxbp5	syntaxin binding protein 5 (tomosyn)	78808	ENSMUSG00000019790
Cltc	Cltc	clathrin, heavy polypeptide (Hc)	67300	ENSMUSG00000047126
Ext1	Ext1	exostoses (multiple) 1	14042	ENSMUSG00000061731
Ccdc64	Ccdc64	coiled-coil domain containing 64	75665	ENSMUSG00000041609
Stxbp1	Stxbp1	syntaxin binding protein 1	20910	ENSMUSG00000026797
Pdlim5	Pdlim5	PDZ and LIM domain 5	56376	ENSMUSG00000028273
Syne1	Syne1	synaptic nuclear envelope 1	64009	ENSMUSG00000019769,ENSMUSG00000096054
Dnm3	Dnm3	dynamin 3	103967	ENSMUSG00000040265
Prom1	Prom1	prominin 1	19126	ENSMUSG00000029086
2210018M11Rik	2210018M11Rik	RIKEN cDNA 2210018M11 gene	233545	ENSMUSG00000035401
Aplp2	Aplp2	amyloid beta (A4) precursor-like protein 2	11804	ENSMUSG00000031996
Gpm6b	Gpm6b	glycoprotein m6b	14758	ENSMUSG00000031342
Ubr5	Ubr5	ubiquitin protein ligase E3 component n-recognin 5	70790	ENSMUSG00000037487
Add1	Add1	adducin 1 (alpha)	11518	ENSMUSG00000029106
Gtf2a2	Gtf2a2	general transcription factor II A, 2	235459	ENSMUSG00000033543
Clasp1	Clasp1	CLIP associating protein 1	76707	ENSMUSG00000064302
Amph	Amph	amphiphysin	218038	ENSMUSG00000021314
Ncam1	Ncam1	neural cell adhesion molecule 1	17967	ENSMUSG00000039542
Med24	Med24	mediator complex subunit 24	23989	ENSMUSG00000017210
Dmd	Dmd	dystrophin, muscular dystrophy	13405	ENSMUSG00000045103
Hps3	Hps3	Hermansky-Pudlak syndrome 3 homolog (human)	12807	ENSMUSG00000027615
Huwe1	Huwe1	HECT, UBA and WWE domain containing 1	59026	ENSMUSG00000025261
Cadm1	Cadm1	cell adhesion molecule 1	54725	ENSMUSG00000032076
Kdm4c	Kdm4c	lysine (K)-specific demethylase 4C	76804	ENSMUSG00000028397
Pbrm1	Pbrm1	polybromo 1	66923	ENSMUSG00000042323
Gls	Gls	glutaminase	14660	ENSMUSG00000026103
Apc	Apc	adenomatosis polyposis coli	11789	ENSMUSG00000005871
Slu7	Slu7	SLU7 splicing factor homolog (S. cerevisiae)	193116	ENSMUSG00000020409
Mef2a	Mef2a	myocyte enhancer factor 2A	17258	ENSMUSG00000030557
Kif2a	Kif2a	kinesin family member 2A	16563	ENSMUSG00000021693
Extl3	Extl3	exostoses (multiple)-like 3	54616	ENSMUSG00000021978
Bnip2	Bnip2	BCL2/adenovirus E1B interacting protein 2	12175	ENSMUSG00000011958
Usp9x	Usp9x	ubiquitin specific peptidase 9, X chromosome	22284	ENSMUSG00000031010
Bin1	Bin1	bridging integrator 1	30948	ENSMUSG00000024381
Zranb1	Zranb1	zinc finger, RAN-binding domain containing 1	360216	ENSMUSG00000030967
Ezh2	Ezh2	enhancer of zeste homolog 2 (Drosophila)	14056	ENSMUSG00000029687
Clasp2	Clasp2	CLIP associating protein 2	76499	ENSMUSG00000033392
Macf1	Macf1	microtubule-actin crosslinking factor 1	11426	ENSMUSG00000028649
Msl3	Msl3	male-specific lethal 3 homolog (Drosophila)	17692	ENSMUSG00000031358
Ank2	Ank2	ankyrin 2, brain	109676	ENSMUSG00000032826
Kcnab2	Kcnab2	potassium voltage-gated channel, shaker-related subfamily, beta member 2	16498	ENSMUSG00000028931
Smad2	Smad2	SMAD family member 2	17126	ENSMUSG00000024563
Cdc42bpa	Cdc42bpa	CDC42 binding protein kinase alpha	226751	ENSMUSG00000026490
Prkd1	Prkd1	protein kinase D1	18760	ENSMUSG00000002688
Ncapd3	Ncapd3	non-SMC condensin II complex, subunit D3	78658	ENSMUSG00000035024
Arl6	Arl6	ADP-ribosylation factor-like 6	56297	ENSMUSG00000022722
Rtn4	Rtn4	reticulon 4	68585	ENSMUSG00000020458
Ppp1r12a	Ppp1r12a	protein phosphatase 1, regulatory (inhibitor) subunit 12A	17931	ENSMUSG00000019907
Bag6	Bag6	BCL2-associated athanogene 6	224727	ENSMUSG00000024392
Mbnl1	Mbnl1	muscleblind-like 1 (Drosophila)	56758	ENSMUSG00000027763
Ablim1	Ablim1	actin-binding LIM protein 1	226251	ENSMUSG00000025085
Dpf3	Dpf3	D4, zinc and double PHD fingers, family 3	70127	ENSMUSG00000021221
Ncor1	Ncor1	nuclear receptor co-repressor 1	20185	ENSMUSG00000018501
Cc2d2a	Cc2d2a	coiled-coil and C2 domain containing 2A	231214	ENSMUSG00000039765
Gphn	Gphn	gephyrin	268566	ENSMUSG00000047454
Gdpd5	Gdpd5	glycerophosphodiester phosphodiesterase domain containing 5	233552	ENSMUSG00000035314
Bptf	Bptf	bromodomain PHD finger transcription factor	207165	ENSMUSG00000040481
Aak1	Aak1	AP2 associated kinase 1	269774	ENSMUSG00000057230
biological process	cellular component organization or biogenesis	GO:0071840
C=1784;O=112;E=74.94;R=1.49;rawP=1.21e-06;adjP=0.0004
Cd47	Cd47	CD47 antigen (Rh-related antigen, integrin-associated signal transducer)	16423	ENSMUSG00000055447
Sorbs1	Sorbs1	sorbin and SH3 domain containing 1	20411	ENSMUSG00000025006
Unc13b	Unc13b	unc-13 homolog B (C. elegans)	22249	ENSMUSG00000028456
Nek9	Nek9	NIMA (never in mitosis gene a)-related expressed kinase 9	217718	ENSMUSG00000034290
Ank3	Ank3	ankyrin 3, epithelial	11735	ENSMUSG00000069601
Sgip1	Sgip1	SH3-domain GRB2-like (endophilin) interacting protein 1	73094	ENSMUSG00000028524
Ckap5	Ckap5	cytoskeleton associated protein 5	75786	ENSMUSG00000040549
Pcdh15	Pcdh15	protocadherin 15	11994	ENSMUSG00000052613
Syne2	Syne2	synaptic nuclear envelope 2	319565	ENSMUSG00000063450
Map3k7	Map3k7	mitogen-activated protein kinase kinase kinase 7	26409	ENSMUSG00000028284
Rrp1b	Rrp1b	ribosomal RNA processing 1 homolog B (S. cerevisiae)	72462	ENSMUSG00000058392
Sh3glb1	Sh3glb1	SH3-domain GRB2-like B1 (endophilin)	54673	ENSMUSG00000037062
Pfkp	Pfkp	phosphofructokinase, platelet	56421	ENSMUSG00000021196
Kctd5	Kctd5	potassium channel tetramerisation domain containing 5	69259	ENSMUSG00000016946
Clip1	Clip1	CAP-GLY domain containing linker protein 1	56430	ENSMUSG00000049550
Plxnb2	Plxnb2	plexin B2	140570	ENSMUSG00000036606
Wasf3	Wasf3	WAS protein family, member 3	245880	ENSMUSG00000029636
Camsap1	Camsap1	calmodulin regulated spectrin-associated protein 1	227634	ENSMUSG00000026933
Stag2	Stag2	stromal antigen 2	20843	ENSMUSG00000025862
Egflam	Egflam	EGF-like, fibronectin type III and laminin G domains	268780	ENSMUSG00000042961
Nptn	Nptn	neuroplastin	20320	ENSMUSG00000032336
Snx10	Snx10	sorting nexin 10	71982	ENSMUSG00000038301
Thsd4	Thsd4	thrombospondin, type I, domain containing 4	207596	ENSMUSG00000032289
Trrap	Trrap	transformation/transcription domain-associated protein	100683	ENSMUSG00000045482
Akt3	Akt3	thymoma viral proto-oncogene 3	23797	ENSMUSG00000019699
Wac	Wac	WW domain containing adaptor with coiled-coil	225131	ENSMUSG00000024283
Kidins220	Kidins220	kinase D-interacting substrate 220	77480	ENSMUSG00000036333
Dnm1l	Dnm1l	dynamin 1-like	74006	ENSMUSG00000022789
Snap91	Snap91	synaptosomal-associated protein 91	20616	ENSMUSG00000033419
Enah	Enah	enabled homolog (Drosophila)	13800	ENSMUSG00000022995
Cep290	Cep290	centrosomal protein 290	216274	ENSMUSG00000019971
Dock7	Dock7	dedicator of cytokinesis 7	67299	ENSMUSG00000028556
Fgfr2	Fgfr2	fibroblast growth factor receptor 2	14183	ENSMUSG00000030849
Abi2	Abi2	abl-interactor 2	329165	ENSMUSG00000026782
Usp16	Usp16	ubiquitin specific peptidase 16	74112	ENSMUSG00000025616
Ttc3	Ttc3	tetratricopeptide repeat domain 3	22129	ENSMUSG00000040785
Mef2c	Mef2c	myocyte enhancer factor 2C	17260	ENSMUSG00000005583
Agtpbp1	Agtpbp1	ATP/GTP binding protein 1	67269	ENSMUSG00000021557
Ntng2	Ntng2	netrin G2	171171	ENSMUSG00000035513
Ttc8	Ttc8	tetratricopeptide repeat domain 8	76260	ENSMUSG00000021013
Mecp2	Mecp2	methyl CpG binding protein 2	17257	ENSMUSG00000031393
Myo18a	Myo18a	myosin XVIIIA	360013	ENSMUSG00000000631
Dixdc1	Dixdc1	DIX domain containing 1	330938	ENSMUSG00000032064
Rps24	Rps24	ribosomal protein S24	20088	ENSMUSG00000025290
Brsk2	Brsk2	BR serine/threonine kinase 2	75770	ENSMUSG00000053046
Ap1b1	Ap1b1	adaptor protein complex AP-1, beta 1 subunit	11764	ENSMUSG00000009090
Epb4.1l2	Epb4.1l2	erythrocyte protein band 4.1-like 2	13822	ENSMUSG00000019978
Nedd4l	Nedd4l	neural precursor cell expressed, developmentally down-regulated gene 4-like	83814	ENSMUSG00000024589
Rlf	Rlf	rearranged L-myc fusion sequence	109263	ENSMUSG00000049878
Acsl6	Acsl6	acyl-CoA synthetase long-chain family member 6	216739	ENSMUSG00000020333
Sh2b1	Sh2b1	SH2B adaptor protein 1	20399	ENSMUSG00000030733
Cdk11b	Cdk11b	cyclin-dependent kinase 11B	12537	ENSMUSG00000029062
Epb4.1	Epb4.1	erythrocyte protein band 4.1	269587	ENSMUSG00000028906
Stxbp5	Stxbp5	syntaxin binding protein 5 (tomosyn)	78808	ENSMUSG00000019790
Cltc	Cltc	clathrin, heavy polypeptide (Hc)	67300	ENSMUSG00000047126
Ext1	Ext1	exostoses (multiple) 1	14042	ENSMUSG00000061731
Ccdc64	Ccdc64	coiled-coil domain containing 64	75665	ENSMUSG00000041609
Stxbp1	Stxbp1	syntaxin binding protein 1	20910	ENSMUSG00000026797
Pdlim5	Pdlim5	PDZ and LIM domain 5	56376	ENSMUSG00000028273
Syne1	Syne1	synaptic nuclear envelope 1	64009	ENSMUSG00000019769,ENSMUSG00000096054
Dnm3	Dnm3	dynamin 3	103967	ENSMUSG00000040265
Prom1	Prom1	prominin 1	19126	ENSMUSG00000029086
2210018M11Rik	2210018M11Rik	RIKEN cDNA 2210018M11 gene	233545	ENSMUSG00000035401
Aplp2	Aplp2	amyloid beta (A4) precursor-like protein 2	11804	ENSMUSG00000031996
Gpm6b	Gpm6b	glycoprotein m6b	14758	ENSMUSG00000031342
Ubr5	Ubr5	ubiquitin protein ligase E3 component n-recognin 5	70790	ENSMUSG00000037487
Add1	Add1	adducin 1 (alpha)	11518	ENSMUSG00000029106
Gtf2a2	Gtf2a2	general transcription factor II A, 2	235459	ENSMUSG00000033543
Clasp1	Clasp1	CLIP associating protein 1	76707	ENSMUSG00000064302
Amph	Amph	amphiphysin	218038	ENSMUSG00000021314
Ncam1	Ncam1	neural cell adhesion molecule 1	17967	ENSMUSG00000039542
Med24	Med24	mediator complex subunit 24	23989	ENSMUSG00000017210
Dmd	Dmd	dystrophin, muscular dystrophy	13405	ENSMUSG00000045103
Hps3	Hps3	Hermansky-Pudlak syndrome 3 homolog (human)	12807	ENSMUSG00000027615
Huwe1	Huwe1	HECT, UBA and WWE domain containing 1	59026	ENSMUSG00000025261
Npm3	Npm3	nucleoplasmin 3	18150	ENSMUSG00000056209
Cadm1	Cadm1	cell adhesion molecule 1	54725	ENSMUSG00000032076
Kdm4c	Kdm4c	lysine (K)-specific demethylase 4C	76804	ENSMUSG00000028397
Pbrm1	Pbrm1	polybromo 1	66923	ENSMUSG00000042323
Gls	Gls	glutaminase	14660	ENSMUSG00000026103
Apc	Apc	adenomatosis polyposis coli	11789	ENSMUSG00000005871
Slu7	Slu7	SLU7 splicing factor homolog (S. cerevisiae)	193116	ENSMUSG00000020409
Mef2a	Mef2a	myocyte enhancer factor 2A	17258	ENSMUSG00000030557
Kif2a	Kif2a	kinesin family member 2A	16563	ENSMUSG00000021693
Extl3	Extl3	exostoses (multiple)-like 3	54616	ENSMUSG00000021978
Bnip2	Bnip2	BCL2/adenovirus E1B interacting protein 2	12175	ENSMUSG00000011958
Usp9x	Usp9x	ubiquitin specific peptidase 9, X chromosome	22284	ENSMUSG00000031010
Bin1	Bin1	bridging integrator 1	30948	ENSMUSG00000024381
Zranb1	Zranb1	zinc finger, RAN-binding domain containing 1	360216	ENSMUSG00000030967
Ezh2	Ezh2	enhancer of zeste homolog 2 (Drosophila)	14056	ENSMUSG00000029687
Clasp2	Clasp2	CLIP associating protein 2	76499	ENSMUSG00000033392
Macf1	Macf1	microtubule-actin crosslinking factor 1	11426	ENSMUSG00000028649
Msl3	Msl3	male-specific lethal 3 homolog (Drosophila)	17692	ENSMUSG00000031358
Ank2	Ank2	ankyrin 2, brain	109676	ENSMUSG00000032826
Kcnab2	Kcnab2	potassium voltage-gated channel, shaker-related subfamily, beta member 2	16498	ENSMUSG00000028931
Smad2	Smad2	SMAD family member 2	17126	ENSMUSG00000024563
Cdc42bpa	Cdc42bpa	CDC42 binding protein kinase alpha	226751	ENSMUSG00000026490
Prkd1	Prkd1	protein kinase D1	18760	ENSMUSG00000002688
Ncapd3	Ncapd3	non-SMC condensin II complex, subunit D3	78658	ENSMUSG00000035024
Arl6	Arl6	ADP-ribosylation factor-like 6	56297	ENSMUSG00000022722
Rtn4	Rtn4	reticulon 4	68585	ENSMUSG00000020458
Ppp1r12a	Ppp1r12a	protein phosphatase 1, regulatory (inhibitor) subunit 12A	17931	ENSMUSG00000019907
Bag6	Bag6	BCL2-associated athanogene 6	224727	ENSMUSG00000024392
Mbnl1	Mbnl1	muscleblind-like 1 (Drosophila)	56758	ENSMUSG00000027763
Ablim1	Ablim1	actin-binding LIM protein 1	226251	ENSMUSG00000025085
Dpf3	Dpf3	D4, zinc and double PHD fingers, family 3	70127	ENSMUSG00000021221
Ncor1	Ncor1	nuclear receptor co-repressor 1	20185	ENSMUSG00000018501
Cc2d2a	Cc2d2a	coiled-coil and C2 domain containing 2A	231214	ENSMUSG00000039765
Gphn	Gphn	gephyrin	268566	ENSMUSG00000047454
Gdpd5	Gdpd5	glycerophosphodiester phosphodiesterase domain containing 5	233552	ENSMUSG00000035314
Bptf	Bptf	bromodomain PHD finger transcription factor	207165	ENSMUSG00000040481
Aak1	Aak1	AP2 associated kinase 1	269774	ENSMUSG00000057230
biological process	single-organism process	GO:0044699
C=2688;O=152;E=112.91;R=1.35;rawP=3.28e-06;adjP=0.0007
Unc13b	Unc13b	unc-13 homolog B (C. elegans)	22249	ENSMUSG00000028456
Wdr47	Wdr47	WD repeat domain 47	99512	ENSMUSG00000040389
Wsb1	Wsb1	WD repeat and SOCS box-containing 1	78889	ENSMUSG00000017677
Cfh	Cfh	complement component factor h	12628	ENSMUSG00000026365
Pcdh15	Pcdh15	protocadherin 15	11994	ENSMUSG00000052613
Map3k7	Map3k7	mitogen-activated protein kinase kinase kinase 7	26409	ENSMUSG00000028284
Kifap3	Kifap3	kinesin-associated protein 3	16579	ENSMUSG00000026585
Psd	Psd	pleckstrin and Sec7 domain containing	73728	ENSMUSG00000037126
Frem1	Frem1	Fras1 related extracellular matrix protein 1	329872	ENSMUSG00000059049
Pcp2	Pcp2	Purkinje cell protein 2 (L7)	18545	ENSMUSG00000004630
Wasf3	Wasf3	WAS protein family, member 3	245880	ENSMUSG00000029636
Clstn1	Clstn1	calsyntenin 1	65945	ENSMUSG00000039953
Stag2	Stag2	stromal antigen 2	20843	ENSMUSG00000025862
Nptn	Nptn	neuroplastin	20320	ENSMUSG00000032336
Map2k4	Map2k4	mitogen-activated protein kinase kinase 4	26398	ENSMUSG00000033352
Akt3	Akt3	thymoma viral proto-oncogene 3	23797	ENSMUSG00000019699
Fgfr2	Fgfr2	fibroblast growth factor receptor 2	14183	ENSMUSG00000030849
Dock7	Dock7	dedicator of cytokinesis 7	67299	ENSMUSG00000028556
Rab12	Rab12	RAB12, member RAS oncogene family	19328	ENSMUSG00000023460
Fam13b	Fam13b	family with sequence similarity 13, member B	225358	ENSMUSG00000036501
Mef2c	Mef2c	myocyte enhancer factor 2C	17260	ENSMUSG00000005583
Cdk13	Cdk13	cyclin-dependent kinase 13	69562	ENSMUSG00000041297
Plekhb1	Plekhb1	pleckstrin homology domain containing, family B (evectins) member 1	27276	ENSMUSG00000030701
Ntng2	Ntng2	netrin G2	171171	ENSMUSG00000035513
Hcn1	Hcn1	hyperpolarization-activated, cyclic nucleotide-gated K+ 1	15165	ENSMUSG00000021730
Mecp2	Mecp2	methyl CpG binding protein 2	17257	ENSMUSG00000031393
Madd	Madd	MAP-kinase activating death domain	228355	ENSMUSG00000040687
Pphln1	Pphln1	periphilin 1	223828	ENSMUSG00000036167
Hivep2	Hivep2	human immunodeficiency virus type I enhancer binding protein 2	15273	ENSMUSG00000015501
Slc17a7	Slc17a7	solute carrier family 17 (sodium-dependent inorganic phosphate cotransporter), member 7	72961	ENSMUSG00000070570
Cacnb2	Cacnb2	calcium channel, voltage-dependent, beta 2 subunit	12296	ENSMUSG00000057914
Camk2d	Camk2d	calcium/calmodulin-dependent protein kinase II, delta	108058	ENSMUSG00000053819
Pex5l	Pex5l	peroxisomal biogenesis factor 5-like	58869	ENSMUSG00000027674
Nedd4l	Nedd4l	neural precursor cell expressed, developmentally down-regulated gene 4-like	83814	ENSMUSG00000024589
Arl13b	Arl13b	ADP-ribosylation factor-like 13B	68146	ENSMUSG00000022911
Wtap	Wtap	Wilms' tumour 1-associating protein	60532	ENSMUSG00000060475
Smurf1	Smurf1	SMAD specific E3 ubiquitin protein ligase 1	75788	ENSMUSG00000038780
Rps6kb1	Rps6kb1	ribosomal protein S6 kinase, polypeptide 1	72508	ENSMUSG00000020516
Cdk11b	Cdk11b	cyclin-dependent kinase 11B	12537	ENSMUSG00000029062
Rims2	Rims2	regulating synaptic membrane exocytosis 2	116838	ENSMUSG00000037386
Stxbp5	Stxbp5	syntaxin binding protein 5 (tomosyn)	78808	ENSMUSG00000019790
Iqsec1	Iqsec1	IQ motif and Sec7 domain 1	232227	ENSMUSG00000034312
Fbxo8	Fbxo8	F-box protein 8	50753	ENSMUSG00000038206
Ext1	Ext1	exostoses (multiple) 1	14042	ENSMUSG00000061731
Syne1	Syne1	synaptic nuclear envelope 1	64009	ENSMUSG00000019769,ENSMUSG00000096054
Prom1	Prom1	prominin 1	19126	ENSMUSG00000029086
Meis2	Meis2	Meis homeobox 2	17536	ENSMUSG00000027210
Myl6	Myl6	myosin, light polypeptide 6, alkali, smooth muscle and non-muscle	17904	ENSMUSG00000090841
Ubr5	Ubr5	ubiquitin protein ligase E3 component n-recognin 5	70790	ENSMUSG00000037487
Add1	Add1	adducin 1 (alpha)	11518	ENSMUSG00000029106
Lrrfip2	Lrrfip2	leucine rich repeat (in FLII) interacting protein 2	71268	ENSMUSG00000032497
Ncam1	Ncam1	neural cell adhesion molecule 1	17967	ENSMUSG00000039542
Med24	Med24	mediator complex subunit 24	23989	ENSMUSG00000017210
Dmd	Dmd	dystrophin, muscular dystrophy	13405	ENSMUSG00000045103
Hsf2	Hsf2	heat shock factor 2	15500	ENSMUSG00000019878
Tfap2b	Tfap2b	transcription factor AP-2 beta	21419	ENSMUSG00000025927
Gls	Gls	glutaminase	14660	ENSMUSG00000026103
Pi4kb	Pi4kb	phosphatidylinositol 4-kinase, catalytic, beta polypeptide	107650	ENSMUSG00000038861
Klhl3	Klhl3	kelch-like 3 (Drosophila)	100503085	ENSMUSG00000014164
Mef2a	Mef2a	myocyte enhancer factor 2A	17258	ENSMUSG00000030557
Bin1	Bin1	bridging integrator 1	30948	ENSMUSG00000024381
Dvl2	Dvl2	dishevelled 2, dsh homolog (Drosophila)	13543	ENSMUSG00000020888
Clasp2	Clasp2	CLIP associating protein 2	76499	ENSMUSG00000033392
Ank2	Ank2	ankyrin 2, brain	109676	ENSMUSG00000032826
Lbh	Lbh	limb-bud and heart	77889	ENSMUSG00000024063
Smad2	Smad2	SMAD family member 2	17126	ENSMUSG00000024563
Mdm1	Mdm1	transformed mouse 3T3 cell double minute 1	17245	ENSMUSG00000020212
Ick	Ick	intestinal cell kinase	56542	ENSMUSG00000009828
Map2k7	Map2k7	mitogen-activated protein kinase kinase 7	26400	ENSMUSG00000002948
Cdc42bpa	Cdc42bpa	CDC42 binding protein kinase alpha	226751	ENSMUSG00000026490
Prkd1	Prkd1	protein kinase D1	18760	ENSMUSG00000002688
Akap11	Akap11	A kinase (PRKA) anchor protein 11	219181	ENSMUSG00000022016
Rtn4	Rtn4	reticulon 4	68585	ENSMUSG00000020458
Mbnl1	Mbnl1	muscleblind-like 1 (Drosophila)	56758	ENSMUSG00000027763
Ablim1	Ablim1	actin-binding LIM protein 1	226251	ENSMUSG00000025085
Per3	Per3	period homolog 3 (Drosophila)	18628	ENSMUSG00000028957
Sorbs1	Sorbs1	sorbin and SH3 domain containing 1	20411	ENSMUSG00000025006
Ank3	Ank3	ankyrin 3, epithelial	11735	ENSMUSG00000069601
Hipk1	Hipk1	homeodomain interacting protein kinase 1	15257	ENSMUSG00000008730
Sh3glb1	Sh3glb1	SH3-domain GRB2-like B1 (endophilin)	54673	ENSMUSG00000037062
Ralgapa1	Ralgapa1	Ral GTPase activating protein, alpha subunit 1	56784	ENSMUSG00000021027
Plxnb2	Plxnb2	plexin B2	140570	ENSMUSG00000036606
Kidins220	Kidins220	kinase D-interacting substrate 220	77480	ENSMUSG00000036333
Csnk1g1	Csnk1g1	casein kinase 1, gamma 1	214897	ENSMUSG00000032384
Mllt4	Mllt4	myeloid/lymphoid or mixed-lineage leukemia (trithorax homolog, Drosophila); translocated to, 4	17356	ENSMUSG00000068036
Dnm1l	Dnm1l	dynamin 1-like	74006	ENSMUSG00000022789
Snap91	Snap91	synaptosomal-associated protein 91	20616	ENSMUSG00000033419
Enah	Enah	enabled homolog (Drosophila)	13800	ENSMUSG00000022995
Cep290	Cep290	centrosomal protein 290	216274	ENSMUSG00000019971
Atxn1	Atxn1	ataxin 1	20238	ENSMUSG00000046876
Abi2	Abi2	abl-interactor 2	329165	ENSMUSG00000026782
Ppp3ca	Ppp3ca	protein phosphatase 3, catalytic subunit, alpha isoform	19055	ENSMUSG00000028161
Nrbp1	Nrbp1	nuclear receptor binding protein 1	192292	ENSMUSG00000029148
Ncoa2	Ncoa2	nuclear receptor coactivator 2	17978	ENSMUSG00000005886
Rhot1	Rhot1	ras homolog gene family, member T1	59040	ENSMUSG00000017686
Socs7	Socs7	suppressor of cytokine signaling 7	192157	ENSMUSG00000038485
Ttc3	Ttc3	tetratricopeptide repeat domain 3	22129	ENSMUSG00000040785
Tial1	Tial1	Tia1 cytotoxic granule-associated RNA binding protein-like 1	21843	ENSMUSG00000030846
Agtpbp1	Agtpbp1	ATP/GTP binding protein 1	67269	ENSMUSG00000021557
Ttc8	Ttc8	tetratricopeptide repeat domain 8	76260	ENSMUSG00000021013
G3bp2	G3bp2	GTPase activating protein (SH3 domain) binding protein 2	23881	ENSMUSG00000029405
Dixdc1	Dixdc1	DIX domain containing 1	330938	ENSMUSG00000032064
Rorb	Rorb	RAR-related orphan receptor beta	225998	ENSMUSG00000036192
Brsk2	Brsk2	BR serine/threonine kinase 2	75770	ENSMUSG00000053046
Tbc1d7	Tbc1d7	TBC1 domain family, member 7	67046	ENSMUSG00000021368
Ppp2r5c	Ppp2r5c	protein phosphatase 2, regulatory subunit B (B56), gamma isoform	26931	ENSMUSG00000017843
Sh2b1	Sh2b1	SH2B adaptor protein 1	20399	ENSMUSG00000030733
Acsl6	Acsl6	acyl-CoA synthetase long-chain family member 6	216739	ENSMUSG00000020333
Grtp1	Grtp1	GH regulated TBC protein 1	66790	ENSMUSG00000038515
Agap1	Agap1	ArfGAP with GTPase domain, ankyrin repeat and PH domain 1	347722	ENSMUSG00000055013
Plekhg3	Plekhg3	pleckstrin homology domain containing, family G (with RhoGef domain) member 3	263406	ENSMUSG00000052609
Ccdc64	Ccdc64	coiled-coil domain containing 64	75665	ENSMUSG00000041609
Stxbp1	Stxbp1	syntaxin binding protein 1	20910	ENSMUSG00000026797
Pdlim5	Pdlim5	PDZ and LIM domain 5	56376	ENSMUSG00000028273
Dnm3	Dnm3	dynamin 3	103967	ENSMUSG00000040265
Aplp2	Aplp2	amyloid beta (A4) precursor-like protein 2	11804	ENSMUSG00000031996
Gpm6b	Gpm6b	glycoprotein m6b	14758	ENSMUSG00000031342
Amph	Amph	amphiphysin	218038	ENSMUSG00000021314
Hps3	Hps3	Hermansky-Pudlak syndrome 3 homolog (human)	12807	ENSMUSG00000027615
Slc12a5	Slc12a5	solute carrier family 12, member 5	57138	ENSMUSG00000017740
Cadm1	Cadm1	cell adhesion molecule 1	54725	ENSMUSG00000032076
Pbrm1	Pbrm1	polybromo 1	66923	ENSMUSG00000042323
Pde8b	Pde8b	phosphodiesterase 8B	218461	ENSMUSG00000021684
Mpdz	Mpdz	multiple PDZ domain protein	17475	ENSMUSG00000028402
Apc	Apc	adenomatosis polyposis coli	11789	ENSMUSG00000005871
Kif2a	Kif2a	kinesin family member 2A	16563	ENSMUSG00000021693
Srsf3	Srsf3	serine/arginine-rich splicing factor 3	20383	ENSMUSG00000071172
Bnip2	Bnip2	BCL2/adenovirus E1B interacting protein 2	12175	ENSMUSG00000011958
Usp9x	Usp9x	ubiquitin specific peptidase 9, X chromosome	22284	ENSMUSG00000031010
Zranb1	Zranb1	zinc finger, RAN-binding domain containing 1	360216	ENSMUSG00000030967
Ezh2	Ezh2	enhancer of zeste homolog 2 (Drosophila)	14056	ENSMUSG00000029687
Fnip2	Fnip2	folliculin interacting protein 2	329679	ENSMUSG00000061175
Limk2	Limk2	LIM motif-containing protein kinase 2	16886	ENSMUSG00000020451
Macf1	Macf1	microtubule-actin crosslinking factor 1	11426	ENSMUSG00000028649
Dscaml1	Dscaml1	Down syndrome cell adhesion molecule like 1	114873	ENSMUSG00000032087
Arl6	Arl6	ADP-ribosylation factor-like 6	56297	ENSMUSG00000022722
Peg3	Peg3	paternally expressed 3	18616	ENSMUSG00000002265
Bag6	Bag6	BCL2-associated athanogene 6	224727	ENSMUSG00000024392
Dpf3	Dpf3	D4, zinc and double PHD fingers, family 3	70127	ENSMUSG00000021221
Fbxl3	Fbxl3	F-box and leucine-rich repeat protein 3	50789	ENSMUSG00000022124
Ncor1	Ncor1	nuclear receptor co-repressor 1	20185	ENSMUSG00000018501
Zeb1	Zeb1	zinc finger E-box binding homeobox 1	21417	ENSMUSG00000024238
Cc2d2a	Cc2d2a	coiled-coil and C2 domain containing 2A	231214	ENSMUSG00000039765
Gphn	Gphn	gephyrin	268566	ENSMUSG00000047454
Klhdc3	Klhdc3	kelch domain containing 3	71765	ENSMUSG00000063576
Kif1b	Kif1b	kinesin family member 1B	16561	ENSMUSG00000063077
Mcf2l	Mcf2l	mcf.2 transforming sequence-like	17207	ENSMUSG00000031442
Gdpd5	Gdpd5	glycerophosphodiester phosphodiesterase domain containing 5	233552	ENSMUSG00000035314
Rab28	Rab28	RAB28, member RAS oncogene family	100972	ENSMUSG00000029128
Meg3	Meg3	maternally expressed 3	17263	NULL
Bptf	Bptf	bromodomain PHD finger transcription factor	207165	ENSMUSG00000040481
Aak1	Aak1	AP2 associated kinase 1	269774	ENSMUSG00000057230
biological process	neuron differentiation	GO:0030182
C=396;O=37;E=16.63;R=2.22;rawP=3.27e-06;adjP=0.0007
Ccdc64	Ccdc64	coiled-coil domain containing 64	75665	ENSMUSG00000041609
Ext1	Ext1	exostoses (multiple) 1	14042	ENSMUSG00000061731
Stxbp1	Stxbp1	syntaxin binding protein 1	20910	ENSMUSG00000026797
Ank3	Ank3	ankyrin 3, epithelial	11735	ENSMUSG00000069601
Pdlim5	Pdlim5	PDZ and LIM domain 5	56376	ENSMUSG00000028273
Hipk1	Hipk1	homeodomain interacting protein kinase 1	15257	ENSMUSG00000008730
Syne1	Syne1	synaptic nuclear envelope 1	64009	ENSMUSG00000019769,ENSMUSG00000096054
Pcdh15	Pcdh15	protocadherin 15	11994	ENSMUSG00000052613
Prom1	Prom1	prominin 1	19126	ENSMUSG00000029086
Plxnb2	Plxnb2	plexin B2	140570	ENSMUSG00000036606
Ncam1	Ncam1	neural cell adhesion molecule 1	17967	ENSMUSG00000039542
Dmd	Dmd	dystrophin, muscular dystrophy	13405	ENSMUSG00000045103
Nptn	Nptn	neuroplastin	20320	ENSMUSG00000032336
Kidins220	Kidins220	kinase D-interacting substrate 220	77480	ENSMUSG00000036333
Apc	Apc	adenomatosis polyposis coli	11789	ENSMUSG00000005871
Snap91	Snap91	synaptosomal-associated protein 91	20616	ENSMUSG00000033419
Enah	Enah	enabled homolog (Drosophila)	13800	ENSMUSG00000022995
Bnip2	Bnip2	BCL2/adenovirus E1B interacting protein 2	12175	ENSMUSG00000011958
Dock7	Dock7	dedicator of cytokinesis 7	67299	ENSMUSG00000028556
Fgfr2	Fgfr2	fibroblast growth factor receptor 2	14183	ENSMUSG00000030849
Abi2	Abi2	abl-interactor 2	329165	ENSMUSG00000026782
Ttc3	Ttc3	tetratricopeptide repeat domain 3	22129	ENSMUSG00000040785
Mef2c	Mef2c	myocyte enhancer factor 2C	17260	ENSMUSG00000005583
Agtpbp1	Agtpbp1	ATP/GTP binding protein 1	67269	ENSMUSG00000021557
Ntng2	Ntng2	netrin G2	171171	ENSMUSG00000035513
Prkd1	Prkd1	protein kinase D1	18760	ENSMUSG00000002688
Hcn1	Hcn1	hyperpolarization-activated, cyclic nucleotide-gated K+ 1	15165	ENSMUSG00000021730
Rtn4	Rtn4	reticulon 4	68585	ENSMUSG00000020458
Mecp2	Mecp2	methyl CpG binding protein 2	17257	ENSMUSG00000031393
Dixdc1	Dixdc1	DIX domain containing 1	330938	ENSMUSG00000032064
Rorb	Rorb	RAR-related orphan receptor beta	225998	ENSMUSG00000036192
Brsk2	Brsk2	BR serine/threonine kinase 2	75770	ENSMUSG00000053046
Ablim1	Ablim1	actin-binding LIM protein 1	226251	ENSMUSG00000025085
Zeb1	Zeb1	zinc finger E-box binding homeobox 1	21417	ENSMUSG00000024238
Gdpd5	Gdpd5	glycerophosphodiester phosphodiesterase domain containing 5	233552	ENSMUSG00000035314
Acsl6	Acsl6	acyl-CoA synthetase long-chain family member 6	216739	ENSMUSG00000020333
Stxbp5	Stxbp5	syntaxin binding protein 5 (tomosyn)	78808	ENSMUSG00000019790
biological process	cellular process	GO:0009987
C=5287;O=257;E=222.09;R=1.16;rawP=7.25e-06;adjP=0.0014
Cd47	Cd47	CD47 antigen (Rh-related antigen, integrin-associated signal transducer)	16423	ENSMUSG00000055447
Ube4a	Ube4a	ubiquitination factor E4A, UFD2 homolog (S. cerevisiae)	140630	ENSMUSG00000059890
Unc13b	Unc13b	unc-13 homolog B (C. elegans)	22249	ENSMUSG00000028456
Wsb1	Wsb1	WD repeat and SOCS box-containing 1	78889	ENSMUSG00000017677
Pcdh15	Pcdh15	protocadherin 15	11994	ENSMUSG00000052613
Zbtb20	Zbtb20	zinc finger and BTB domain containing 20	56490	ENSMUSG00000022708
Ewsr1	Ewsr1	Ewing sarcoma breakpoint region 1	14030	ENSMUSG00000009079
Map3k7	Map3k7	mitogen-activated protein kinase kinase kinase 7	26409	ENSMUSG00000028284
Mbnl2	Mbnl2	muscleblind-like 2	105559	ENSMUSG00000022139
Psd	Psd	pleckstrin and Sec7 domain containing	73728	ENSMUSG00000037126
Frem1	Frem1	Fras1 related extracellular matrix protein 1	329872	ENSMUSG00000059049
Immt	Immt	inner membrane protein, mitochondrial	76614	ENSMUSG00000052337
Cadm2	Cadm2	cell adhesion molecule 2	239857	ENSMUSG00000064115
Stag2	Stag2	stromal antigen 2	20843	ENSMUSG00000025862
Idh3b	Idh3b	isocitrate dehydrogenase 3 (NAD+) beta	170718	ENSMUSG00000027406
Egflam	Egflam	EGF-like, fibronectin type III and laminin G domains	268780	ENSMUSG00000042961
Uba7	Uba7	ubiquitin-like modifier activating enzyme 7	74153	ENSMUSG00000032596
Rnps1	Rnps1	ribonucleic acid binding protein S1	19826	ENSMUSG00000034681
Cacna2d4	Cacna2d4	calcium channel, voltage-dependent, alpha 2/delta subunit 4	319734	ENSMUSG00000041460
Dock7	Dock7	dedicator of cytokinesis 7	67299	ENSMUSG00000028556
Fgfr2	Fgfr2	fibroblast growth factor receptor 2	14183	ENSMUSG00000030849
Rab12	Rab12	RAB12, member RAS oncogene family	19328	ENSMUSG00000023460
Fam13b	Fam13b	family with sequence similarity 13, member B	225358	ENSMUSG00000036501
Erlec1	Erlec1	endoplasmic reticulum lectin 1	66753	ENSMUSG00000020311
Cdk13	Cdk13	cyclin-dependent kinase 13	69562	ENSMUSG00000041297
Hcn1	Hcn1	hyperpolarization-activated, cyclic nucleotide-gated K+ 1	15165	ENSMUSG00000021730
Smug1	Smug1	single-strand selective monofunctional uracil DNA glycosylase	71726	NULL
Myo18a	Myo18a	myosin XVIIIA	360013	ENSMUSG00000000631
Galnt7	Galnt7	UDP-N-acetyl-alpha-D-galactosamine: polypeptide N-acetylgalactosaminyltransferase 7	108150	ENSMUSG00000031608
Rps24	Rps24	ribosomal protein S24	20088	ENSMUSG00000025290
Pphln1	Pphln1	periphilin 1	223828	ENSMUSG00000036167
Cacnb2	Cacnb2	calcium channel, voltage-dependent, beta 2 subunit	12296	ENSMUSG00000057914
Ube2e2	Ube2e2	ubiquitin-conjugating enzyme E2E 2	218793	ENSMUSG00000058317
Slc39a3	Slc39a3	solute carrier family 39 (zinc transporter), member 3	106947	ENSMUSG00000046822
Nedd4l	Nedd4l	neural precursor cell expressed, developmentally down-regulated gene 4-like	83814	ENSMUSG00000024589
Smurf1	Smurf1	SMAD specific E3 ubiquitin protein ligase 1	75788	ENSMUSG00000038780
Wtap	Wtap	Wilms' tumour 1-associating protein	60532	ENSMUSG00000060475
Atp1b2	Atp1b2	ATPase, Na+/K+ transporting, beta 2 polypeptide	11932	ENSMUSG00000041329
Acss2	Acss2	acyl-CoA synthetase short-chain family member 2	60525	ENSMUSG00000027605
Cdk11b	Cdk11b	cyclin-dependent kinase 11B	12537	ENSMUSG00000029062
Epb4.1	Epb4.1	erythrocyte protein band 4.1	269587	ENSMUSG00000028906
Rps6kb1	Rps6kb1	ribosomal protein S6 kinase, polypeptide 1	72508	ENSMUSG00000020516
Stxbp5	Stxbp5	syntaxin binding protein 5 (tomosyn)	78808	ENSMUSG00000019790
Ext1	Ext1	exostoses (multiple) 1	14042	ENSMUSG00000061731
Prom1	Prom1	prominin 1	19126	ENSMUSG00000029086
Meis2	Meis2	Meis homeobox 2	17536	ENSMUSG00000027210
Myl6	Myl6	myosin, light polypeptide 6, alkali, smooth muscle and non-muscle	17904	ENSMUSG00000090841
Dph3	Dph3	DPH3 homolog (KTI11, S. cerevisiae)	105638	ENSMUSG00000021905
Add1	Add1	adducin 1 (alpha)	11518	ENSMUSG00000029106
Snrk	Snrk	SNF related kinase	20623	ENSMUSG00000038145
Lrrfip2	Lrrfip2	leucine rich repeat (in FLII) interacting protein 2	71268	ENSMUSG00000032497
Dmd	Dmd	dystrophin, muscular dystrophy	13405	ENSMUSG00000045103
Tfap2b	Tfap2b	transcription factor AP-2 beta	21419	ENSMUSG00000025927
Gls	Gls	glutaminase	14660	ENSMUSG00000026103
Slu7	Slu7	SLU7 splicing factor homolog (S. cerevisiae)	193116	ENSMUSG00000020409
Edem3	Edem3	ER degradation enhancer, mannosidase alpha-like 3	66967	ENSMUSG00000043019
Bin1	Bin1	bridging integrator 1	30948	ENSMUSG00000024381
Clasp2	Clasp2	CLIP associating protein 2	76499	ENSMUSG00000033392
Ank2	Ank2	ankyrin 2, brain	109676	ENSMUSG00000032826
Smad2	Smad2	SMAD family member 2	17126	ENSMUSG00000024563
Ick	Ick	intestinal cell kinase	56542	ENSMUSG00000009828
Prkd1	Prkd1	protein kinase D1	18760	ENSMUSG00000002688
Akap11	Akap11	A kinase (PRKA) anchor protein 11	219181	ENSMUSG00000022016
Ppap2c	Ppap2c	phosphatidic acid phosphatase type 2C	50784	ENSMUSG00000052151
Rtn4	Rtn4	reticulon 4	68585	ENSMUSG00000020458
Hivep1	Hivep1	human immunodeficiency virus type I enhancer binding protein 1	110521	ENSMUSG00000021366
Ppip5k1	Ppip5k1	diphosphoinositol pentakisphosphate kinase 1	327655	ENSMUSG00000033526
Per3	Per3	period homolog 3 (Drosophila)	18628	ENSMUSG00000028957
Srsf9	Srsf9	serine/arginine-rich splicing factor 9	108014	ENSMUSG00000029538
Sorbs1	Sorbs1	sorbin and SH3 domain containing 1	20411	ENSMUSG00000025006
Sgip1	Sgip1	SH3-domain GRB2-like (endophilin) interacting protein 1	73094	ENSMUSG00000028524
Ank3	Ank3	ankyrin 3, epithelial	11735	ENSMUSG00000069601
Sh3glb1	Sh3glb1	SH3-domain GRB2-like B1 (endophilin)	54673	ENSMUSG00000037062
Rrp1b	Rrp1b	ribosomal RNA processing 1 homolog B (S. cerevisiae)	72462	ENSMUSG00000058392
Camkk2	Camkk2	calcium/calmodulin-dependent protein kinase kinase 2, beta	207565	ENSMUSG00000029471
Ralgapa1	Ralgapa1	Ral GTPase activating protein, alpha subunit 1	56784	ENSMUSG00000021027
Plxnb2	Plxnb2	plexin B2	140570	ENSMUSG00000036606
Vps39	Vps39	vacuolar protein sorting 39 (yeast)	269338	ENSMUSG00000027291
Wac	Wac	WW domain containing adaptor with coiled-coil	225131	ENSMUSG00000024283
Mllt4	Mllt4	myeloid/lymphoid or mixed-lineage leukemia (trithorax homolog, Drosophila); translocated to, 4	17356	ENSMUSG00000068036
Cep290	Cep290	centrosomal protein 290	216274	ENSMUSG00000019971
Abi2	Abi2	abl-interactor 2	329165	ENSMUSG00000026782
Nrbp1	Nrbp1	nuclear receptor binding protein 1	192292	ENSMUSG00000029148
Usp16	Usp16	ubiquitin specific peptidase 16	74112	ENSMUSG00000025616
Ttc3	Ttc3	tetratricopeptide repeat domain 3	22129	ENSMUSG00000040785
Kif21a	Kif21a	kinesin family member 21A	16564	ENSMUSG00000022629
Hnrnpa2b1	Hnrnpa2b1	heterogeneous nuclear ribonucleoprotein A2/B1	53379	ENSMUSG00000004980
G3bp2	G3bp2	GTPase activating protein (SH3 domain) binding protein 2	23881	ENSMUSG00000029405
Zfp580	Zfp580	zinc finger protein 580	68992	ENSMUSG00000055633
Slc25a25	Slc25a25	solute carrier family 25 (mitochondrial carrier, phosphate carrier), member 25	227731	ENSMUSG00000026819
Ktn1	Ktn1	kinectin 1	16709	ENSMUSG00000021843
Uap1	Uap1	UDP-N-acetylglucosamine pyrophosphorylase 1	107652	ENSMUSG00000026670
Brsk2	Brsk2	BR serine/threonine kinase 2	75770	ENSMUSG00000053046
2016-03-01	2016-03-01	membrane-associated ring finger (C3HC4) 1	72925	ENSMUSG00000036469
Epb4.1l2	Epb4.1l2	erythrocyte protein band 4.1-like 2	13822	ENSMUSG00000019978
Rbm3	Rbm3	RNA binding motif protein 3	19652	ENSMUSG00000031167
Sh2b1	Sh2b1	SH2B adaptor protein 1	20399	ENSMUSG00000030733
Acsl6	Acsl6	acyl-CoA synthetase long-chain family member 6	216739	ENSMUSG00000020333
Agap1	Agap1	ArfGAP with GTPase domain, ankyrin repeat and PH domain 1	347722	ENSMUSG00000055013
Cltc	Cltc	clathrin, heavy polypeptide (Hc)	67300	ENSMUSG00000047126
Ccdc64	Ccdc64	coiled-coil domain containing 64	75665	ENSMUSG00000041609
Stxbp1	Stxbp1	syntaxin binding protein 1	20910	ENSMUSG00000026797
Dnm3	Dnm3	dynamin 3	103967	ENSMUSG00000040265
Clasp1	Clasp1	CLIP associating protein 1	76707	ENSMUSG00000064302
Amph	Amph	amphiphysin	218038	ENSMUSG00000021314
Hps3	Hps3	Hermansky-Pudlak syndrome 3 homolog (human)	12807	ENSMUSG00000027615
Slc12a5	Slc12a5	solute carrier family 12, member 5	57138	ENSMUSG00000017740
Trp53bp1	Trp53bp1	transformation related protein 53 binding protein 1	27223	ENSMUSG00000043909
Kdm4c	Kdm4c	lysine (K)-specific demethylase 4C	76804	ENSMUSG00000028397
Pde8b	Pde8b	phosphodiesterase 8B	218461	ENSMUSG00000021684
Srsf3	Srsf3	serine/arginine-rich splicing factor 3	20383	ENSMUSG00000071172
Bnip2	Bnip2	BCL2/adenovirus E1B interacting protein 2	12175	ENSMUSG00000011958
Zranb1	Zranb1	zinc finger, RAN-binding domain containing 1	360216	ENSMUSG00000030967
Kcnab2	Kcnab2	potassium voltage-gated channel, shaker-related subfamily, beta member 2	16498	ENSMUSG00000028931
Arl6	Arl6	ADP-ribosylation factor-like 6	56297	ENSMUSG00000022722
Peg3	Peg3	paternally expressed 3	18616	ENSMUSG00000002265
Ppp1r12a	Ppp1r12a	protein phosphatase 1, regulatory (inhibitor) subunit 12A	17931	ENSMUSG00000019907
Rpn2	Rpn2	ribophorin II	20014	ENSMUSG00000027642
Bag6	Bag6	BCL2-associated athanogene 6	224727	ENSMUSG00000024392
Dpf3	Dpf3	D4, zinc and double PHD fingers, family 3	70127	ENSMUSG00000021221
Ncor1	Ncor1	nuclear receptor co-repressor 1	20185	ENSMUSG00000018501
Cc2d2a	Cc2d2a	coiled-coil and C2 domain containing 2A	231214	ENSMUSG00000039765
Klhdc3	Klhdc3	kelch domain containing 3	71765	ENSMUSG00000063576
Kif1b	Kif1b	kinesin family member 1B	16561	ENSMUSG00000063077
Tarsl2	Tarsl2	threonyl-tRNA synthetase-like 2	272396	ENSMUSG00000030515
Rab28	Rab28	RAB28, member RAS oncogene family	100972	ENSMUSG00000029128
Impdh1	Impdh1	inosine 5'-phosphate dehydrogenase 1	23917	ENSMUSG00000003500
Meg3	Meg3	maternally expressed 3	17263	NULL
Dnajc5	Dnajc5	DnaJ (Hsp40) homolog, subfamily C, member 5	13002	ENSMUSG00000000826
Nek9	Nek9	NIMA (never in mitosis gene a)-related expressed kinase 9	217718	ENSMUSG00000034290
Ckap5	Ckap5	cytoskeleton associated protein 5	75786	ENSMUSG00000040549
Mmd	Mmd	monocyte to macrophage differentiation-associated	67468	ENSMUSG00000003948
Syne2	Syne2	synaptic nuclear envelope 2	319565	ENSMUSG00000063450
Pfkp	Pfkp	phosphofructokinase, platelet	56421	ENSMUSG00000021196
Clip1	Clip1	CAP-GLY domain containing linker protein 1	56430	ENSMUSG00000049550
Kifap3	Kifap3	kinesin-associated protein 3	16579	ENSMUSG00000026585
Pcp2	Pcp2	Purkinje cell protein 2 (L7)	18545	ENSMUSG00000004630
Wasf3	Wasf3	WAS protein family, member 3	245880	ENSMUSG00000029636
Clstn1	Clstn1	calsyntenin 1	65945	ENSMUSG00000039953
Nptn	Nptn	neuroplastin	20320	ENSMUSG00000032336
Snx10	Snx10	sorting nexin 10	71982	ENSMUSG00000038301
Efr3a	Efr3a	EFR3 homolog A (S. cerevisiae)	76740	ENSMUSG00000015002
Map2k4	Map2k4	mitogen-activated protein kinase kinase 4	26398	ENSMUSG00000033352
Prpsap2	Prpsap2	phosphoribosyl pyrophosphate synthetase-associated protein 2	212627	ENSMUSG00000020528
Akt3	Akt3	thymoma viral proto-oncogene 3	23797	ENSMUSG00000019699
Acly	Acly	ATP citrate lyase	104112	ENSMUSG00000020917
Rbm25	Rbm25	RNA binding motif protein 25	67039	ENSMUSG00000010608
Riok3	Riok3	RIO kinase 3 (yeast)	66878	ENSMUSG00000024404
Mef2c	Mef2c	myocyte enhancer factor 2C	17260	ENSMUSG00000005583
Ntng2	Ntng2	netrin G2	171171	ENSMUSG00000035513
Scaf8	Scaf8	SR-related CTD-associated factor 8	106583	NULL
Mecp2	Mecp2	methyl CpG binding protein 2	17257	ENSMUSG00000031393
Ganab	Ganab	alpha glucosidase 2 alpha neutral subunit	14376	ENSMUSG00000071650
Madd	Madd	MAP-kinase activating death domain	228355	ENSMUSG00000040687
Slc17a7	Slc17a7	solute carrier family 17 (sodium-dependent inorganic phosphate cotransporter), member 7	72961	ENSMUSG00000070570
Hivep2	Hivep2	human immunodeficiency virus type I enhancer binding protein 2	15273	ENSMUSG00000015501
Ap1b1	Ap1b1	adaptor protein complex AP-1, beta 1 subunit	11764	ENSMUSG00000009090
Camk2d	Camk2d	calcium/calmodulin-dependent protein kinase II, delta	108058	ENSMUSG00000053819
Pex5l	Pex5l	peroxisomal biogenesis factor 5-like	58869	ENSMUSG00000027674
Arl13b	Arl13b	ADP-ribosylation factor-like 13B	68146	ENSMUSG00000022911
Snrnp70	Snrnp70	small nuclear ribonucleoprotein 70 (U1)	20637	ENSMUSG00000063511
Rims2	Rims2	regulating synaptic membrane exocytosis 2	116838	ENSMUSG00000037386
Iqsec1	Iqsec1	IQ motif and Sec7 domain 1	232227	ENSMUSG00000034312
Fbxo8	Fbxo8	F-box protein 8	50753	ENSMUSG00000038206
Ormdl1	Ormdl1	ORM1-like 1 (S. cerevisiae)	227102	ENSMUSG00000026097
Syne1	Syne1	synaptic nuclear envelope 1	64009	ENSMUSG00000019769,ENSMUSG00000096054
2210018M11Rik	2210018M11Rik	RIKEN cDNA 2210018M11 gene	233545	ENSMUSG00000035401
Ubr5	Ubr5	ubiquitin protein ligase E3 component n-recognin 5	70790	ENSMUSG00000037487
Gtf2a2	Gtf2a2	general transcription factor II A, 2	235459	ENSMUSG00000033543
Vps29	Vps29	vacuolar protein sorting 29 (S. pombe)	56433	ENSMUSG00000029462
Cdc123	Cdc123	cell division cycle 123	98828	ENSMUSG00000039128
Med24	Med24	mediator complex subunit 24	23989	ENSMUSG00000017210
Ncam1	Ncam1	neural cell adhesion molecule 1	17967	ENSMUSG00000039542
Huwe1	Huwe1	HECT, UBA and WWE domain containing 1	59026	ENSMUSG00000025261
Hsf2	Hsf2	heat shock factor 2	15500	ENSMUSG00000019878
Golga4	Golga4	golgi autoantigen, golgin subfamily a, 4	54214	ENSMUSG00000038708
Pi4kb	Pi4kb	phosphatidylinositol 4-kinase, catalytic, beta polypeptide	107650	ENSMUSG00000038861
Mef2a	Mef2a	myocyte enhancer factor 2A	17258	ENSMUSG00000030557
Mif4gd	Mif4gd	MIF4G domain containing	69674	ENSMUSG00000020743
Dvl2	Dvl2	dishevelled 2, dsh homolog (Drosophila)	13543	ENSMUSG00000020888
Msl3	Msl3	male-specific lethal 3 homolog (Drosophila)	17692	ENSMUSG00000031358
Lbh	Lbh	limb-bud and heart	77889	ENSMUSG00000024063
Pstk	Pstk	phosphoseryl-tRNA kinase	214580	ENSMUSG00000063179
Cdc42bpa	Cdc42bpa	CDC42 binding protein kinase alpha	226751	ENSMUSG00000026490
Map2k7	Map2k7	mitogen-activated protein kinase kinase 7	26400	ENSMUSG00000002948
Pdha1	Pdha1	pyruvate dehydrogenase E1 alpha 1	18597	ENSMUSG00000031299
Ncapd3	Ncapd3	non-SMC condensin II complex, subunit D3	78658	ENSMUSG00000035024
Zfp532	Zfp532	zinc finger protein 532	328977	ENSMUSG00000042439
Ablim1	Ablim1	actin-binding LIM protein 1	226251	ENSMUSG00000025085
Mbnl1	Mbnl1	muscleblind-like 1 (Drosophila)	56758	ENSMUSG00000027763
Faim	Faim	Fas apoptotic inhibitory molecule	23873	ENSMUSG00000032463
Ubqln1	Ubqln1	ubiquilin 1	56085	ENSMUSG00000005312
Mmgt2	Mmgt2	membrane magnesium transporter 2	216829	ENSMUSG00000048497
Hipk1	Hipk1	homeodomain interacting protein kinase 1	15257	ENSMUSG00000008730
Pnkd	Pnkd	paroxysmal nonkinesiogenic dyskinesia	56695	ENSMUSG00000026179
Camsap1	Camsap1	calmodulin regulated spectrin-associated protein 1	227634	ENSMUSG00000026933
Trrap	Trrap	transformation/transcription domain-associated protein	100683	ENSMUSG00000045482
Thsd4	Thsd4	thrombospondin, type I, domain containing 4	207596	ENSMUSG00000032289
Kidins220	Kidins220	kinase D-interacting substrate 220	77480	ENSMUSG00000036333
Csnk1g1	Csnk1g1	casein kinase 1, gamma 1	214897	ENSMUSG00000032384
Dnm1l	Dnm1l	dynamin 1-like	74006	ENSMUSG00000022789
Snap91	Snap91	synaptosomal-associated protein 91	20616	ENSMUSG00000033419
Enah	Enah	enabled homolog (Drosophila)	13800	ENSMUSG00000022995
Atxn1	Atxn1	ataxin 1	20238	ENSMUSG00000046876
Ppp3ca	Ppp3ca	protein phosphatase 3, catalytic subunit, alpha isoform	19055	ENSMUSG00000028161
Ncoa2	Ncoa2	nuclear receptor coactivator 2	17978	ENSMUSG00000005886
Rhot1	Rhot1	ras homolog gene family, member T1	59040	ENSMUSG00000017686
Socs7	Socs7	suppressor of cytokine signaling 7	192157	ENSMUSG00000038485
Erbb2ip	Erbb2ip	Erbb2 interacting protein	59079	ENSMUSG00000021709
Tial1	Tial1	Tia1 cytotoxic granule-associated RNA binding protein-like 1	21843	ENSMUSG00000030846
Agtpbp1	Agtpbp1	ATP/GTP binding protein 1	67269	ENSMUSG00000021557
Ttc8	Ttc8	tetratricopeptide repeat domain 8	76260	ENSMUSG00000021013
Tfdp2	Tfdp2	transcription factor Dp 2	211586	ENSMUSG00000032411
Pdxdc1	Pdxdc1	pyridoxal-dependent decarboxylase domain containing 1	94184	ENSMUSG00000022680
Dixdc1	Dixdc1	DIX domain containing 1	330938	ENSMUSG00000032064
Rorb	Rorb	RAR-related orphan receptor beta	225998	ENSMUSG00000036192
Tbc1d7	Tbc1d7	TBC1 domain family, member 7	67046	ENSMUSG00000021368
Fastk	Fastk	Fas-activated serine/threonine kinase	66587	ENSMUSG00000028959
Slc9a7	Slc9a7	solute carrier family 9 (sodium/hydrogen exchanger), member 7	236727	ENSMUSG00000037341
Arid4b	Arid4b	AT rich interactive domain 4B (RBP1-like)	94246	ENSMUSG00000039219
Zfp740	Zfp740	zinc finger protein 740	68744	ENSMUSG00000046897
Mark3	Mark3	MAP/microtubule affinity-regulating kinase 3	17169	ENSMUSG00000007411
Ppp2r5c	Ppp2r5c	protein phosphatase 2, regulatory subunit B (B56), gamma isoform	26931	ENSMUSG00000017843
Rlf	Rlf	rearranged L-myc fusion sequence	109263	ENSMUSG00000049878
Grtp1	Grtp1	GH regulated TBC protein 1	66790	ENSMUSG00000038515
Cspp1	Cspp1	centrosome and spindle pole associated protein 1	211660	ENSMUSG00000056763
Plekhg3	Plekhg3	pleckstrin homology domain containing, family G (with RhoGef domain) member 3	263406	ENSMUSG00000052609
Pdlim5	Pdlim5	PDZ and LIM domain 5	56376	ENSMUSG00000028273
Gpm6b	Gpm6b	glycoprotein m6b	14758	ENSMUSG00000031342
Aplp2	Aplp2	amyloid beta (A4) precursor-like protein 2	11804	ENSMUSG00000031996
Pla2g5	Pla2g5	phospholipase A2, group V	18784	ENSMUSG00000041193
Npm3	Npm3	nucleoplasmin 3	18150	ENSMUSG00000056209
Cadm1	Cadm1	cell adhesion molecule 1	54725	ENSMUSG00000032076
Pbrm1	Pbrm1	polybromo 1	66923	ENSMUSG00000042323
Msi2	Msi2	Musashi homolog 2 (Drosophila)	76626	ENSMUSG00000069769
Mpdz	Mpdz	multiple PDZ domain protein	17475	ENSMUSG00000028402
Apc	Apc	adenomatosis polyposis coli	11789	ENSMUSG00000005871
Extl3	Extl3	exostoses (multiple)-like 3	54616	ENSMUSG00000021978
Kif2a	Kif2a	kinesin family member 2A	16563	ENSMUSG00000021693
Usp9x	Usp9x	ubiquitin specific peptidase 9, X chromosome	22284	ENSMUSG00000031010
Fnip2	Fnip2	folliculin interacting protein 2	329679	ENSMUSG00000061175
Ezh2	Ezh2	enhancer of zeste homolog 2 (Drosophila)	14056	ENSMUSG00000029687
Limk2	Limk2	LIM motif-containing protein kinase 2	16886	ENSMUSG00000020451
Ap2m1	Ap2m1	adaptor protein complex AP-2, mu1	11773	ENSMUSG00000022841
Macf1	Macf1	microtubule-actin crosslinking factor 1	11426	ENSMUSG00000028649
Spire1	Spire1	spire homolog 1 (Drosophila)	68166	ENSMUSG00000024533
Dscaml1	Dscaml1	Down syndrome cell adhesion molecule like 1	114873	ENSMUSG00000032087
Fbxl3	Fbxl3	F-box and leucine-rich repeat protein 3	50789	ENSMUSG00000022124
Zeb1	Zeb1	zinc finger E-box binding homeobox 1	21417	ENSMUSG00000024238
Gphn	Gphn	gephyrin	268566	ENSMUSG00000047454
Eprs	Eprs	glutamyl-prolyl-tRNA synthetase	107508	ENSMUSG00000026615
Elmod1	Elmod1	ELMO/CED-12 domain containing 1	270162	ENSMUSG00000041986
Gdpd5	Gdpd5	glycerophosphodiester phosphodiesterase domain containing 5	233552	ENSMUSG00000035314
Brms1l	Brms1l	breast cancer metastasis-suppressor 1-like	52592	ENSMUSG00000012076
Mcf2l	Mcf2l	mcf.2 transforming sequence-like	17207	ENSMUSG00000031442
Aak1	Aak1	AP2 associated kinase 1	269774	ENSMUSG00000057230
Bptf	Bptf	bromodomain PHD finger transcription factor	207165	ENSMUSG00000040481
biological process	cell projection organization	GO:0030030
C=411;O=36;E=17.26;R=2.09;rawP=1.91e-05;adjP=0.0026
Ccdc64	Ccdc64	coiled-coil domain containing 64	75665	ENSMUSG00000041609
Ext1	Ext1	exostoses (multiple) 1	14042	ENSMUSG00000061731
Stxbp1	Stxbp1	syntaxin binding protein 1	20910	ENSMUSG00000026797
Ank3	Ank3	ankyrin 3, epithelial	11735	ENSMUSG00000069601
Pdlim5	Pdlim5	PDZ and LIM domain 5	56376	ENSMUSG00000028273
Syne1	Syne1	synaptic nuclear envelope 1	64009	ENSMUSG00000019769,ENSMUSG00000096054
Dnm3	Dnm3	dynamin 3	103967	ENSMUSG00000040265
Pcdh15	Pcdh15	protocadherin 15	11994	ENSMUSG00000052613
Sh3glb1	Sh3glb1	SH3-domain GRB2-like B1 (endophilin)	54673	ENSMUSG00000037062
Plxnb2	Plxnb2	plexin B2	140570	ENSMUSG00000036606
Wasf3	Wasf3	WAS protein family, member 3	245880	ENSMUSG00000029636
Ncam1	Ncam1	neural cell adhesion molecule 1	17967	ENSMUSG00000039542
Dmd	Dmd	dystrophin, muscular dystrophy	13405	ENSMUSG00000045103
Nptn	Nptn	neuroplastin	20320	ENSMUSG00000032336
Kidins220	Kidins220	kinase D-interacting substrate 220	77480	ENSMUSG00000036333
Apc	Apc	adenomatosis polyposis coli	11789	ENSMUSG00000005871
Snap91	Snap91	synaptosomal-associated protein 91	20616	ENSMUSG00000033419
Enah	Enah	enabled homolog (Drosophila)	13800	ENSMUSG00000022995
Dock7	Dock7	dedicator of cytokinesis 7	67299	ENSMUSG00000028556
Fgfr2	Fgfr2	fibroblast growth factor receptor 2	14183	ENSMUSG00000030849
Cep290	Cep290	centrosomal protein 290	216274	ENSMUSG00000019971
Abi2	Abi2	abl-interactor 2	329165	ENSMUSG00000026782
Ntng2	Ntng2	netrin G2	171171	ENSMUSG00000035513
Prkd1	Prkd1	protein kinase D1	18760	ENSMUSG00000002688
Ttc8	Ttc8	tetratricopeptide repeat domain 8	76260	ENSMUSG00000021013
Arl6	Arl6	ADP-ribosylation factor-like 6	56297	ENSMUSG00000022722
Rtn4	Rtn4	reticulon 4	68585	ENSMUSG00000020458
Mecp2	Mecp2	methyl CpG binding protein 2	17257	ENSMUSG00000031393
Dixdc1	Dixdc1	DIX domain containing 1	330938	ENSMUSG00000032064
Brsk2	Brsk2	BR serine/threonine kinase 2	75770	ENSMUSG00000053046
Ablim1	Ablim1	actin-binding LIM protein 1	226251	ENSMUSG00000025085
Cc2d2a	Cc2d2a	coiled-coil and C2 domain containing 2A	231214	ENSMUSG00000039765
Gdpd5	Gdpd5	glycerophosphodiester phosphodiesterase domain containing 5	233552	ENSMUSG00000035314
Acsl6	Acsl6	acyl-CoA synthetase long-chain family member 6	216739	ENSMUSG00000020333
Sh2b1	Sh2b1	SH2B adaptor protein 1	20399	ENSMUSG00000030733
Stxbp5	Stxbp5	syntaxin binding protein 5 (tomosyn)	78808	ENSMUSG00000019790
biological process	neuron development	GO:0048666
C=328;O=31;E=13.78;R=2.25;rawP=1.72e-05;adjP=0.0026
Ccdc64	Ccdc64	coiled-coil domain containing 64	75665	ENSMUSG00000041609
Ext1	Ext1	exostoses (multiple) 1	14042	ENSMUSG00000061731
Stxbp1	Stxbp1	syntaxin binding protein 1	20910	ENSMUSG00000026797
Ank3	Ank3	ankyrin 3, epithelial	11735	ENSMUSG00000069601
Pdlim5	Pdlim5	PDZ and LIM domain 5	56376	ENSMUSG00000028273
Syne1	Syne1	synaptic nuclear envelope 1	64009	ENSMUSG00000019769,ENSMUSG00000096054
Mef2c	Mef2c	myocyte enhancer factor 2C	17260	ENSMUSG00000005583
Pcdh15	Pcdh15	protocadherin 15	11994	ENSMUSG00000052613
Ntng2	Ntng2	netrin G2	171171	ENSMUSG00000035513
Prkd1	Prkd1	protein kinase D1	18760	ENSMUSG00000002688
Rtn4	Rtn4	reticulon 4	68585	ENSMUSG00000020458
Hcn1	Hcn1	hyperpolarization-activated, cyclic nucleotide-gated K+ 1	15165	ENSMUSG00000021730
Mecp2	Mecp2	methyl CpG binding protein 2	17257	ENSMUSG00000031393
Plxnb2	Plxnb2	plexin B2	140570	ENSMUSG00000036606
Dixdc1	Dixdc1	DIX domain containing 1	330938	ENSMUSG00000032064
Rorb	Rorb	RAR-related orphan receptor beta	225998	ENSMUSG00000036192
Ablim1	Ablim1	actin-binding LIM protein 1	226251	ENSMUSG00000025085
Ncam1	Ncam1	neural cell adhesion molecule 1	17967	ENSMUSG00000039542
Dmd	Dmd	dystrophin, muscular dystrophy	13405	ENSMUSG00000045103
Brsk2	Brsk2	BR serine/threonine kinase 2	75770	ENSMUSG00000053046
Nptn	Nptn	neuroplastin	20320	ENSMUSG00000032336
Gdpd5	Gdpd5	glycerophosphodiester phosphodiesterase domain containing 5	233552	ENSMUSG00000035314
Kidins220	Kidins220	kinase D-interacting substrate 220	77480	ENSMUSG00000036333
Apc	Apc	adenomatosis polyposis coli	11789	ENSMUSG00000005871
Snap91	Snap91	synaptosomal-associated protein 91	20616	ENSMUSG00000033419
Acsl6	Acsl6	acyl-CoA synthetase long-chain family member 6	216739	ENSMUSG00000020333
Enah	Enah	enabled homolog (Drosophila)	13800	ENSMUSG00000022995
Dock7	Dock7	dedicator of cytokinesis 7	67299	ENSMUSG00000028556
Fgfr2	Fgfr2	fibroblast growth factor receptor 2	14183	ENSMUSG00000030849
Stxbp5	Stxbp5	syntaxin binding protein 5 (tomosyn)	78808	ENSMUSG00000019790
Abi2	Abi2	abl-interactor 2	329165	ENSMUSG00000026782
biological process	generation of neurons	GO:0048699
C=441;O=38;E=18.52;R=2.05;rawP=1.60e-05;adjP=0.0026
Ccdc64	Ccdc64	coiled-coil domain containing 64	75665	ENSMUSG00000041609
Ext1	Ext1	exostoses (multiple) 1	14042	ENSMUSG00000061731
Stxbp1	Stxbp1	syntaxin binding protein 1	20910	ENSMUSG00000026797
Ank3	Ank3	ankyrin 3, epithelial	11735	ENSMUSG00000069601
Pdlim5	Pdlim5	PDZ and LIM domain 5	56376	ENSMUSG00000028273
Hipk1	Hipk1	homeodomain interacting protein kinase 1	15257	ENSMUSG00000008730
Syne1	Syne1	synaptic nuclear envelope 1	64009	ENSMUSG00000019769,ENSMUSG00000096054
Pcdh15	Pcdh15	protocadherin 15	11994	ENSMUSG00000052613
Prom1	Prom1	prominin 1	19126	ENSMUSG00000029086
Plxnb2	Plxnb2	plexin B2	140570	ENSMUSG00000036606
Ncam1	Ncam1	neural cell adhesion molecule 1	17967	ENSMUSG00000039542
Dmd	Dmd	dystrophin, muscular dystrophy	13405	ENSMUSG00000045103
Nptn	Nptn	neuroplastin	20320	ENSMUSG00000032336
Kidins220	Kidins220	kinase D-interacting substrate 220	77480	ENSMUSG00000036333
Apc	Apc	adenomatosis polyposis coli	11789	ENSMUSG00000005871
Snap91	Snap91	synaptosomal-associated protein 91	20616	ENSMUSG00000033419
Enah	Enah	enabled homolog (Drosophila)	13800	ENSMUSG00000022995
Bnip2	Bnip2	BCL2/adenovirus E1B interacting protein 2	12175	ENSMUSG00000011958
Dock7	Dock7	dedicator of cytokinesis 7	67299	ENSMUSG00000028556
Fgfr2	Fgfr2	fibroblast growth factor receptor 2	14183	ENSMUSG00000030849
Abi2	Abi2	abl-interactor 2	329165	ENSMUSG00000026782
Ezh2	Ezh2	enhancer of zeste homolog 2 (Drosophila)	14056	ENSMUSG00000029687
Ttc3	Ttc3	tetratricopeptide repeat domain 3	22129	ENSMUSG00000040785
Mef2c	Mef2c	myocyte enhancer factor 2C	17260	ENSMUSG00000005583
Agtpbp1	Agtpbp1	ATP/GTP binding protein 1	67269	ENSMUSG00000021557
Ntng2	Ntng2	netrin G2	171171	ENSMUSG00000035513
Prkd1	Prkd1	protein kinase D1	18760	ENSMUSG00000002688
Hcn1	Hcn1	hyperpolarization-activated, cyclic nucleotide-gated K+ 1	15165	ENSMUSG00000021730
Rtn4	Rtn4	reticulon 4	68585	ENSMUSG00000020458
Mecp2	Mecp2	methyl CpG binding protein 2	17257	ENSMUSG00000031393
Dixdc1	Dixdc1	DIX domain containing 1	330938	ENSMUSG00000032064
Rorb	Rorb	RAR-related orphan receptor beta	225998	ENSMUSG00000036192
Brsk2	Brsk2	BR serine/threonine kinase 2	75770	ENSMUSG00000053046
Ablim1	Ablim1	actin-binding LIM protein 1	226251	ENSMUSG00000025085
Zeb1	Zeb1	zinc finger E-box binding homeobox 1	21417	ENSMUSG00000024238
Gdpd5	Gdpd5	glycerophosphodiester phosphodiesterase domain containing 5	233552	ENSMUSG00000035314
Acsl6	Acsl6	acyl-CoA synthetase long-chain family member 6	216739	ENSMUSG00000020333
Stxbp5	Stxbp5	syntaxin binding protein 5 (tomosyn)	78808	ENSMUSG00000019790
biological process	neuron projection development	GO:0031175
C=276;O=27;E=11.59;R=2.33;rawP=3.34e-05;adjP=0.0033
Ccdc64	Ccdc64	coiled-coil domain containing 64	75665	ENSMUSG00000041609
Ext1	Ext1	exostoses (multiple) 1	14042	ENSMUSG00000061731
Stxbp1	Stxbp1	syntaxin binding protein 1	20910	ENSMUSG00000026797
Ank3	Ank3	ankyrin 3, epithelial	11735	ENSMUSG00000069601
Pdlim5	Pdlim5	PDZ and LIM domain 5	56376	ENSMUSG00000028273
Syne1	Syne1	synaptic nuclear envelope 1	64009	ENSMUSG00000019769,ENSMUSG00000096054
Ntng2	Ntng2	netrin G2	171171	ENSMUSG00000035513
Prkd1	Prkd1	protein kinase D1	18760	ENSMUSG00000002688
Rtn4	Rtn4	reticulon 4	68585	ENSMUSG00000020458
Mecp2	Mecp2	methyl CpG binding protein 2	17257	ENSMUSG00000031393
Plxnb2	Plxnb2	plexin B2	140570	ENSMUSG00000036606
Dixdc1	Dixdc1	DIX domain containing 1	330938	ENSMUSG00000032064
Ablim1	Ablim1	actin-binding LIM protein 1	226251	ENSMUSG00000025085
Ncam1	Ncam1	neural cell adhesion molecule 1	17967	ENSMUSG00000039542
Dmd	Dmd	dystrophin, muscular dystrophy	13405	ENSMUSG00000045103
Brsk2	Brsk2	BR serine/threonine kinase 2	75770	ENSMUSG00000053046
Nptn	Nptn	neuroplastin	20320	ENSMUSG00000032336
Gdpd5	Gdpd5	glycerophosphodiester phosphodiesterase domain containing 5	233552	ENSMUSG00000035314
Kidins220	Kidins220	kinase D-interacting substrate 220	77480	ENSMUSG00000036333
Apc	Apc	adenomatosis polyposis coli	11789	ENSMUSG00000005871
Snap91	Snap91	synaptosomal-associated protein 91	20616	ENSMUSG00000033419
Acsl6	Acsl6	acyl-CoA synthetase long-chain family member 6	216739	ENSMUSG00000020333
Enah	Enah	enabled homolog (Drosophila)	13800	ENSMUSG00000022995
Dock7	Dock7	dedicator of cytokinesis 7	67299	ENSMUSG00000028556
Fgfr2	Fgfr2	fibroblast growth factor receptor 2	14183	ENSMUSG00000030849
Stxbp5	Stxbp5	syntaxin binding protein 5 (tomosyn)	78808	ENSMUSG00000019790
Abi2	Abi2	abl-interactor 2	329165	ENSMUSG00000026782
biological process	regulation of cellular process	GO:0050794
C=3126;O=167;E=131.31;R=1.27;rawP=2.82e-05;adjP=0.0033
Cd47	Cd47	CD47 antigen (Rh-related antigen, integrin-associated signal transducer)	16423	ENSMUSG00000055447
Unc13b	Unc13b	unc-13 homolog B (C. elegans)	22249	ENSMUSG00000028456
Wsb1	Wsb1	WD repeat and SOCS box-containing 1	78889	ENSMUSG00000017677
Zbtb20	Zbtb20	zinc finger and BTB domain containing 20	56490	ENSMUSG00000022708
Syne2	Syne2	synaptic nuclear envelope 2	319565	ENSMUSG00000063450
Ewsr1	Ewsr1	Ewing sarcoma breakpoint region 1	14030	ENSMUSG00000009079
Map3k7	Map3k7	mitogen-activated protein kinase kinase kinase 7	26409	ENSMUSG00000028284
Clip1	Clip1	CAP-GLY domain containing linker protein 1	56430	ENSMUSG00000049550
Mbnl2	Mbnl2	muscleblind-like 2	105559	ENSMUSG00000022139
Kifap3	Kifap3	kinesin-associated protein 3	16579	ENSMUSG00000026585
Psd	Psd	pleckstrin and Sec7 domain containing	73728	ENSMUSG00000037126
Pcp2	Pcp2	Purkinje cell protein 2 (L7)	18545	ENSMUSG00000004630
Wasf3	Wasf3	WAS protein family, member 3	245880	ENSMUSG00000029636
Stag2	Stag2	stromal antigen 2	20843	ENSMUSG00000025862
Egflam	Egflam	EGF-like, fibronectin type III and laminin G domains	268780	ENSMUSG00000042961
Nptn	Nptn	neuroplastin	20320	ENSMUSG00000032336
Map2k4	Map2k4	mitogen-activated protein kinase kinase 4	26398	ENSMUSG00000033352
Akt3	Akt3	thymoma viral proto-oncogene 3	23797	ENSMUSG00000019699
Cacna2d4	Cacna2d4	calcium channel, voltage-dependent, alpha 2/delta subunit 4	319734	ENSMUSG00000041460
Rbm25	Rbm25	RNA binding motif protein 25	67039	ENSMUSG00000010608
Fgfr2	Fgfr2	fibroblast growth factor receptor 2	14183	ENSMUSG00000030849
Dock7	Dock7	dedicator of cytokinesis 7	67299	ENSMUSG00000028556
Rab12	Rab12	RAB12, member RAS oncogene family	19328	ENSMUSG00000023460
Fam13b	Fam13b	family with sequence similarity 13, member B	225358	ENSMUSG00000036501
Mef2c	Mef2c	myocyte enhancer factor 2C	17260	ENSMUSG00000005583
Cdk13	Cdk13	cyclin-dependent kinase 13	69562	ENSMUSG00000041297
Hcn1	Hcn1	hyperpolarization-activated, cyclic nucleotide-gated K+ 1	15165	ENSMUSG00000021730
Mecp2	Mecp2	methyl CpG binding protein 2	17257	ENSMUSG00000031393
Madd	Madd	MAP-kinase activating death domain	228355	ENSMUSG00000040687
Hivep2	Hivep2	human immunodeficiency virus type I enhancer binding protein 2	15273	ENSMUSG00000015501
Cacnb2	Cacnb2	calcium channel, voltage-dependent, beta 2 subunit	12296	ENSMUSG00000057914
Camk2d	Camk2d	calcium/calmodulin-dependent protein kinase II, delta	108058	ENSMUSG00000053819
Pex5l	Pex5l	peroxisomal biogenesis factor 5-like	58869	ENSMUSG00000027674
Nedd4l	Nedd4l	neural precursor cell expressed, developmentally down-regulated gene 4-like	83814	ENSMUSG00000024589
Arl13b	Arl13b	ADP-ribosylation factor-like 13B	68146	ENSMUSG00000022911
Smurf1	Smurf1	SMAD specific E3 ubiquitin protein ligase 1	75788	ENSMUSG00000038780
Rps6kb1	Rps6kb1	ribosomal protein S6 kinase, polypeptide 1	72508	ENSMUSG00000020516
Epb4.1	Epb4.1	erythrocyte protein band 4.1	269587	ENSMUSG00000028906
Cdk11b	Cdk11b	cyclin-dependent kinase 11B	12537	ENSMUSG00000029062
Rims2	Rims2	regulating synaptic membrane exocytosis 2	116838	ENSMUSG00000037386
Snrnp70	Snrnp70	small nuclear ribonucleoprotein 70 (U1)	20637	ENSMUSG00000063511
Stxbp5	Stxbp5	syntaxin binding protein 5 (tomosyn)	78808	ENSMUSG00000019790
Iqsec1	Iqsec1	IQ motif and Sec7 domain 1	232227	ENSMUSG00000034312
Fbxo8	Fbxo8	F-box protein 8	50753	ENSMUSG00000038206
Syne1	Syne1	synaptic nuclear envelope 1	64009	ENSMUSG00000019769,ENSMUSG00000096054
Prom1	Prom1	prominin 1	19126	ENSMUSG00000029086
2210018M11Rik	2210018M11Rik	RIKEN cDNA 2210018M11 gene	233545	ENSMUSG00000035401
Meis2	Meis2	Meis homeobox 2	17536	ENSMUSG00000027210
Ubr5	Ubr5	ubiquitin protein ligase E3 component n-recognin 5	70790	ENSMUSG00000037487
Dph3	Dph3	DPH3 homolog (KTI11, S. cerevisiae)	105638	ENSMUSG00000021905
Add1	Add1	adducin 1 (alpha)	11518	ENSMUSG00000029106
Gtf2a2	Gtf2a2	general transcription factor II A, 2	235459	ENSMUSG00000033543
Lrrfip2	Lrrfip2	leucine rich repeat (in FLII) interacting protein 2	71268	ENSMUSG00000032497
Ncam1	Ncam1	neural cell adhesion molecule 1	17967	ENSMUSG00000039542
Med24	Med24	mediator complex subunit 24	23989	ENSMUSG00000017210
Dmd	Dmd	dystrophin, muscular dystrophy	13405	ENSMUSG00000045103
Hsf2	Hsf2	heat shock factor 2	15500	ENSMUSG00000019878
Tfap2b	Tfap2b	transcription factor AP-2 beta	21419	ENSMUSG00000025927
Pi4kb	Pi4kb	phosphatidylinositol 4-kinase, catalytic, beta polypeptide	107650	ENSMUSG00000038861
Mef2a	Mef2a	myocyte enhancer factor 2A	17258	ENSMUSG00000030557
Bin1	Bin1	bridging integrator 1	30948	ENSMUSG00000024381
Mif4gd	Mif4gd	MIF4G domain containing	69674	ENSMUSG00000020743
Dvl2	Dvl2	dishevelled 2, dsh homolog (Drosophila)	13543	ENSMUSG00000020888
Clasp2	Clasp2	CLIP associating protein 2	76499	ENSMUSG00000033392
Msl3	Msl3	male-specific lethal 3 homolog (Drosophila)	17692	ENSMUSG00000031358
Ank2	Ank2	ankyrin 2, brain	109676	ENSMUSG00000032826
Lbh	Lbh	limb-bud and heart	77889	ENSMUSG00000024063
Pstk	Pstk	phosphoseryl-tRNA kinase	214580	ENSMUSG00000063179
Smad2	Smad2	SMAD family member 2	17126	ENSMUSG00000024563
Ick	Ick	intestinal cell kinase	56542	ENSMUSG00000009828
Map2k7	Map2k7	mitogen-activated protein kinase kinase 7	26400	ENSMUSG00000002948
Cdc42bpa	Cdc42bpa	CDC42 binding protein kinase alpha	226751	ENSMUSG00000026490
Prkd1	Prkd1	protein kinase D1	18760	ENSMUSG00000002688
Akap11	Akap11	A kinase (PRKA) anchor protein 11	219181	ENSMUSG00000022016
Rtn4	Rtn4	reticulon 4	68585	ENSMUSG00000020458
Zfp532	Zfp532	zinc finger protein 532	328977	ENSMUSG00000042439
Mbnl1	Mbnl1	muscleblind-like 1 (Drosophila)	56758	ENSMUSG00000027763
Ablim1	Ablim1	actin-binding LIM protein 1	226251	ENSMUSG00000025085
Faim	Faim	Fas apoptotic inhibitory molecule	23873	ENSMUSG00000032463
Hivep1	Hivep1	human immunodeficiency virus type I enhancer binding protein 1	110521	ENSMUSG00000021366
Ubqln1	Ubqln1	ubiquilin 1	56085	ENSMUSG00000005312
Per3	Per3	period homolog 3 (Drosophila)	18628	ENSMUSG00000028957
Srsf9	Srsf9	serine/arginine-rich splicing factor 9	108014	ENSMUSG00000029538
Sorbs1	Sorbs1	sorbin and SH3 domain containing 1	20411	ENSMUSG00000025006
Sgip1	Sgip1	SH3-domain GRB2-like (endophilin) interacting protein 1	73094	ENSMUSG00000028524
Ank3	Ank3	ankyrin 3, epithelial	11735	ENSMUSG00000069601
Hipk1	Hipk1	homeodomain interacting protein kinase 1	15257	ENSMUSG00000008730
Sh3glb1	Sh3glb1	SH3-domain GRB2-like B1 (endophilin)	54673	ENSMUSG00000037062
Rrp1b	Rrp1b	ribosomal RNA processing 1 homolog B (S. cerevisiae)	72462	ENSMUSG00000058392
Camkk2	Camkk2	calcium/calmodulin-dependent protein kinase kinase 2, beta	207565	ENSMUSG00000029471
Ralgapa1	Ralgapa1	Ral GTPase activating protein, alpha subunit 1	56784	ENSMUSG00000021027
Plxnb2	Plxnb2	plexin B2	140570	ENSMUSG00000036606
Camsap1	Camsap1	calmodulin regulated spectrin-associated protein 1	227634	ENSMUSG00000026933
Wac	Wac	WW domain containing adaptor with coiled-coil	225131	ENSMUSG00000024283
Trrap	Trrap	transformation/transcription domain-associated protein	100683	ENSMUSG00000045482
Kidins220	Kidins220	kinase D-interacting substrate 220	77480	ENSMUSG00000036333
Csnk1g1	Csnk1g1	casein kinase 1, gamma 1	214897	ENSMUSG00000032384
Dnm1l	Dnm1l	dynamin 1-like	74006	ENSMUSG00000022789
Mllt4	Mllt4	myeloid/lymphoid or mixed-lineage leukemia (trithorax homolog, Drosophila); translocated to, 4	17356	ENSMUSG00000068036
Snap91	Snap91	synaptosomal-associated protein 91	20616	ENSMUSG00000033419
Atxn1	Atxn1	ataxin 1	20238	ENSMUSG00000046876
Cep290	Cep290	centrosomal protein 290	216274	ENSMUSG00000019971
Ppp3ca	Ppp3ca	protein phosphatase 3, catalytic subunit, alpha isoform	19055	ENSMUSG00000028161
Ncoa2	Ncoa2	nuclear receptor coactivator 2	17978	ENSMUSG00000005886
Nrbp1	Nrbp1	nuclear receptor binding protein 1	192292	ENSMUSG00000029148
Rhot1	Rhot1	ras homolog gene family, member T1	59040	ENSMUSG00000017686
Usp16	Usp16	ubiquitin specific peptidase 16	74112	ENSMUSG00000025616
Socs7	Socs7	suppressor of cytokine signaling 7	192157	ENSMUSG00000038485
Ttc3	Ttc3	tetratricopeptide repeat domain 3	22129	ENSMUSG00000040785
Tial1	Tial1	Tia1 cytotoxic granule-associated RNA binding protein-like 1	21843	ENSMUSG00000030846
Hnrnpa2b1	Hnrnpa2b1	heterogeneous nuclear ribonucleoprotein A2/B1	53379	ENSMUSG00000004980
Tfdp2	Tfdp2	transcription factor Dp 2	211586	ENSMUSG00000032411
G3bp2	G3bp2	GTPase activating protein (SH3 domain) binding protein 2	23881	ENSMUSG00000029405
Zfp580	Zfp580	zinc finger protein 580	68992	ENSMUSG00000055633
Dixdc1	Dixdc1	DIX domain containing 1	330938	ENSMUSG00000032064
Rorb	Rorb	RAR-related orphan receptor beta	225998	ENSMUSG00000036192
Brsk2	Brsk2	BR serine/threonine kinase 2	75770	ENSMUSG00000053046
Fastk	Fastk	Fas-activated serine/threonine kinase	66587	ENSMUSG00000028959
Tbc1d7	Tbc1d7	TBC1 domain family, member 7	67046	ENSMUSG00000021368
Arid4b	Arid4b	AT rich interactive domain 4B (RBP1-like)	94246	ENSMUSG00000039219
Zfp740	Zfp740	zinc finger protein 740	68744	ENSMUSG00000046897
Ppp2r5c	Ppp2r5c	protein phosphatase 2, regulatory subunit B (B56), gamma isoform	26931	ENSMUSG00000017843
Epb4.1l2	Epb4.1l2	erythrocyte protein band 4.1-like 2	13822	ENSMUSG00000019978
Rbm3	Rbm3	RNA binding motif protein 3	19652	ENSMUSG00000031167
Sh2b1	Sh2b1	SH2B adaptor protein 1	20399	ENSMUSG00000030733
Acsl6	Acsl6	acyl-CoA synthetase long-chain family member 6	216739	ENSMUSG00000020333
Grtp1	Grtp1	GH regulated TBC protein 1	66790	ENSMUSG00000038515
Agap1	Agap1	ArfGAP with GTPase domain, ankyrin repeat and PH domain 1	347722	ENSMUSG00000055013
Plekhg3	Plekhg3	pleckstrin homology domain containing, family G (with RhoGef domain) member 3	263406	ENSMUSG00000052609
Cspp1	Cspp1	centrosome and spindle pole associated protein 1	211660	ENSMUSG00000056763
Stxbp1	Stxbp1	syntaxin binding protein 1	20910	ENSMUSG00000026797
Pdlim5	Pdlim5	PDZ and LIM domain 5	56376	ENSMUSG00000028273
Aplp2	Aplp2	amyloid beta (A4) precursor-like protein 2	11804	ENSMUSG00000031996
Gpm6b	Gpm6b	glycoprotein m6b	14758	ENSMUSG00000031342
Clasp1	Clasp1	CLIP associating protein 1	76707	ENSMUSG00000064302
Amph	Amph	amphiphysin	218038	ENSMUSG00000021314
Cadm1	Cadm1	cell adhesion molecule 1	54725	ENSMUSG00000032076
Trp53bp1	Trp53bp1	transformation related protein 53 binding protein 1	27223	ENSMUSG00000043909
Kdm4c	Kdm4c	lysine (K)-specific demethylase 4C	76804	ENSMUSG00000028397
Pbrm1	Pbrm1	polybromo 1	66923	ENSMUSG00000042323
Pde8b	Pde8b	phosphodiesterase 8B	218461	ENSMUSG00000021684
Apc	Apc	adenomatosis polyposis coli	11789	ENSMUSG00000005871
Extl3	Extl3	exostoses (multiple)-like 3	54616	ENSMUSG00000021978
Srsf3	Srsf3	serine/arginine-rich splicing factor 3	20383	ENSMUSG00000071172
Bnip2	Bnip2	BCL2/adenovirus E1B interacting protein 2	12175	ENSMUSG00000011958
Usp9x	Usp9x	ubiquitin specific peptidase 9, X chromosome	22284	ENSMUSG00000031010
Zranb1	Zranb1	zinc finger, RAN-binding domain containing 1	360216	ENSMUSG00000030967
Ezh2	Ezh2	enhancer of zeste homolog 2 (Drosophila)	14056	ENSMUSG00000029687
Fnip2	Fnip2	folliculin interacting protein 2	329679	ENSMUSG00000061175
Macf1	Macf1	microtubule-actin crosslinking factor 1	11426	ENSMUSG00000028649
Kcnab2	Kcnab2	potassium voltage-gated channel, shaker-related subfamily, beta member 2	16498	ENSMUSG00000028931
Arl6	Arl6	ADP-ribosylation factor-like 6	56297	ENSMUSG00000022722
Ppp1r12a	Ppp1r12a	protein phosphatase 1, regulatory (inhibitor) subunit 12A	17931	ENSMUSG00000019907
Bag6	Bag6	BCL2-associated athanogene 6	224727	ENSMUSG00000024392
Dpf3	Dpf3	D4, zinc and double PHD fingers, family 3	70127	ENSMUSG00000021221
Ncor1	Ncor1	nuclear receptor co-repressor 1	20185	ENSMUSG00000018501
Zeb1	Zeb1	zinc finger E-box binding homeobox 1	21417	ENSMUSG00000024238
Cc2d2a	Cc2d2a	coiled-coil and C2 domain containing 2A	231214	ENSMUSG00000039765
Elmod1	Elmod1	ELMO/CED-12 domain containing 1	270162	ENSMUSG00000041986
Mcf2l	Mcf2l	mcf.2 transforming sequence-like	17207	ENSMUSG00000031442
Brms1l	Brms1l	breast cancer metastasis-suppressor 1-like	52592	ENSMUSG00000012076
Gdpd5	Gdpd5	glycerophosphodiester phosphodiesterase domain containing 5	233552	ENSMUSG00000035314
Rab28	Rab28	RAB28, member RAS oncogene family	100972	ENSMUSG00000029128
Meg3	Meg3	maternally expressed 3	17263	NULL
Dnajc5	Dnajc5	DnaJ (Hsp40) homolog, subfamily C, member 5	13002	ENSMUSG00000000826
Bptf	Bptf	bromodomain PHD finger transcription factor	207165	ENSMUSG00000040481
Aak1	Aak1	AP2 associated kinase 1	269774	ENSMUSG00000057230
biological process	cell communication	GO:0007154
C=1764;O=105;E=74.10;R=1.42;rawP=3.75e-05;adjP=0.0033
Sorbs1	Sorbs1	sorbin and SH3 domain containing 1	20411	ENSMUSG00000025006
Unc13b	Unc13b	unc-13 homolog B (C. elegans)	22249	ENSMUSG00000028456
Ank3	Ank3	ankyrin 3, epithelial	11735	ENSMUSG00000069601
Hipk1	Hipk1	homeodomain interacting protein kinase 1	15257	ENSMUSG00000008730
Wsb1	Wsb1	WD repeat and SOCS box-containing 1	78889	ENSMUSG00000017677
Map3k7	Map3k7	mitogen-activated protein kinase kinase kinase 7	26409	ENSMUSG00000028284
Sh3glb1	Sh3glb1	SH3-domain GRB2-like B1 (endophilin)	54673	ENSMUSG00000037062
Ralgapa1	Ralgapa1	Ral GTPase activating protein, alpha subunit 1	56784	ENSMUSG00000021027
Kifap3	Kifap3	kinesin-associated protein 3	16579	ENSMUSG00000026585
Psd	Psd	pleckstrin and Sec7 domain containing	73728	ENSMUSG00000037126
Plxnb2	Plxnb2	plexin B2	140570	ENSMUSG00000036606
Frem1	Frem1	Fras1 related extracellular matrix protein 1	329872	ENSMUSG00000059049
Pcp2	Pcp2	Purkinje cell protein 2 (L7)	18545	ENSMUSG00000004630
Wasf3	Wasf3	WAS protein family, member 3	245880	ENSMUSG00000029636
Clstn1	Clstn1	calsyntenin 1	65945	ENSMUSG00000039953
Nptn	Nptn	neuroplastin	20320	ENSMUSG00000032336
Snx10	Snx10	sorting nexin 10	71982	ENSMUSG00000038301
Map2k4	Map2k4	mitogen-activated protein kinase kinase 4	26398	ENSMUSG00000033352
Akt3	Akt3	thymoma viral proto-oncogene 3	23797	ENSMUSG00000019699
Wac	Wac	WW domain containing adaptor with coiled-coil	225131	ENSMUSG00000024283
Csnk1g1	Csnk1g1	casein kinase 1, gamma 1	214897	ENSMUSG00000032384
Dnm1l	Dnm1l	dynamin 1-like	74006	ENSMUSG00000022789
Mllt4	Mllt4	myeloid/lymphoid or mixed-lineage leukemia (trithorax homolog, Drosophila); translocated to, 4	17356	ENSMUSG00000068036
Snap91	Snap91	synaptosomal-associated protein 91	20616	ENSMUSG00000033419
Atxn1	Atxn1	ataxin 1	20238	ENSMUSG00000046876
Dock7	Dock7	dedicator of cytokinesis 7	67299	ENSMUSG00000028556
Fgfr2	Fgfr2	fibroblast growth factor receptor 2	14183	ENSMUSG00000030849
Ppp3ca	Ppp3ca	protein phosphatase 3, catalytic subunit, alpha isoform	19055	ENSMUSG00000028161
Ncoa2	Ncoa2	nuclear receptor coactivator 2	17978	ENSMUSG00000005886
Nrbp1	Nrbp1	nuclear receptor binding protein 1	192292	ENSMUSG00000029148
Rhot1	Rhot1	ras homolog gene family, member T1	59040	ENSMUSG00000017686
Socs7	Socs7	suppressor of cytokine signaling 7	192157	ENSMUSG00000038485
Rab12	Rab12	RAB12, member RAS oncogene family	19328	ENSMUSG00000023460
Fam13b	Fam13b	family with sequence similarity 13, member B	225358	ENSMUSG00000036501
Mef2c	Mef2c	myocyte enhancer factor 2C	17260	ENSMUSG00000005583
Agtpbp1	Agtpbp1	ATP/GTP binding protein 1	67269	ENSMUSG00000021557
G3bp2	G3bp2	GTPase activating protein (SH3 domain) binding protein 2	23881	ENSMUSG00000029405
Mecp2	Mecp2	methyl CpG binding protein 2	17257	ENSMUSG00000031393
Dixdc1	Dixdc1	DIX domain containing 1	330938	ENSMUSG00000032064
Rorb	Rorb	RAR-related orphan receptor beta	225998	ENSMUSG00000036192
Madd	Madd	MAP-kinase activating death domain	228355	ENSMUSG00000040687
Brsk2	Brsk2	BR serine/threonine kinase 2	75770	ENSMUSG00000053046
Tbc1d7	Tbc1d7	TBC1 domain family, member 7	67046	ENSMUSG00000021368
Hivep2	Hivep2	human immunodeficiency virus type I enhancer binding protein 2	15273	ENSMUSG00000015501
Slc17a7	Slc17a7	solute carrier family 17 (sodium-dependent inorganic phosphate cotransporter), member 7	72961	ENSMUSG00000070570
Cacnb2	Cacnb2	calcium channel, voltage-dependent, beta 2 subunit	12296	ENSMUSG00000057914
Pex5l	Pex5l	peroxisomal biogenesis factor 5-like	58869	ENSMUSG00000027674
Ppp2r5c	Ppp2r5c	protein phosphatase 2, regulatory subunit B (B56), gamma isoform	26931	ENSMUSG00000017843
Arl13b	Arl13b	ADP-ribosylation factor-like 13B	68146	ENSMUSG00000022911
Sh2b1	Sh2b1	SH2B adaptor protein 1	20399	ENSMUSG00000030733
Smurf1	Smurf1	SMAD specific E3 ubiquitin protein ligase 1	75788	ENSMUSG00000038780
Rps6kb1	Rps6kb1	ribosomal protein S6 kinase, polypeptide 1	72508	ENSMUSG00000020516
Rims2	Rims2	regulating synaptic membrane exocytosis 2	116838	ENSMUSG00000037386
Grtp1	Grtp1	GH regulated TBC protein 1	66790	ENSMUSG00000038515
Iqsec1	Iqsec1	IQ motif and Sec7 domain 1	232227	ENSMUSG00000034312
Agap1	Agap1	ArfGAP with GTPase domain, ankyrin repeat and PH domain 1	347722	ENSMUSG00000055013
Plekhg3	Plekhg3	pleckstrin homology domain containing, family G (with RhoGef domain) member 3	263406	ENSMUSG00000052609
Fbxo8	Fbxo8	F-box protein 8	50753	ENSMUSG00000038206
Stxbp1	Stxbp1	syntaxin binding protein 1	20910	ENSMUSG00000026797
Pdlim5	Pdlim5	PDZ and LIM domain 5	56376	ENSMUSG00000028273
Aplp2	Aplp2	amyloid beta (A4) precursor-like protein 2	11804	ENSMUSG00000031996
Gpm6b	Gpm6b	glycoprotein m6b	14758	ENSMUSG00000031342
Ubr5	Ubr5	ubiquitin protein ligase E3 component n-recognin 5	70790	ENSMUSG00000037487
Add1	Add1	adducin 1 (alpha)	11518	ENSMUSG00000029106
Lrrfip2	Lrrfip2	leucine rich repeat (in FLII) interacting protein 2	71268	ENSMUSG00000032497
Amph	Amph	amphiphysin	218038	ENSMUSG00000021314
Ncam1	Ncam1	neural cell adhesion molecule 1	17967	ENSMUSG00000039542
Med24	Med24	mediator complex subunit 24	23989	ENSMUSG00000017210
Dmd	Dmd	dystrophin, muscular dystrophy	13405	ENSMUSG00000045103
Tfap2b	Tfap2b	transcription factor AP-2 beta	21419	ENSMUSG00000025927
Slc12a5	Slc12a5	solute carrier family 12, member 5	57138	ENSMUSG00000017740
Gls	Gls	glutaminase	14660	ENSMUSG00000026103
Pde8b	Pde8b	phosphodiesterase 8B	218461	ENSMUSG00000021684
Mpdz	Mpdz	multiple PDZ domain protein	17475	ENSMUSG00000028402
Pi4kb	Pi4kb	phosphatidylinositol 4-kinase, catalytic, beta polypeptide	107650	ENSMUSG00000038861
Apc	Apc	adenomatosis polyposis coli	11789	ENSMUSG00000005871
Mef2a	Mef2a	myocyte enhancer factor 2A	17258	ENSMUSG00000030557
Srsf3	Srsf3	serine/arginine-rich splicing factor 3	20383	ENSMUSG00000071172
Bnip2	Bnip2	BCL2/adenovirus E1B interacting protein 2	12175	ENSMUSG00000011958
Usp9x	Usp9x	ubiquitin specific peptidase 9, X chromosome	22284	ENSMUSG00000031010
Zranb1	Zranb1	zinc finger, RAN-binding domain containing 1	360216	ENSMUSG00000030967
Ezh2	Ezh2	enhancer of zeste homolog 2 (Drosophila)	14056	ENSMUSG00000029687
Fnip2	Fnip2	folliculin interacting protein 2	329679	ENSMUSG00000061175
Dvl2	Dvl2	dishevelled 2, dsh homolog (Drosophila)	13543	ENSMUSG00000020888
Macf1	Macf1	microtubule-actin crosslinking factor 1	11426	ENSMUSG00000028649
Ank2	Ank2	ankyrin 2, brain	109676	ENSMUSG00000032826
Ick	Ick	intestinal cell kinase	56542	ENSMUSG00000009828
Smad2	Smad2	SMAD family member 2	17126	ENSMUSG00000024563
Map2k7	Map2k7	mitogen-activated protein kinase kinase 7	26400	ENSMUSG00000002948
Cdc42bpa	Cdc42bpa	CDC42 binding protein kinase alpha	226751	ENSMUSG00000026490
Akap11	Akap11	A kinase (PRKA) anchor protein 11	219181	ENSMUSG00000022016
Prkd1	Prkd1	protein kinase D1	18760	ENSMUSG00000002688
Arl6	Arl6	ADP-ribosylation factor-like 6	56297	ENSMUSG00000022722
Rtn4	Rtn4	reticulon 4	68585	ENSMUSG00000020458
Bag6	Bag6	BCL2-associated athanogene 6	224727	ENSMUSG00000024392
Ncor1	Ncor1	nuclear receptor co-repressor 1	20185	ENSMUSG00000018501
Zeb1	Zeb1	zinc finger E-box binding homeobox 1	21417	ENSMUSG00000024238
Cc2d2a	Cc2d2a	coiled-coil and C2 domain containing 2A	231214	ENSMUSG00000039765
Per3	Per3	period homolog 3 (Drosophila)	18628	ENSMUSG00000028957
Kif1b	Kif1b	kinesin family member 1B	16561	ENSMUSG00000063077
Mcf2l	Mcf2l	mcf.2 transforming sequence-like	17207	ENSMUSG00000031442
Gdpd5	Gdpd5	glycerophosphodiester phosphodiesterase domain containing 5	233552	ENSMUSG00000035314
Rab28	Rab28	RAB28, member RAS oncogene family	100972	ENSMUSG00000029128
Meg3	Meg3	maternally expressed 3	17263	NULL
Aak1	Aak1	AP2 associated kinase 1	269774	ENSMUSG00000057230
biological process	cell development	GO:0048468
C=630;O=48;E=26.46;R=1.81;rawP=3.15e-05;adjP=0.0033
Ccdc64	Ccdc64	coiled-coil domain containing 64	75665	ENSMUSG00000041609
Ext1	Ext1	exostoses (multiple) 1	14042	ENSMUSG00000061731
Unc13b	Unc13b	unc-13 homolog B (C. elegans)	22249	ENSMUSG00000028456
Stxbp1	Stxbp1	syntaxin binding protein 1	20910	ENSMUSG00000026797
Ank3	Ank3	ankyrin 3, epithelial	11735	ENSMUSG00000069601
Pdlim5	Pdlim5	PDZ and LIM domain 5	56376	ENSMUSG00000028273
Syne1	Syne1	synaptic nuclear envelope 1	64009	ENSMUSG00000019769,ENSMUSG00000096054
Pcdh15	Pcdh15	protocadherin 15	11994	ENSMUSG00000052613
Plxnb2	Plxnb2	plexin B2	140570	ENSMUSG00000036606
Wasf3	Wasf3	WAS protein family, member 3	245880	ENSMUSG00000029636
Ncam1	Ncam1	neural cell adhesion molecule 1	17967	ENSMUSG00000039542
Med24	Med24	mediator complex subunit 24	23989	ENSMUSG00000017210
Dmd	Dmd	dystrophin, muscular dystrophy	13405	ENSMUSG00000045103
Stag2	Stag2	stromal antigen 2	20843	ENSMUSG00000025862
Nptn	Nptn	neuroplastin	20320	ENSMUSG00000032336
Pbrm1	Pbrm1	polybromo 1	66923	ENSMUSG00000042323
Kidins220	Kidins220	kinase D-interacting substrate 220	77480	ENSMUSG00000036333
Msi2	Msi2	Musashi homolog 2 (Drosophila)	76626	ENSMUSG00000069769
Apc	Apc	adenomatosis polyposis coli	11789	ENSMUSG00000005871
Snap91	Snap91	synaptosomal-associated protein 91	20616	ENSMUSG00000033419
Enah	Enah	enabled homolog (Drosophila)	13800	ENSMUSG00000022995
Mef2a	Mef2a	myocyte enhancer factor 2A	17258	ENSMUSG00000030557
Bnip2	Bnip2	BCL2/adenovirus E1B interacting protein 2	12175	ENSMUSG00000011958
Dock7	Dock7	dedicator of cytokinesis 7	67299	ENSMUSG00000028556
Fgfr2	Fgfr2	fibroblast growth factor receptor 2	14183	ENSMUSG00000030849
Ppp3ca	Ppp3ca	protein phosphatase 3, catalytic subunit, alpha isoform	19055	ENSMUSG00000028161
Abi2	Abi2	abl-interactor 2	329165	ENSMUSG00000026782
Ezh2	Ezh2	enhancer of zeste homolog 2 (Drosophila)	14056	ENSMUSG00000029687
Ank2	Ank2	ankyrin 2, brain	109676	ENSMUSG00000032826
Ttc3	Ttc3	tetratricopeptide repeat domain 3	22129	ENSMUSG00000040785
Mef2c	Mef2c	myocyte enhancer factor 2C	17260	ENSMUSG00000005583
Tial1	Tial1	Tia1 cytotoxic granule-associated RNA binding protein-like 1	21843	ENSMUSG00000030846
Smad2	Smad2	SMAD family member 2	17126	ENSMUSG00000024563
Ntng2	Ntng2	netrin G2	171171	ENSMUSG00000035513
Prkd1	Prkd1	protein kinase D1	18760	ENSMUSG00000002688
Hcn1	Hcn1	hyperpolarization-activated, cyclic nucleotide-gated K+ 1	15165	ENSMUSG00000021730
Rtn4	Rtn4	reticulon 4	68585	ENSMUSG00000020458
Mecp2	Mecp2	methyl CpG binding protein 2	17257	ENSMUSG00000031393
Dixdc1	Dixdc1	DIX domain containing 1	330938	ENSMUSG00000032064
Rorb	Rorb	RAR-related orphan receptor beta	225998	ENSMUSG00000036192
Brsk2	Brsk2	BR serine/threonine kinase 2	75770	ENSMUSG00000053046
Ablim1	Ablim1	actin-binding LIM protein 1	226251	ENSMUSG00000025085
Zeb1	Zeb1	zinc finger E-box binding homeobox 1	21417	ENSMUSG00000024238
Gphn	Gphn	gephyrin	268566	ENSMUSG00000047454
Gdpd5	Gdpd5	glycerophosphodiester phosphodiesterase domain containing 5	233552	ENSMUSG00000035314
Acsl6	Acsl6	acyl-CoA synthetase long-chain family member 6	216739	ENSMUSG00000020333
Rps6kb1	Rps6kb1	ribosomal protein S6 kinase, polypeptide 1	72508	ENSMUSG00000020516
Stxbp5	Stxbp5	syntaxin binding protein 5 (tomosyn)	78808	ENSMUSG00000019790
biological process	neurogenesis	GO:0022008
C=471;O=39;E=19.78;R=1.97;rawP=3.07e-05;adjP=0.0033
Ccdc64	Ccdc64	coiled-coil domain containing 64	75665	ENSMUSG00000041609
Ext1	Ext1	exostoses (multiple) 1	14042	ENSMUSG00000061731
Stxbp1	Stxbp1	syntaxin binding protein 1	20910	ENSMUSG00000026797
Ank3	Ank3	ankyrin 3, epithelial	11735	ENSMUSG00000069601
Pdlim5	Pdlim5	PDZ and LIM domain 5	56376	ENSMUSG00000028273
Hipk1	Hipk1	homeodomain interacting protein kinase 1	15257	ENSMUSG00000008730
Syne1	Syne1	synaptic nuclear envelope 1	64009	ENSMUSG00000019769,ENSMUSG00000096054
Pcdh15	Pcdh15	protocadherin 15	11994	ENSMUSG00000052613
Prom1	Prom1	prominin 1	19126	ENSMUSG00000029086
Plxnb2	Plxnb2	plexin B2	140570	ENSMUSG00000036606
Wasf3	Wasf3	WAS protein family, member 3	245880	ENSMUSG00000029636
Ncam1	Ncam1	neural cell adhesion molecule 1	17967	ENSMUSG00000039542
Dmd	Dmd	dystrophin, muscular dystrophy	13405	ENSMUSG00000045103
Nptn	Nptn	neuroplastin	20320	ENSMUSG00000032336
Kidins220	Kidins220	kinase D-interacting substrate 220	77480	ENSMUSG00000036333
Apc	Apc	adenomatosis polyposis coli	11789	ENSMUSG00000005871
Snap91	Snap91	synaptosomal-associated protein 91	20616	ENSMUSG00000033419
Enah	Enah	enabled homolog (Drosophila)	13800	ENSMUSG00000022995
Bnip2	Bnip2	BCL2/adenovirus E1B interacting protein 2	12175	ENSMUSG00000011958
Dock7	Dock7	dedicator of cytokinesis 7	67299	ENSMUSG00000028556
Fgfr2	Fgfr2	fibroblast growth factor receptor 2	14183	ENSMUSG00000030849
Abi2	Abi2	abl-interactor 2	329165	ENSMUSG00000026782
Ezh2	Ezh2	enhancer of zeste homolog 2 (Drosophila)	14056	ENSMUSG00000029687
Ttc3	Ttc3	tetratricopeptide repeat domain 3	22129	ENSMUSG00000040785
Mef2c	Mef2c	myocyte enhancer factor 2C	17260	ENSMUSG00000005583
Agtpbp1	Agtpbp1	ATP/GTP binding protein 1	67269	ENSMUSG00000021557
Ntng2	Ntng2	netrin G2	171171	ENSMUSG00000035513
Prkd1	Prkd1	protein kinase D1	18760	ENSMUSG00000002688
Hcn1	Hcn1	hyperpolarization-activated, cyclic nucleotide-gated K+ 1	15165	ENSMUSG00000021730
Rtn4	Rtn4	reticulon 4	68585	ENSMUSG00000020458
Mecp2	Mecp2	methyl CpG binding protein 2	17257	ENSMUSG00000031393
Dixdc1	Dixdc1	DIX domain containing 1	330938	ENSMUSG00000032064
Rorb	Rorb	RAR-related orphan receptor beta	225998	ENSMUSG00000036192
Brsk2	Brsk2	BR serine/threonine kinase 2	75770	ENSMUSG00000053046
Ablim1	Ablim1	actin-binding LIM protein 1	226251	ENSMUSG00000025085
Zeb1	Zeb1	zinc finger E-box binding homeobox 1	21417	ENSMUSG00000024238
Gdpd5	Gdpd5	glycerophosphodiester phosphodiesterase domain containing 5	233552	ENSMUSG00000035314
Acsl6	Acsl6	acyl-CoA synthetase long-chain family member 6	216739	ENSMUSG00000020333
Stxbp5	Stxbp5	syntaxin binding protein 5 (tomosyn)	78808	ENSMUSG00000019790
biological process	cellular component morphogenesis	GO:0032989
C=407;O=35;E=17.10;R=2.05;rawP=3.70e-05;adjP=0.0033
Ext1	Ext1	exostoses (multiple) 1	14042	ENSMUSG00000061731
Stxbp1	Stxbp1	syntaxin binding protein 1	20910	ENSMUSG00000026797
Ank3	Ank3	ankyrin 3, epithelial	11735	ENSMUSG00000069601
Pdlim5	Pdlim5	PDZ and LIM domain 5	56376	ENSMUSG00000028273
Syne1	Syne1	synaptic nuclear envelope 1	64009	ENSMUSG00000019769,ENSMUSG00000096054
Pcdh15	Pcdh15	protocadherin 15	11994	ENSMUSG00000052613
Add1	Add1	adducin 1 (alpha)	11518	ENSMUSG00000029106
Plxnb2	Plxnb2	plexin B2	140570	ENSMUSG00000036606
Wasf3	Wasf3	WAS protein family, member 3	245880	ENSMUSG00000029636
Dmd	Dmd	dystrophin, muscular dystrophy	13405	ENSMUSG00000045103
Camsap1	Camsap1	calmodulin regulated spectrin-associated protein 1	227634	ENSMUSG00000026933
Cadm1	Cadm1	cell adhesion molecule 1	54725	ENSMUSG00000032076
Kidins220	Kidins220	kinase D-interacting substrate 220	77480	ENSMUSG00000036333
Dnm1l	Dnm1l	dynamin 1-like	74006	ENSMUSG00000022789
Apc	Apc	adenomatosis polyposis coli	11789	ENSMUSG00000005871
Snap91	Snap91	synaptosomal-associated protein 91	20616	ENSMUSG00000033419
Enah	Enah	enabled homolog (Drosophila)	13800	ENSMUSG00000022995
Mef2a	Mef2a	myocyte enhancer factor 2A	17258	ENSMUSG00000030557
Dock7	Dock7	dedicator of cytokinesis 7	67299	ENSMUSG00000028556
Fgfr2	Fgfr2	fibroblast growth factor receptor 2	14183	ENSMUSG00000030849
Cep290	Cep290	centrosomal protein 290	216274	ENSMUSG00000019971
Zranb1	Zranb1	zinc finger, RAN-binding domain containing 1	360216	ENSMUSG00000030967
Ttc3	Ttc3	tetratricopeptide repeat domain 3	22129	ENSMUSG00000040785
Mef2c	Mef2c	myocyte enhancer factor 2C	17260	ENSMUSG00000005583
Smad2	Smad2	SMAD family member 2	17126	ENSMUSG00000024563
Ntng2	Ntng2	netrin G2	171171	ENSMUSG00000035513
Arl6	Arl6	ADP-ribosylation factor-like 6	56297	ENSMUSG00000022722
Rtn4	Rtn4	reticulon 4	68585	ENSMUSG00000020458
Dixdc1	Dixdc1	DIX domain containing 1	330938	ENSMUSG00000032064
Brsk2	Brsk2	BR serine/threonine kinase 2	75770	ENSMUSG00000053046
Ablim1	Ablim1	actin-binding LIM protein 1	226251	ENSMUSG00000025085
Cc2d2a	Cc2d2a	coiled-coil and C2 domain containing 2A	231214	ENSMUSG00000039765
Epb4.1l2	Epb4.1l2	erythrocyte protein band 4.1-like 2	13822	ENSMUSG00000019978
Epb4.1	Epb4.1	erythrocyte protein band 4.1	269587	ENSMUSG00000028906
Stxbp5	Stxbp5	syntaxin binding protein 5 (tomosyn)	78808	ENSMUSG00000019790
biological process	biological regulation	GO:0065007
C=3471;O=181;E=145.80;R=1.24;rawP=4.05e-05;adjP=0.0034
Cd47	Cd47	CD47 antigen (Rh-related antigen, integrin-associated signal transducer)	16423	ENSMUSG00000055447
Unc13b	Unc13b	unc-13 homolog B (C. elegans)	22249	ENSMUSG00000028456
Wsb1	Wsb1	WD repeat and SOCS box-containing 1	78889	ENSMUSG00000017677
Cfh	Cfh	complement component factor h	12628	ENSMUSG00000026365
Zbtb20	Zbtb20	zinc finger and BTB domain containing 20	56490	ENSMUSG00000022708
Syne2	Syne2	synaptic nuclear envelope 2	319565	ENSMUSG00000063450
Ewsr1	Ewsr1	Ewing sarcoma breakpoint region 1	14030	ENSMUSG00000009079
Map3k7	Map3k7	mitogen-activated protein kinase kinase kinase 7	26409	ENSMUSG00000028284
Clip1	Clip1	CAP-GLY domain containing linker protein 1	56430	ENSMUSG00000049550
Mbnl2	Mbnl2	muscleblind-like 2	105559	ENSMUSG00000022139
Kifap3	Kifap3	kinesin-associated protein 3	16579	ENSMUSG00000026585
Psd	Psd	pleckstrin and Sec7 domain containing	73728	ENSMUSG00000037126
Pcp2	Pcp2	Purkinje cell protein 2 (L7)	18545	ENSMUSG00000004630
Wasf3	Wasf3	WAS protein family, member 3	245880	ENSMUSG00000029636
Immt	Immt	inner membrane protein, mitochondrial	76614	ENSMUSG00000052337
Clstn1	Clstn1	calsyntenin 1	65945	ENSMUSG00000039953
Stag2	Stag2	stromal antigen 2	20843	ENSMUSG00000025862
Egflam	Egflam	EGF-like, fibronectin type III and laminin G domains	268780	ENSMUSG00000042961
Nptn	Nptn	neuroplastin	20320	ENSMUSG00000032336
Map2k4	Map2k4	mitogen-activated protein kinase kinase 4	26398	ENSMUSG00000033352
Akt3	Akt3	thymoma viral proto-oncogene 3	23797	ENSMUSG00000019699
Cacna2d4	Cacna2d4	calcium channel, voltage-dependent, alpha 2/delta subunit 4	319734	ENSMUSG00000041460
Rbm25	Rbm25	RNA binding motif protein 25	67039	ENSMUSG00000010608
Fgfr2	Fgfr2	fibroblast growth factor receptor 2	14183	ENSMUSG00000030849
Dock7	Dock7	dedicator of cytokinesis 7	67299	ENSMUSG00000028556
Rab12	Rab12	RAB12, member RAS oncogene family	19328	ENSMUSG00000023460
Fam13b	Fam13b	family with sequence similarity 13, member B	225358	ENSMUSG00000036501
Mef2c	Mef2c	myocyte enhancer factor 2C	17260	ENSMUSG00000005583
Cdk13	Cdk13	cyclin-dependent kinase 13	69562	ENSMUSG00000041297
Hcn1	Hcn1	hyperpolarization-activated, cyclic nucleotide-gated K+ 1	15165	ENSMUSG00000021730
Mecp2	Mecp2	methyl CpG binding protein 2	17257	ENSMUSG00000031393
Rps24	Rps24	ribosomal protein S24	20088	ENSMUSG00000025290
Madd	Madd	MAP-kinase activating death domain	228355	ENSMUSG00000040687
Hivep2	Hivep2	human immunodeficiency virus type I enhancer binding protein 2	15273	ENSMUSG00000015501
Slc17a7	Slc17a7	solute carrier family 17 (sodium-dependent inorganic phosphate cotransporter), member 7	72961	ENSMUSG00000070570
Cacnb2	Cacnb2	calcium channel, voltage-dependent, beta 2 subunit	12296	ENSMUSG00000057914
Camk2d	Camk2d	calcium/calmodulin-dependent protein kinase II, delta	108058	ENSMUSG00000053819
Pex5l	Pex5l	peroxisomal biogenesis factor 5-like	58869	ENSMUSG00000027674
Nedd4l	Nedd4l	neural precursor cell expressed, developmentally down-regulated gene 4-like	83814	ENSMUSG00000024589
Arl13b	Arl13b	ADP-ribosylation factor-like 13B	68146	ENSMUSG00000022911
Smurf1	Smurf1	SMAD specific E3 ubiquitin protein ligase 1	75788	ENSMUSG00000038780
Rps6kb1	Rps6kb1	ribosomal protein S6 kinase, polypeptide 1	72508	ENSMUSG00000020516
Epb4.1	Epb4.1	erythrocyte protein band 4.1	269587	ENSMUSG00000028906
Cdk11b	Cdk11b	cyclin-dependent kinase 11B	12537	ENSMUSG00000029062
Rims2	Rims2	regulating synaptic membrane exocytosis 2	116838	ENSMUSG00000037386
Snrnp70	Snrnp70	small nuclear ribonucleoprotein 70 (U1)	20637	ENSMUSG00000063511
Stxbp5	Stxbp5	syntaxin binding protein 5 (tomosyn)	78808	ENSMUSG00000019790
Iqsec1	Iqsec1	IQ motif and Sec7 domain 1	232227	ENSMUSG00000034312
Fbxo8	Fbxo8	F-box protein 8	50753	ENSMUSG00000038206
Syne1	Syne1	synaptic nuclear envelope 1	64009	ENSMUSG00000019769,ENSMUSG00000096054
Prom1	Prom1	prominin 1	19126	ENSMUSG00000029086
2210018M11Rik	2210018M11Rik	RIKEN cDNA 2210018M11 gene	233545	ENSMUSG00000035401
Meis2	Meis2	Meis homeobox 2	17536	ENSMUSG00000027210
Ubr5	Ubr5	ubiquitin protein ligase E3 component n-recognin 5	70790	ENSMUSG00000037487
Dph3	Dph3	DPH3 homolog (KTI11, S. cerevisiae)	105638	ENSMUSG00000021905
Add1	Add1	adducin 1 (alpha)	11518	ENSMUSG00000029106
Gtf2a2	Gtf2a2	general transcription factor II A, 2	235459	ENSMUSG00000033543
Lrrfip2	Lrrfip2	leucine rich repeat (in FLII) interacting protein 2	71268	ENSMUSG00000032497
Ncam1	Ncam1	neural cell adhesion molecule 1	17967	ENSMUSG00000039542
Med24	Med24	mediator complex subunit 24	23989	ENSMUSG00000017210
Dmd	Dmd	dystrophin, muscular dystrophy	13405	ENSMUSG00000045103
Hsf2	Hsf2	heat shock factor 2	15500	ENSMUSG00000019878
Tfap2b	Tfap2b	transcription factor AP-2 beta	21419	ENSMUSG00000025927
Gls	Gls	glutaminase	14660	ENSMUSG00000026103
Pi4kb	Pi4kb	phosphatidylinositol 4-kinase, catalytic, beta polypeptide	107650	ENSMUSG00000038861
Mef2a	Mef2a	myocyte enhancer factor 2A	17258	ENSMUSG00000030557
Bin1	Bin1	bridging integrator 1	30948	ENSMUSG00000024381
Mif4gd	Mif4gd	MIF4G domain containing	69674	ENSMUSG00000020743
Dvl2	Dvl2	dishevelled 2, dsh homolog (Drosophila)	13543	ENSMUSG00000020888
Clasp2	Clasp2	CLIP associating protein 2	76499	ENSMUSG00000033392
Msl3	Msl3	male-specific lethal 3 homolog (Drosophila)	17692	ENSMUSG00000031358
Ank2	Ank2	ankyrin 2, brain	109676	ENSMUSG00000032826
Lbh	Lbh	limb-bud and heart	77889	ENSMUSG00000024063
Pstk	Pstk	phosphoseryl-tRNA kinase	214580	ENSMUSG00000063179
Smad2	Smad2	SMAD family member 2	17126	ENSMUSG00000024563
Ick	Ick	intestinal cell kinase	56542	ENSMUSG00000009828
Map2k7	Map2k7	mitogen-activated protein kinase kinase 7	26400	ENSMUSG00000002948
Cdc42bpa	Cdc42bpa	CDC42 binding protein kinase alpha	226751	ENSMUSG00000026490
Prkd1	Prkd1	protein kinase D1	18760	ENSMUSG00000002688
Akap11	Akap11	A kinase (PRKA) anchor protein 11	219181	ENSMUSG00000022016
Rtn4	Rtn4	reticulon 4	68585	ENSMUSG00000020458
Zfp532	Zfp532	zinc finger protein 532	328977	ENSMUSG00000042439
Mbnl1	Mbnl1	muscleblind-like 1 (Drosophila)	56758	ENSMUSG00000027763
Ablim1	Ablim1	actin-binding LIM protein 1	226251	ENSMUSG00000025085
Faim	Faim	Fas apoptotic inhibitory molecule	23873	ENSMUSG00000032463
Hivep1	Hivep1	human immunodeficiency virus type I enhancer binding protein 1	110521	ENSMUSG00000021366
Ubqln1	Ubqln1	ubiquilin 1	56085	ENSMUSG00000005312
Per3	Per3	period homolog 3 (Drosophila)	18628	ENSMUSG00000028957
Srsf9	Srsf9	serine/arginine-rich splicing factor 9	108014	ENSMUSG00000029538
Sorbs1	Sorbs1	sorbin and SH3 domain containing 1	20411	ENSMUSG00000025006
Sgip1	Sgip1	SH3-domain GRB2-like (endophilin) interacting protein 1	73094	ENSMUSG00000028524
Ank3	Ank3	ankyrin 3, epithelial	11735	ENSMUSG00000069601
Hipk1	Hipk1	homeodomain interacting protein kinase 1	15257	ENSMUSG00000008730
Trafd1	Trafd1	TRAF type zinc finger domain containing 1	231712	ENSMUSG00000042726
Sh3glb1	Sh3glb1	SH3-domain GRB2-like B1 (endophilin)	54673	ENSMUSG00000037062
Rrp1b	Rrp1b	ribosomal RNA processing 1 homolog B (S. cerevisiae)	72462	ENSMUSG00000058392
Camkk2	Camkk2	calcium/calmodulin-dependent protein kinase kinase 2, beta	207565	ENSMUSG00000029471
Ralgapa1	Ralgapa1	Ral GTPase activating protein, alpha subunit 1	56784	ENSMUSG00000021027
Plxnb2	Plxnb2	plexin B2	140570	ENSMUSG00000036606
Camsap1	Camsap1	calmodulin regulated spectrin-associated protein 1	227634	ENSMUSG00000026933
Trrap	Trrap	transformation/transcription domain-associated protein	100683	ENSMUSG00000045482
Wac	Wac	WW domain containing adaptor with coiled-coil	225131	ENSMUSG00000024283
Kidins220	Kidins220	kinase D-interacting substrate 220	77480	ENSMUSG00000036333
Csnk1g1	Csnk1g1	casein kinase 1, gamma 1	214897	ENSMUSG00000032384
Dnm1l	Dnm1l	dynamin 1-like	74006	ENSMUSG00000022789
Mllt4	Mllt4	myeloid/lymphoid or mixed-lineage leukemia (trithorax homolog, Drosophila); translocated to, 4	17356	ENSMUSG00000068036
Snap91	Snap91	synaptosomal-associated protein 91	20616	ENSMUSG00000033419
Atxn1	Atxn1	ataxin 1	20238	ENSMUSG00000046876
Cep290	Cep290	centrosomal protein 290	216274	ENSMUSG00000019971
Ppp3ca	Ppp3ca	protein phosphatase 3, catalytic subunit, alpha isoform	19055	ENSMUSG00000028161
Ncoa2	Ncoa2	nuclear receptor coactivator 2	17978	ENSMUSG00000005886
Nrbp1	Nrbp1	nuclear receptor binding protein 1	192292	ENSMUSG00000029148
Rhot1	Rhot1	ras homolog gene family, member T1	59040	ENSMUSG00000017686
Usp16	Usp16	ubiquitin specific peptidase 16	74112	ENSMUSG00000025616
Socs7	Socs7	suppressor of cytokine signaling 7	192157	ENSMUSG00000038485
Ttc3	Ttc3	tetratricopeptide repeat domain 3	22129	ENSMUSG00000040785
Agtpbp1	Agtpbp1	ATP/GTP binding protein 1	67269	ENSMUSG00000021557
Tial1	Tial1	Tia1 cytotoxic granule-associated RNA binding protein-like 1	21843	ENSMUSG00000030846
Hnrnpa2b1	Hnrnpa2b1	heterogeneous nuclear ribonucleoprotein A2/B1	53379	ENSMUSG00000004980
Tfdp2	Tfdp2	transcription factor Dp 2	211586	ENSMUSG00000032411
G3bp2	G3bp2	GTPase activating protein (SH3 domain) binding protein 2	23881	ENSMUSG00000029405
Zfp580	Zfp580	zinc finger protein 580	68992	ENSMUSG00000055633
Dixdc1	Dixdc1	DIX domain containing 1	330938	ENSMUSG00000032064
Rorb	Rorb	RAR-related orphan receptor beta	225998	ENSMUSG00000036192
Brsk2	Brsk2	BR serine/threonine kinase 2	75770	ENSMUSG00000053046
Fastk	Fastk	Fas-activated serine/threonine kinase	66587	ENSMUSG00000028959
Tbc1d7	Tbc1d7	TBC1 domain family, member 7	67046	ENSMUSG00000021368
Arid4b	Arid4b	AT rich interactive domain 4B (RBP1-like)	94246	ENSMUSG00000039219
Slc9a7	Slc9a7	solute carrier family 9 (sodium/hydrogen exchanger), member 7	236727	ENSMUSG00000037341
Zfp740	Zfp740	zinc finger protein 740	68744	ENSMUSG00000046897
Ppp2r5c	Ppp2r5c	protein phosphatase 2, regulatory subunit B (B56), gamma isoform	26931	ENSMUSG00000017843
Epb4.1l2	Epb4.1l2	erythrocyte protein band 4.1-like 2	13822	ENSMUSG00000019978
Rbm3	Rbm3	RNA binding motif protein 3	19652	ENSMUSG00000031167
Sh2b1	Sh2b1	SH2B adaptor protein 1	20399	ENSMUSG00000030733
Acsl6	Acsl6	acyl-CoA synthetase long-chain family member 6	216739	ENSMUSG00000020333
Grtp1	Grtp1	GH regulated TBC protein 1	66790	ENSMUSG00000038515
Agap1	Agap1	ArfGAP with GTPase domain, ankyrin repeat and PH domain 1	347722	ENSMUSG00000055013
Plekhg3	Plekhg3	pleckstrin homology domain containing, family G (with RhoGef domain) member 3	263406	ENSMUSG00000052609
Cspp1	Cspp1	centrosome and spindle pole associated protein 1	211660	ENSMUSG00000056763
Stxbp1	Stxbp1	syntaxin binding protein 1	20910	ENSMUSG00000026797
Pdlim5	Pdlim5	PDZ and LIM domain 5	56376	ENSMUSG00000028273
Aplp2	Aplp2	amyloid beta (A4) precursor-like protein 2	11804	ENSMUSG00000031996
Gpm6b	Gpm6b	glycoprotein m6b	14758	ENSMUSG00000031342
Clasp1	Clasp1	CLIP associating protein 1	76707	ENSMUSG00000064302
Amph	Amph	amphiphysin	218038	ENSMUSG00000021314
Mest	Mest	mesoderm specific transcript	17294	ENSMUSG00000051855
Slc12a5	Slc12a5	solute carrier family 12, member 5	57138	ENSMUSG00000017740
Cadm1	Cadm1	cell adhesion molecule 1	54725	ENSMUSG00000032076
Trp53bp1	Trp53bp1	transformation related protein 53 binding protein 1	27223	ENSMUSG00000043909
Kdm4c	Kdm4c	lysine (K)-specific demethylase 4C	76804	ENSMUSG00000028397
Pbrm1	Pbrm1	polybromo 1	66923	ENSMUSG00000042323
Pde8b	Pde8b	phosphodiesterase 8B	218461	ENSMUSG00000021684
Mpdz	Mpdz	multiple PDZ domain protein	17475	ENSMUSG00000028402
Apc	Apc	adenomatosis polyposis coli	11789	ENSMUSG00000005871
Extl3	Extl3	exostoses (multiple)-like 3	54616	ENSMUSG00000021978
Srsf3	Srsf3	serine/arginine-rich splicing factor 3	20383	ENSMUSG00000071172
Bnip2	Bnip2	BCL2/adenovirus E1B interacting protein 2	12175	ENSMUSG00000011958
Usp9x	Usp9x	ubiquitin specific peptidase 9, X chromosome	22284	ENSMUSG00000031010
Zranb1	Zranb1	zinc finger, RAN-binding domain containing 1	360216	ENSMUSG00000030967
Ezh2	Ezh2	enhancer of zeste homolog 2 (Drosophila)	14056	ENSMUSG00000029687
Fnip2	Fnip2	folliculin interacting protein 2	329679	ENSMUSG00000061175
Macf1	Macf1	microtubule-actin crosslinking factor 1	11426	ENSMUSG00000028649
Kcnab2	Kcnab2	potassium voltage-gated channel, shaker-related subfamily, beta member 2	16498	ENSMUSG00000028931
Arl6	Arl6	ADP-ribosylation factor-like 6	56297	ENSMUSG00000022722
Peg3	Peg3	paternally expressed 3	18616	ENSMUSG00000002265
Ppp1r12a	Ppp1r12a	protein phosphatase 1, regulatory (inhibitor) subunit 12A	17931	ENSMUSG00000019907
Bag6	Bag6	BCL2-associated athanogene 6	224727	ENSMUSG00000024392
Dpf3	Dpf3	D4, zinc and double PHD fingers, family 3	70127	ENSMUSG00000021221
Fbxl3	Fbxl3	F-box and leucine-rich repeat protein 3	50789	ENSMUSG00000022124
Ncor1	Ncor1	nuclear receptor co-repressor 1	20185	ENSMUSG00000018501
Zeb1	Zeb1	zinc finger E-box binding homeobox 1	21417	ENSMUSG00000024238
Cc2d2a	Cc2d2a	coiled-coil and C2 domain containing 2A	231214	ENSMUSG00000039765
Elmod1	Elmod1	ELMO/CED-12 domain containing 1	270162	ENSMUSG00000041986
Mcf2l	Mcf2l	mcf.2 transforming sequence-like	17207	ENSMUSG00000031442
Brms1l	Brms1l	breast cancer metastasis-suppressor 1-like	52592	ENSMUSG00000012076
Gdpd5	Gdpd5	glycerophosphodiester phosphodiesterase domain containing 5	233552	ENSMUSG00000035314
Rab28	Rab28	RAB28, member RAS oncogene family	100972	ENSMUSG00000029128
Meg3	Meg3	maternally expressed 3	17263	NULL
Dnajc5	Dnajc5	DnaJ (Hsp40) homolog, subfamily C, member 5	13002	ENSMUSG00000000826
Bptf	Bptf	bromodomain PHD finger transcription factor	207165	ENSMUSG00000040481
Aak1	Aak1	AP2 associated kinase 1	269774	ENSMUSG00000057230
biological process	cell morphogenesis	GO:0000902
C=379;O=33;E=15.92;R=2.07;rawP=4.88e-05;adjP=0.0039
Ext1	Ext1	exostoses (multiple) 1	14042	ENSMUSG00000061731
Stxbp1	Stxbp1	syntaxin binding protein 1	20910	ENSMUSG00000026797
Ank3	Ank3	ankyrin 3, epithelial	11735	ENSMUSG00000069601
Pdlim5	Pdlim5	PDZ and LIM domain 5	56376	ENSMUSG00000028273
Syne1	Syne1	synaptic nuclear envelope 1	64009	ENSMUSG00000019769,ENSMUSG00000096054
Pcdh15	Pcdh15	protocadherin 15	11994	ENSMUSG00000052613
Add1	Add1	adducin 1 (alpha)	11518	ENSMUSG00000029106
Plxnb2	Plxnb2	plexin B2	140570	ENSMUSG00000036606
Wasf3	Wasf3	WAS protein family, member 3	245880	ENSMUSG00000029636
Dmd	Dmd	dystrophin, muscular dystrophy	13405	ENSMUSG00000045103
Camsap1	Camsap1	calmodulin regulated spectrin-associated protein 1	227634	ENSMUSG00000026933
Cadm1	Cadm1	cell adhesion molecule 1	54725	ENSMUSG00000032076
Kidins220	Kidins220	kinase D-interacting substrate 220	77480	ENSMUSG00000036333
Apc	Apc	adenomatosis polyposis coli	11789	ENSMUSG00000005871
Snap91	Snap91	synaptosomal-associated protein 91	20616	ENSMUSG00000033419
Enah	Enah	enabled homolog (Drosophila)	13800	ENSMUSG00000022995
Dock7	Dock7	dedicator of cytokinesis 7	67299	ENSMUSG00000028556
Fgfr2	Fgfr2	fibroblast growth factor receptor 2	14183	ENSMUSG00000030849
Cep290	Cep290	centrosomal protein 290	216274	ENSMUSG00000019971
Zranb1	Zranb1	zinc finger, RAN-binding domain containing 1	360216	ENSMUSG00000030967
Ttc3	Ttc3	tetratricopeptide repeat domain 3	22129	ENSMUSG00000040785
Mef2c	Mef2c	myocyte enhancer factor 2C	17260	ENSMUSG00000005583
Smad2	Smad2	SMAD family member 2	17126	ENSMUSG00000024563
Ntng2	Ntng2	netrin G2	171171	ENSMUSG00000035513
Arl6	Arl6	ADP-ribosylation factor-like 6	56297	ENSMUSG00000022722
Rtn4	Rtn4	reticulon 4	68585	ENSMUSG00000020458
Dixdc1	Dixdc1	DIX domain containing 1	330938	ENSMUSG00000032064
Brsk2	Brsk2	BR serine/threonine kinase 2	75770	ENSMUSG00000053046
Ablim1	Ablim1	actin-binding LIM protein 1	226251	ENSMUSG00000025085
Cc2d2a	Cc2d2a	coiled-coil and C2 domain containing 2A	231214	ENSMUSG00000039765
Epb4.1l2	Epb4.1l2	erythrocyte protein band 4.1-like 2	13822	ENSMUSG00000019978
Epb4.1	Epb4.1	erythrocyte protein band 4.1	269587	ENSMUSG00000028906
Stxbp5	Stxbp5	syntaxin binding protein 5 (tomosyn)	78808	ENSMUSG00000019790
biological process	cell-cell signaling	GO:0007267
C=323;O=29;E=13.57;R=2.14;rawP=8.28e-05;adjP=0.0060
Unc13b	Unc13b	unc-13 homolog B (C. elegans)	22249	ENSMUSG00000028456
Stxbp1	Stxbp1	syntaxin binding protein 1	20910	ENSMUSG00000026797
Pdlim5	Pdlim5	PDZ and LIM domain 5	56376	ENSMUSG00000028273
Hipk1	Hipk1	homeodomain interacting protein kinase 1	15257	ENSMUSG00000008730
Ank2	Ank2	ankyrin 2, brain	109676	ENSMUSG00000032826
Mef2c	Mef2c	myocyte enhancer factor 2C	17260	ENSMUSG00000005583
Agtpbp1	Agtpbp1	ATP/GTP binding protein 1	67269	ENSMUSG00000021557
Gpm6b	Gpm6b	glycoprotein m6b	14758	ENSMUSG00000031342
Smad2	Smad2	SMAD family member 2	17126	ENSMUSG00000024563
Rtn4	Rtn4	reticulon 4	68585	ENSMUSG00000020458
Mecp2	Mecp2	methyl CpG binding protein 2	17257	ENSMUSG00000031393
Amph	Amph	amphiphysin	218038	ENSMUSG00000021314
Clstn1	Clstn1	calsyntenin 1	65945	ENSMUSG00000039953
Dmd	Dmd	dystrophin, muscular dystrophy	13405	ENSMUSG00000045103
Slc17a7	Slc17a7	solute carrier family 17 (sodium-dependent inorganic phosphate cotransporter), member 7	72961	ENSMUSG00000070570
Nptn	Nptn	neuroplastin	20320	ENSMUSG00000032336
Cacnb2	Cacnb2	calcium channel, voltage-dependent, beta 2 subunit	12296	ENSMUSG00000057914
Pex5l	Pex5l	peroxisomal biogenesis factor 5-like	58869	ENSMUSG00000027674
Tfap2b	Tfap2b	transcription factor AP-2 beta	21419	ENSMUSG00000025927
Slc12a5	Slc12a5	solute carrier family 12, member 5	57138	ENSMUSG00000017740
Kif1b	Kif1b	kinesin family member 1B	16561	ENSMUSG00000063077
Gls	Gls	glutaminase	14660	ENSMUSG00000026103
Pde8b	Pde8b	phosphodiesterase 8B	218461	ENSMUSG00000021684
Snap91	Snap91	synaptosomal-associated protein 91	20616	ENSMUSG00000033419
Meg3	Meg3	maternally expressed 3	17263	NULL
Atxn1	Atxn1	ataxin 1	20238	ENSMUSG00000046876
Fgfr2	Fgfr2	fibroblast growth factor receptor 2	14183	ENSMUSG00000030849
Ppp3ca	Ppp3ca	protein phosphatase 3, catalytic subunit, alpha isoform	19055	ENSMUSG00000028161
Rims2	Rims2	regulating synaptic membrane exocytosis 2	116838	ENSMUSG00000037386
biological process	regulation of biological process	GO:0050789
C=3318;O=173;E=139.38;R=1.24;rawP=8.10e-05;adjP=0.0060
Cd47	Cd47	CD47 antigen (Rh-related antigen, integrin-associated signal transducer)	16423	ENSMUSG00000055447
Unc13b	Unc13b	unc-13 homolog B (C. elegans)	22249	ENSMUSG00000028456
Wsb1	Wsb1	WD repeat and SOCS box-containing 1	78889	ENSMUSG00000017677
Cfh	Cfh	complement component factor h	12628	ENSMUSG00000026365
Zbtb20	Zbtb20	zinc finger and BTB domain containing 20	56490	ENSMUSG00000022708
Syne2	Syne2	synaptic nuclear envelope 2	319565	ENSMUSG00000063450
Ewsr1	Ewsr1	Ewing sarcoma breakpoint region 1	14030	ENSMUSG00000009079
Map3k7	Map3k7	mitogen-activated protein kinase kinase kinase 7	26409	ENSMUSG00000028284
Clip1	Clip1	CAP-GLY domain containing linker protein 1	56430	ENSMUSG00000049550
Mbnl2	Mbnl2	muscleblind-like 2	105559	ENSMUSG00000022139
Kifap3	Kifap3	kinesin-associated protein 3	16579	ENSMUSG00000026585
Psd	Psd	pleckstrin and Sec7 domain containing	73728	ENSMUSG00000037126
Pcp2	Pcp2	Purkinje cell protein 2 (L7)	18545	ENSMUSG00000004630
Wasf3	Wasf3	WAS protein family, member 3	245880	ENSMUSG00000029636
Stag2	Stag2	stromal antigen 2	20843	ENSMUSG00000025862
Egflam	Egflam	EGF-like, fibronectin type III and laminin G domains	268780	ENSMUSG00000042961
Nptn	Nptn	neuroplastin	20320	ENSMUSG00000032336
Map2k4	Map2k4	mitogen-activated protein kinase kinase 4	26398	ENSMUSG00000033352
Akt3	Akt3	thymoma viral proto-oncogene 3	23797	ENSMUSG00000019699
Cacna2d4	Cacna2d4	calcium channel, voltage-dependent, alpha 2/delta subunit 4	319734	ENSMUSG00000041460
Rbm25	Rbm25	RNA binding motif protein 25	67039	ENSMUSG00000010608
Fgfr2	Fgfr2	fibroblast growth factor receptor 2	14183	ENSMUSG00000030849
Dock7	Dock7	dedicator of cytokinesis 7	67299	ENSMUSG00000028556
Rab12	Rab12	RAB12, member RAS oncogene family	19328	ENSMUSG00000023460
Fam13b	Fam13b	family with sequence similarity 13, member B	225358	ENSMUSG00000036501
Mef2c	Mef2c	myocyte enhancer factor 2C	17260	ENSMUSG00000005583
Cdk13	Cdk13	cyclin-dependent kinase 13	69562	ENSMUSG00000041297
Hcn1	Hcn1	hyperpolarization-activated, cyclic nucleotide-gated K+ 1	15165	ENSMUSG00000021730
Mecp2	Mecp2	methyl CpG binding protein 2	17257	ENSMUSG00000031393
Madd	Madd	MAP-kinase activating death domain	228355	ENSMUSG00000040687
Hivep2	Hivep2	human immunodeficiency virus type I enhancer binding protein 2	15273	ENSMUSG00000015501
Cacnb2	Cacnb2	calcium channel, voltage-dependent, beta 2 subunit	12296	ENSMUSG00000057914
Camk2d	Camk2d	calcium/calmodulin-dependent protein kinase II, delta	108058	ENSMUSG00000053819
Pex5l	Pex5l	peroxisomal biogenesis factor 5-like	58869	ENSMUSG00000027674
Nedd4l	Nedd4l	neural precursor cell expressed, developmentally down-regulated gene 4-like	83814	ENSMUSG00000024589
Arl13b	Arl13b	ADP-ribosylation factor-like 13B	68146	ENSMUSG00000022911
Smurf1	Smurf1	SMAD specific E3 ubiquitin protein ligase 1	75788	ENSMUSG00000038780
Rps6kb1	Rps6kb1	ribosomal protein S6 kinase, polypeptide 1	72508	ENSMUSG00000020516
Epb4.1	Epb4.1	erythrocyte protein band 4.1	269587	ENSMUSG00000028906
Cdk11b	Cdk11b	cyclin-dependent kinase 11B	12537	ENSMUSG00000029062
Rims2	Rims2	regulating synaptic membrane exocytosis 2	116838	ENSMUSG00000037386
Snrnp70	Snrnp70	small nuclear ribonucleoprotein 70 (U1)	20637	ENSMUSG00000063511
Stxbp5	Stxbp5	syntaxin binding protein 5 (tomosyn)	78808	ENSMUSG00000019790
Iqsec1	Iqsec1	IQ motif and Sec7 domain 1	232227	ENSMUSG00000034312
Fbxo8	Fbxo8	F-box protein 8	50753	ENSMUSG00000038206
Syne1	Syne1	synaptic nuclear envelope 1	64009	ENSMUSG00000019769,ENSMUSG00000096054
Prom1	Prom1	prominin 1	19126	ENSMUSG00000029086
2210018M11Rik	2210018M11Rik	RIKEN cDNA 2210018M11 gene	233545	ENSMUSG00000035401
Meis2	Meis2	Meis homeobox 2	17536	ENSMUSG00000027210
Ubr5	Ubr5	ubiquitin protein ligase E3 component n-recognin 5	70790	ENSMUSG00000037487
Dph3	Dph3	DPH3 homolog (KTI11, S. cerevisiae)	105638	ENSMUSG00000021905
Add1	Add1	adducin 1 (alpha)	11518	ENSMUSG00000029106
Gtf2a2	Gtf2a2	general transcription factor II A, 2	235459	ENSMUSG00000033543
Lrrfip2	Lrrfip2	leucine rich repeat (in FLII) interacting protein 2	71268	ENSMUSG00000032497
Ncam1	Ncam1	neural cell adhesion molecule 1	17967	ENSMUSG00000039542
Med24	Med24	mediator complex subunit 24	23989	ENSMUSG00000017210
Dmd	Dmd	dystrophin, muscular dystrophy	13405	ENSMUSG00000045103
Hsf2	Hsf2	heat shock factor 2	15500	ENSMUSG00000019878
Tfap2b	Tfap2b	transcription factor AP-2 beta	21419	ENSMUSG00000025927
Gls	Gls	glutaminase	14660	ENSMUSG00000026103
Pi4kb	Pi4kb	phosphatidylinositol 4-kinase, catalytic, beta polypeptide	107650	ENSMUSG00000038861
Mef2a	Mef2a	myocyte enhancer factor 2A	17258	ENSMUSG00000030557
Bin1	Bin1	bridging integrator 1	30948	ENSMUSG00000024381
Mif4gd	Mif4gd	MIF4G domain containing	69674	ENSMUSG00000020743
Dvl2	Dvl2	dishevelled 2, dsh homolog (Drosophila)	13543	ENSMUSG00000020888
Clasp2	Clasp2	CLIP associating protein 2	76499	ENSMUSG00000033392
Msl3	Msl3	male-specific lethal 3 homolog (Drosophila)	17692	ENSMUSG00000031358
Ank2	Ank2	ankyrin 2, brain	109676	ENSMUSG00000032826
Lbh	Lbh	limb-bud and heart	77889	ENSMUSG00000024063
Pstk	Pstk	phosphoseryl-tRNA kinase	214580	ENSMUSG00000063179
Smad2	Smad2	SMAD family member 2	17126	ENSMUSG00000024563
Ick	Ick	intestinal cell kinase	56542	ENSMUSG00000009828
Map2k7	Map2k7	mitogen-activated protein kinase kinase 7	26400	ENSMUSG00000002948
Cdc42bpa	Cdc42bpa	CDC42 binding protein kinase alpha	226751	ENSMUSG00000026490
Prkd1	Prkd1	protein kinase D1	18760	ENSMUSG00000002688
Akap11	Akap11	A kinase (PRKA) anchor protein 11	219181	ENSMUSG00000022016
Rtn4	Rtn4	reticulon 4	68585	ENSMUSG00000020458
Zfp532	Zfp532	zinc finger protein 532	328977	ENSMUSG00000042439
Mbnl1	Mbnl1	muscleblind-like 1 (Drosophila)	56758	ENSMUSG00000027763
Ablim1	Ablim1	actin-binding LIM protein 1	226251	ENSMUSG00000025085
Faim	Faim	Fas apoptotic inhibitory molecule	23873	ENSMUSG00000032463
Hivep1	Hivep1	human immunodeficiency virus type I enhancer binding protein 1	110521	ENSMUSG00000021366
Ubqln1	Ubqln1	ubiquilin 1	56085	ENSMUSG00000005312
Per3	Per3	period homolog 3 (Drosophila)	18628	ENSMUSG00000028957
Srsf9	Srsf9	serine/arginine-rich splicing factor 9	108014	ENSMUSG00000029538
Sorbs1	Sorbs1	sorbin and SH3 domain containing 1	20411	ENSMUSG00000025006
Sgip1	Sgip1	SH3-domain GRB2-like (endophilin) interacting protein 1	73094	ENSMUSG00000028524
Ank3	Ank3	ankyrin 3, epithelial	11735	ENSMUSG00000069601
Hipk1	Hipk1	homeodomain interacting protein kinase 1	15257	ENSMUSG00000008730
Trafd1	Trafd1	TRAF type zinc finger domain containing 1	231712	ENSMUSG00000042726
Sh3glb1	Sh3glb1	SH3-domain GRB2-like B1 (endophilin)	54673	ENSMUSG00000037062
Rrp1b	Rrp1b	ribosomal RNA processing 1 homolog B (S. cerevisiae)	72462	ENSMUSG00000058392
Camkk2	Camkk2	calcium/calmodulin-dependent protein kinase kinase 2, beta	207565	ENSMUSG00000029471
Ralgapa1	Ralgapa1	Ral GTPase activating protein, alpha subunit 1	56784	ENSMUSG00000021027
Plxnb2	Plxnb2	plexin B2	140570	ENSMUSG00000036606
Camsap1	Camsap1	calmodulin regulated spectrin-associated protein 1	227634	ENSMUSG00000026933
Trrap	Trrap	transformation/transcription domain-associated protein	100683	ENSMUSG00000045482
Wac	Wac	WW domain containing adaptor with coiled-coil	225131	ENSMUSG00000024283
Kidins220	Kidins220	kinase D-interacting substrate 220	77480	ENSMUSG00000036333
Csnk1g1	Csnk1g1	casein kinase 1, gamma 1	214897	ENSMUSG00000032384
Dnm1l	Dnm1l	dynamin 1-like	74006	ENSMUSG00000022789
Mllt4	Mllt4	myeloid/lymphoid or mixed-lineage leukemia (trithorax homolog, Drosophila); translocated to, 4	17356	ENSMUSG00000068036
Snap91	Snap91	synaptosomal-associated protein 91	20616	ENSMUSG00000033419
Atxn1	Atxn1	ataxin 1	20238	ENSMUSG00000046876
Cep290	Cep290	centrosomal protein 290	216274	ENSMUSG00000019971
Ppp3ca	Ppp3ca	protein phosphatase 3, catalytic subunit, alpha isoform	19055	ENSMUSG00000028161
Ncoa2	Ncoa2	nuclear receptor coactivator 2	17978	ENSMUSG00000005886
Nrbp1	Nrbp1	nuclear receptor binding protein 1	192292	ENSMUSG00000029148
Rhot1	Rhot1	ras homolog gene family, member T1	59040	ENSMUSG00000017686
Usp16	Usp16	ubiquitin specific peptidase 16	74112	ENSMUSG00000025616
Socs7	Socs7	suppressor of cytokine signaling 7	192157	ENSMUSG00000038485
Ttc3	Ttc3	tetratricopeptide repeat domain 3	22129	ENSMUSG00000040785
Tial1	Tial1	Tia1 cytotoxic granule-associated RNA binding protein-like 1	21843	ENSMUSG00000030846
Hnrnpa2b1	Hnrnpa2b1	heterogeneous nuclear ribonucleoprotein A2/B1	53379	ENSMUSG00000004980
Tfdp2	Tfdp2	transcription factor Dp 2	211586	ENSMUSG00000032411
G3bp2	G3bp2	GTPase activating protein (SH3 domain) binding protein 2	23881	ENSMUSG00000029405
Zfp580	Zfp580	zinc finger protein 580	68992	ENSMUSG00000055633
Dixdc1	Dixdc1	DIX domain containing 1	330938	ENSMUSG00000032064
Rorb	Rorb	RAR-related orphan receptor beta	225998	ENSMUSG00000036192
Brsk2	Brsk2	BR serine/threonine kinase 2	75770	ENSMUSG00000053046
Fastk	Fastk	Fas-activated serine/threonine kinase	66587	ENSMUSG00000028959
Tbc1d7	Tbc1d7	TBC1 domain family, member 7	67046	ENSMUSG00000021368
Arid4b	Arid4b	AT rich interactive domain 4B (RBP1-like)	94246	ENSMUSG00000039219
Zfp740	Zfp740	zinc finger protein 740	68744	ENSMUSG00000046897
Ppp2r5c	Ppp2r5c	protein phosphatase 2, regulatory subunit B (B56), gamma isoform	26931	ENSMUSG00000017843
Epb4.1l2	Epb4.1l2	erythrocyte protein band 4.1-like 2	13822	ENSMUSG00000019978
Rbm3	Rbm3	RNA binding motif protein 3	19652	ENSMUSG00000031167
Sh2b1	Sh2b1	SH2B adaptor protein 1	20399	ENSMUSG00000030733
Acsl6	Acsl6	acyl-CoA synthetase long-chain family member 6	216739	ENSMUSG00000020333
Grtp1	Grtp1	GH regulated TBC protein 1	66790	ENSMUSG00000038515
Agap1	Agap1	ArfGAP with GTPase domain, ankyrin repeat and PH domain 1	347722	ENSMUSG00000055013
Plekhg3	Plekhg3	pleckstrin homology domain containing, family G (with RhoGef domain) member 3	263406	ENSMUSG00000052609
Cspp1	Cspp1	centrosome and spindle pole associated protein 1	211660	ENSMUSG00000056763
Stxbp1	Stxbp1	syntaxin binding protein 1	20910	ENSMUSG00000026797
Pdlim5	Pdlim5	PDZ and LIM domain 5	56376	ENSMUSG00000028273
Aplp2	Aplp2	amyloid beta (A4) precursor-like protein 2	11804	ENSMUSG00000031996
Gpm6b	Gpm6b	glycoprotein m6b	14758	ENSMUSG00000031342
Clasp1	Clasp1	CLIP associating protein 1	76707	ENSMUSG00000064302
Amph	Amph	amphiphysin	218038	ENSMUSG00000021314
Mest	Mest	mesoderm specific transcript	17294	ENSMUSG00000051855
Cadm1	Cadm1	cell adhesion molecule 1	54725	ENSMUSG00000032076
Trp53bp1	Trp53bp1	transformation related protein 53 binding protein 1	27223	ENSMUSG00000043909
Kdm4c	Kdm4c	lysine (K)-specific demethylase 4C	76804	ENSMUSG00000028397
Pbrm1	Pbrm1	polybromo 1	66923	ENSMUSG00000042323
Pde8b	Pde8b	phosphodiesterase 8B	218461	ENSMUSG00000021684
Apc	Apc	adenomatosis polyposis coli	11789	ENSMUSG00000005871
Extl3	Extl3	exostoses (multiple)-like 3	54616	ENSMUSG00000021978
Srsf3	Srsf3	serine/arginine-rich splicing factor 3	20383	ENSMUSG00000071172
Bnip2	Bnip2	BCL2/adenovirus E1B interacting protein 2	12175	ENSMUSG00000011958
Usp9x	Usp9x	ubiquitin specific peptidase 9, X chromosome	22284	ENSMUSG00000031010
Zranb1	Zranb1	zinc finger, RAN-binding domain containing 1	360216	ENSMUSG00000030967
Ezh2	Ezh2	enhancer of zeste homolog 2 (Drosophila)	14056	ENSMUSG00000029687
Fnip2	Fnip2	folliculin interacting protein 2	329679	ENSMUSG00000061175
Macf1	Macf1	microtubule-actin crosslinking factor 1	11426	ENSMUSG00000028649
Kcnab2	Kcnab2	potassium voltage-gated channel, shaker-related subfamily, beta member 2	16498	ENSMUSG00000028931
Arl6	Arl6	ADP-ribosylation factor-like 6	56297	ENSMUSG00000022722
Peg3	Peg3	paternally expressed 3	18616	ENSMUSG00000002265
Ppp1r12a	Ppp1r12a	protein phosphatase 1, regulatory (inhibitor) subunit 12A	17931	ENSMUSG00000019907
Bag6	Bag6	BCL2-associated athanogene 6	224727	ENSMUSG00000024392
Dpf3	Dpf3	D4, zinc and double PHD fingers, family 3	70127	ENSMUSG00000021221
Fbxl3	Fbxl3	F-box and leucine-rich repeat protein 3	50789	ENSMUSG00000022124
Ncor1	Ncor1	nuclear receptor co-repressor 1	20185	ENSMUSG00000018501
Zeb1	Zeb1	zinc finger E-box binding homeobox 1	21417	ENSMUSG00000024238
Cc2d2a	Cc2d2a	coiled-coil and C2 domain containing 2A	231214	ENSMUSG00000039765
Elmod1	Elmod1	ELMO/CED-12 domain containing 1	270162	ENSMUSG00000041986
Mcf2l	Mcf2l	mcf.2 transforming sequence-like	17207	ENSMUSG00000031442
Brms1l	Brms1l	breast cancer metastasis-suppressor 1-like	52592	ENSMUSG00000012076
Gdpd5	Gdpd5	glycerophosphodiester phosphodiesterase domain containing 5	233552	ENSMUSG00000035314
Rab28	Rab28	RAB28, member RAS oncogene family	100972	ENSMUSG00000029128
Meg3	Meg3	maternally expressed 3	17263	NULL
Dnajc5	Dnajc5	DnaJ (Hsp40) homolog, subfamily C, member 5	13002	ENSMUSG00000000826
Bptf	Bptf	bromodomain PHD finger transcription factor	207165	ENSMUSG00000040481
Aak1	Aak1	AP2 associated kinase 1	269774	ENSMUSG00000057230
biological process	organelle organization	GO:0006996
C=974;O=64;E=40.91;R=1.56;rawP=0.0001;adjP=0.0069
Cltc	Cltc	clathrin, heavy polypeptide (Hc)	67300	ENSMUSG00000047126
Sorbs1	Sorbs1	sorbin and SH3 domain containing 1	20411	ENSMUSG00000025006
Nek9	Nek9	NIMA (never in mitosis gene a)-related expressed kinase 9	217718	ENSMUSG00000034290
Stxbp1	Stxbp1	syntaxin binding protein 1	20910	ENSMUSG00000026797
Ckap5	Ckap5	cytoskeleton associated protein 5	75786	ENSMUSG00000040549
Syne1	Syne1	synaptic nuclear envelope 1	64009	ENSMUSG00000019769,ENSMUSG00000096054
Pcdh15	Pcdh15	protocadherin 15	11994	ENSMUSG00000052613
2210018M11Rik	2210018M11Rik	RIKEN cDNA 2210018M11 gene	233545	ENSMUSG00000035401
Gpm6b	Gpm6b	glycoprotein m6b	14758	ENSMUSG00000031342
Syne2	Syne2	synaptic nuclear envelope 2	319565	ENSMUSG00000063450
Map3k7	Map3k7	mitogen-activated protein kinase kinase kinase 7	26409	ENSMUSG00000028284
Sh3glb1	Sh3glb1	SH3-domain GRB2-like B1 (endophilin)	54673	ENSMUSG00000037062
Ubr5	Ubr5	ubiquitin protein ligase E3 component n-recognin 5	70790	ENSMUSG00000037487
Clip1	Clip1	CAP-GLY domain containing linker protein 1	56430	ENSMUSG00000049550
Add1	Add1	adducin 1 (alpha)	11518	ENSMUSG00000029106
Clasp1	Clasp1	CLIP associating protein 1	76707	ENSMUSG00000064302
Wasf3	Wasf3	WAS protein family, member 3	245880	ENSMUSG00000029636
Med24	Med24	mediator complex subunit 24	23989	ENSMUSG00000017210
Camsap1	Camsap1	calmodulin regulated spectrin-associated protein 1	227634	ENSMUSG00000026933
Hps3	Hps3	Hermansky-Pudlak syndrome 3 homolog (human)	12807	ENSMUSG00000027615
Stag2	Stag2	stromal antigen 2	20843	ENSMUSG00000025862
Huwe1	Huwe1	HECT, UBA and WWE domain containing 1	59026	ENSMUSG00000025261
Snx10	Snx10	sorting nexin 10	71982	ENSMUSG00000038301
Trrap	Trrap	transformation/transcription domain-associated protein	100683	ENSMUSG00000045482
Akt3	Akt3	thymoma viral proto-oncogene 3	23797	ENSMUSG00000019699
Kdm4c	Kdm4c	lysine (K)-specific demethylase 4C	76804	ENSMUSG00000028397
Wac	Wac	WW domain containing adaptor with coiled-coil	225131	ENSMUSG00000024283
Pbrm1	Pbrm1	polybromo 1	66923	ENSMUSG00000042323
Dnm1l	Dnm1l	dynamin 1-like	74006	ENSMUSG00000022789
Apc	Apc	adenomatosis polyposis coli	11789	ENSMUSG00000005871
Snap91	Snap91	synaptosomal-associated protein 91	20616	ENSMUSG00000033419
Enah	Enah	enabled homolog (Drosophila)	13800	ENSMUSG00000022995
Mef2a	Mef2a	myocyte enhancer factor 2A	17258	ENSMUSG00000030557
Kif2a	Kif2a	kinesin family member 2A	16563	ENSMUSG00000021693
Bnip2	Bnip2	BCL2/adenovirus E1B interacting protein 2	12175	ENSMUSG00000011958
Dock7	Dock7	dedicator of cytokinesis 7	67299	ENSMUSG00000028556
Fgfr2	Fgfr2	fibroblast growth factor receptor 2	14183	ENSMUSG00000030849
Usp9x	Usp9x	ubiquitin specific peptidase 9, X chromosome	22284	ENSMUSG00000031010
Zranb1	Zranb1	zinc finger, RAN-binding domain containing 1	360216	ENSMUSG00000030967
Ezh2	Ezh2	enhancer of zeste homolog 2 (Drosophila)	14056	ENSMUSG00000029687
Usp16	Usp16	ubiquitin specific peptidase 16	74112	ENSMUSG00000025616
Clasp2	Clasp2	CLIP associating protein 2	76499	ENSMUSG00000033392
Msl3	Msl3	male-specific lethal 3 homolog (Drosophila)	17692	ENSMUSG00000031358
Mef2c	Mef2c	myocyte enhancer factor 2C	17260	ENSMUSG00000005583
Agtpbp1	Agtpbp1	ATP/GTP binding protein 1	67269	ENSMUSG00000021557
Cdc42bpa	Cdc42bpa	CDC42 binding protein kinase alpha	226751	ENSMUSG00000026490
Prkd1	Prkd1	protein kinase D1	18760	ENSMUSG00000002688
Ncapd3	Ncapd3	non-SMC condensin II complex, subunit D3	78658	ENSMUSG00000035024
Rtn4	Rtn4	reticulon 4	68585	ENSMUSG00000020458
Mecp2	Mecp2	methyl CpG binding protein 2	17257	ENSMUSG00000031393
Myo18a	Myo18a	myosin XVIIIA	360013	ENSMUSG00000000631
Ppp1r12a	Ppp1r12a	protein phosphatase 1, regulatory (inhibitor) subunit 12A	17931	ENSMUSG00000019907
Dixdc1	Dixdc1	DIX domain containing 1	330938	ENSMUSG00000032064
Bag6	Bag6	BCL2-associated athanogene 6	224727	ENSMUSG00000024392
Ablim1	Ablim1	actin-binding LIM protein 1	226251	ENSMUSG00000025085
Dpf3	Dpf3	D4, zinc and double PHD fingers, family 3	70127	ENSMUSG00000021221
Ncor1	Ncor1	nuclear receptor co-repressor 1	20185	ENSMUSG00000018501
Ap1b1	Ap1b1	adaptor protein complex AP-1, beta 1 subunit	11764	ENSMUSG00000009090
Epb4.1l2	Epb4.1l2	erythrocyte protein band 4.1-like 2	13822	ENSMUSG00000019978
Rlf	Rlf	rearranged L-myc fusion sequence	109263	ENSMUSG00000049878
Sh2b1	Sh2b1	SH2B adaptor protein 1	20399	ENSMUSG00000030733
Epb4.1	Epb4.1	erythrocyte protein band 4.1	269587	ENSMUSG00000028906
Cdk11b	Cdk11b	cyclin-dependent kinase 11B	12537	ENSMUSG00000029062
Bptf	Bptf	bromodomain PHD finger transcription factor	207165	ENSMUSG00000040481
molecular function	binding	GO:0005488
C=4912;O=260;E=207.23;R=1.25;rawP=5.34e-11;adjP=1.54e-08
Cd47	Cd47	CD47 antigen (Rh-related antigen, integrin-associated signal transducer)	16423	ENSMUSG00000055447
Unc13b	Unc13b	unc-13 homolog B (C. elegans)	22249	ENSMUSG00000028456
R3hdm2	R3hdm2	R3H domain containing 2	71750	ENSMUSG00000025404
Bsg	Bsg	basigin	12215	ENSMUSG00000023175
Cfh	Cfh	complement component factor h	12628	ENSMUSG00000026365
Pcdh15	Pcdh15	protocadherin 15	11994	ENSMUSG00000052613
Zbtb20	Zbtb20	zinc finger and BTB domain containing 20	56490	ENSMUSG00000022708
Ewsr1	Ewsr1	Ewing sarcoma breakpoint region 1	14030	ENSMUSG00000009079
Map3k7	Map3k7	mitogen-activated protein kinase kinase kinase 7	26409	ENSMUSG00000028284
Mbnl2	Mbnl2	muscleblind-like 2	105559	ENSMUSG00000022139
Zcchc17	Zcchc17	zinc finger, CCHC domain containing 17	619605	ENSMUSG00000028772
Psd	Psd	pleckstrin and Sec7 domain containing	73728	ENSMUSG00000037126
Frem1	Frem1	Fras1 related extracellular matrix protein 1	329872	ENSMUSG00000059049
Larp4b	Larp4b	La ribonucleoprotein domain family, member 4B	217980	ENSMUSG00000033499
Immt	Immt	inner membrane protein, mitochondrial	76614	ENSMUSG00000052337
Cadm2	Cadm2	cell adhesion molecule 2	239857	ENSMUSG00000064115
Egflam	Egflam	EGF-like, fibronectin type III and laminin G domains	268780	ENSMUSG00000042961
Erc2	Erc2	ELKS/RAB6-interacting/CAST family member 2	238988	ENSMUSG00000040640
Rnps1	Rnps1	ribonucleic acid binding protein S1	19826	ENSMUSG00000034681
Cacna2d4	Cacna2d4	calcium channel, voltage-dependent, alpha 2/delta subunit 4	319734	ENSMUSG00000041460
Tpd52	Tpd52	tumor protein D52	21985	ENSMUSG00000027506
Dock7	Dock7	dedicator of cytokinesis 7	67299	ENSMUSG00000028556
Fgfr2	Fgfr2	fibroblast growth factor receptor 2	14183	ENSMUSG00000030849
Ehbp1	Ehbp1	EH domain binding protein 1	216565	ENSMUSG00000042302
Rab12	Rab12	RAB12, member RAS oncogene family	19328	ENSMUSG00000023460
Erlec1	Erlec1	endoplasmic reticulum lectin 1	66753	ENSMUSG00000020311
Cdk13	Cdk13	cyclin-dependent kinase 13	69562	ENSMUSG00000041297
[truncated: 3,162 more rows]
