# Supplementary material for: The Musashi 1 Controls the Splicing of Photoreceptor-Specific Exons in the Vertebrate Retina
Source: PLoS Genet. 2016 Aug 19;12(8):e1006256. doi: 10.1371/journal.pgen.1006256 (PMC4991804; doi:10.1371/journal.pgen.1006256)
Supplement: S5 Table — (XLSX) [file pgen.1006256.s013.xlsx]

## Sheet: Summary
Supplementary Table 5A: Summary of binding sites with significant enrichment in the regulated exons and/or 200nt of the adjacent introns. Positions with significant enrichment/depletion (FDR corrected p-value < 0.01) are shown in bold typeface
RNA binding protein	Upregulated exons							Downregulated exons
	Upstream intron		Exon		Downstream intron			Upstream intron		Exon		Downstream intron
	Fold enrichment	FDR	Fold enrichment	FDR	Fold enrichment	FDR		Fold enrichment	FDR	Fold enrichment	FDR	Fold enrichment	FDR
A1CF	1.1271	0.308067	1.41636	0.772243	1.14373	0.487698		0.86351	0.491035	2.38746	0.00465022	1.26472	0.255676
EIF2S1	1.17102	0.308067	1.70877	0.0496463	1.05887	0.977345		0.909528	0.524262	1.08013	0.399298	2.46157	7.09734e-05
ELAVL1/2/3	1.13512	0.15973	0.725431	0.000609892	1.08233	0.631452		1.00212	0.524262	1.8212	9.84396e-05	1.29803	0.0388236
KHDRBS1/2/3	1.14499	0.825368	1.87274	0.467915	0.787915	0.355862		2.31404	0.0124551	2.36756	0.00437532	0.790512	0.302447
LIN28	0.601121	0.0747147	0.78966	0.69669	0.845218	0.586334		1.28633	0.320373	0.545521	0.00437532	0.662503	0.255676
MEX3A/B/C/D	1.30856	0.343937	2.40781	0.668219	0.820358	0.616069		0.816719	0.570463	4.56601	0.00437532	0.571571	0.298157
MSI1/2	0.902685	0.308067	1.12555	0.914172	1.29248	3.32029e-07		0.883257	0.213944	1.44996	9.28534e-07	0.930449	0.305752
NOVA1/2	1.12339	0.119835	1.08807	0.164106	0.964163	0.0579496		1.0643	0.276913	0.993864	0.580249	1.25057	0.000320975
PCBP1/2/3	1.33876	0.00268306	0.756437	0.349479	1.08897	0.36671		0.869771	0.347736	0.772226	0.123592	1.02523	0.444576
PTBP1/2/3	1.10855	0.00141713	0.977084	0.772243	1.07182	0.0979407		1.02804	0.030173	0.930707	0.364461	1.0524	0.0100442
RBFOX1/2/3	1.80788	0.146924	2.14028	0.0583778	1.22028	0.980792		1.40418	0.320373	0.901929	0.530114	4.17819	5.43163e-07
RBM41	1.22678	0.172063	1.41636	0.787938	0.733064	0.117473		0.748659	0.347736	2.44714	0.00437532	1.13611	0.325787
SRSF2	0.839662	0.454112	0.899762	0.961674	0.866348	0.616069		0.762271	0.38608	0.395187	1.00848e-05	0.636003	0.248286
SRSF9	0.745067	0.11963	0.959242	0.914172	0.970359	0.793013		0.802391	0.20513	0.752819	0.00646724	0.726395	0.0798973

## Sheet: Binding site enrichement
Supplementary Table 5B: Binding site enrichment in the regulated exons and 200nt of the adjacent introns.
	Data set size
	Unregulated exons		Downregulated exons		Unaffected exons
	214		127		249
	Upregulated exons										Downregulated exons									Counts
	Upstream intron			Exon			Downstream Intron				Upstream intron			Exon			Downstream Intron			Upregulated exons			Downregulated exons			Unaffected exons
RBP	Fold enrichment	FDR		Fold enrichment	FDR		Fold enrichment	FDR			Fold enrichment	FDR		Fold enrichment	FDR		Fold enrichment	FDR		Upstream intron	Exon	Downstream Intron	Upstream intron	Exon	Downstream Intron	Upstream intron	Exon	Downstream Intron
A1CF	1.1271	0.308067		1.41636	0.772243		1.14373	0.487698			0.86351	0.491035		2.38746	0.00465022		1.26472	0.255676		63	20	62	29	40	41	64	17	63
ACO1	0.772525	0.299816		0.963126	0.492993		1.07162	0.276236			0.895439	0.504303		1.11614	0.31801		0.782385	0.26763		56	56	71	39	77	31	83	70	77
ANKHD1	0.16357	0.264213		0.343973	0.28881		1.39461	0.276236			0.544479	0.506584		1.01467	0.444908		0.777337	0.562862		1	2	6	2	7	2	7	7	5
CELF	0.840018	0.264213		0.960078	0.564059		1.48136	0.0394609			0.926124	0.491035		1.02751	0.445657		1.39592	0.0480662		157	63	181	104	80	102	214	79	142
CNOT4	0.343498	0.0747147		1.60521	0.0496463		0.442733	0.161874			0.952839	0.570463		0.563705	0.218346		0.647781	0.314753		6	24	8	10	10	7	20	18	21
CPEB	1.02572	0.675665		1.07718	0.653492		1.07501	0.616069			1.20097	0.20513		1.21048	0.244662		1.26317	0.187407		172	51	148	121	68	104	192	57	160
YBX1/2/3	0.839662	0.264213		0.945927	0.467915		1.0169	0.678397			1.71511	0.138321		1.18378	0.27988		1.39678	0.255676		22	33	28	27	49	23	30	42	32
DAZAP1	0.644059	0.369494		0.90293	0.467915		0.871631	0.591057			0.714629	0.504303		1.64884	0.212005		0.850213	0.472333		9	6	12	6	13	7	16	8	16
EIF2S1	1.17102	0.308067		1.70877	0.0496463		1.05887	0.977345			0.909528	0.524262		1.08013	0.399298		2.46157	7.09734e-05		45	44	41	21	33	57	44	31	45
EIF4B	0.868968	0.369494		0.988153	0.914666		0.984184	0.673289			0.808212	0.20513		0.785551	0.0266512		0.884133	0.284905		170	229	188	95	216	101	224	279	222
ELAVL1/2/3	1.13512	0.15973		0.725431	0.000609892		1.08233	0.631452			1.00212	0.524262		1.8212	9.84396e-05		1.29803	0.0388236		345	47	244	183	140	175	348	78	262
ENOX	0.512234	0.13203		1.1113	0.130328		0.79368	0.519555			0.752241	0.398763		0.494326	0.0334471		0.616182	0.248286		17	36	28	15	19	13	38	39	41
ESRP	0.645894	0.308067		1.04339	0.266347		1.56292	0.188573			0.684089	0.342592		0.541157	0.098508		1.54127	0.231652		22	26	39	14	16	23	39	30	29
FMR1	1.30856	0.350801		0.730944	0.668222		0.736044	0.537624			1.08896	0.506584		0.471097	0.0629857		0.453447	0.217525		16	17	19	8	13	7	14	28	30
FUS	0.765276	0.0747147		1.10358	0.181491		1.00118	0.42114			0.982007	0.552079		0.859651	0.244662		0.866512	0.26763		131	132	199	101	122	103	196	144	231
FXR1	1.47213	0.264213		3.00977	0.0596488		0.739566	0.591162			0.544479	0.506584		1.69112	0.218346		0.530003	0.342313		9	15	7	2	10	3	7	6	11
FXR2	1.52666	0.369494		0.912051	0.771987		0.940808	0.759936			1.69394	0.281614		0.707194	0.244662		0.462701	0.248286		12	25	17	8	23	5	9	33	21
G3BP	0.641196	0.369494		1.80586	0.0407947		1.485	0.185463			0.609817	0.347736		0.830184	0.399298		1.07963	0.411226		14	33	23	8	18	10	25	22	18
HNRNPA	1.06866	0.439885		0.90293	0.582296		1.05652	0.443999			1.01636	0.510172		1.09923	0.399298		0.883338	0.472333		14	9	20	8	13	10	15	12	22
HNRNPC	1.04246	0.521701		0.802605	0.305948		0.677172	0.0111211			1.10928	0.38608		1.19916	0.27988		1.17825	0.255676		122	22	74	78	39	77	134	33	127
HNRNPD	0.992327	0.676245		0.668837	0.473357		1.79609	0.0979407			0.762271	0.510172		1.01467	0.445657		0.883338	0.53841		13	5	17	6	9	5	15	9	11
HNRNPH/F	0.597388	0.264213		0.776714	0.612592		1.38354	0.0979407			0.994267	0.586272		0.654626	0.212005		0.462701	0.248286		12	20	25	12	20	5	23	31	21
hnRNPK	1.3939	0.264213		1.05342	0.517367		0.86087	0.666679			0.994267	0.586272		0.972392	0.530114		0.50383	0.248286		28	21	20	12	23	7	23	24	27
HNRNPL	1.23884	0.319382		1.17883	0.564059		0.7123	0.162144			1.18714	0.363334		1.28948	0.198885		0.940327	0.472333		66	47	38	38	61	30	61	48	62
HNRNPR	1.20526	0.369494		1.26618	0.51125		0.865174	0.304039			1.27045	0.303151		1.39954	0.0730282		1.01486	0.470409		60	61	67	38	80	47	57	58	90
IGF2BP	1.26767	0.343937		1.40456	0.441446		0.804582	0.276236			1.3612	0.18076		1.522	0.022408		0.84087	0.298157		93	70	72	60	90	45	84	60	104
KHDRBS1/2/3	1.14499	0.825368		1.87274	0.467915		0.787915	0.355862			2.31404	0.0124551		2.36756	0.00437532		0.790512	0.302447		28	28	40	34	42	24	28	18	59
LIN28	0.601121	0.0747147		0.78966	0.69669		0.845218	0.586334			1.28633	0.320373		0.545521	0.00437532		0.662503	0.255676		21	61	32	27	50	15	40	93	44
MATR3	1.10095	0.760527		2.51726	0.0596488		1.3282	0.333603			1.97897	0.0716922		1.66037	0.169782		1.29556	0.284905		25	23	24	27	18	14	26	11	21
MBNL1/2/3	1.07582	0.369494		0.788832	0.0181659		1.09572	0.188573			1.11493	0.18076		0.899114	0.168993		1.06855	0.255676		591	420	643	368	568	375	629	641	682
MEX3A/B/C/D	1.30856	0.343937		2.40781	0.668219		0.820358	0.616069			0.816719	0.570463		4.56601	0.00437532		0.571571	0.298157		8	8	12	3	18	5	7	4	17
MSI1/2	0.902685	0.308067		1.12555	0.914172		1.29248	3.32029e-07			0.883257	0.213944		1.44996	9.28534e-07		0.930449	0.305752		529	316	734	311	483	316	671	338	660
NONO	0.787183	0.428058		0.898917	0.772243		1.18293	0.170272			0.6253	0.20513		0.689975	0.0874879		0.763456	0.284905		44	56	57	21	51	22	64	75	56
NOVA1/2	1.12339	0.119835		1.08807	0.164106		0.964163	0.0579496			1.0643	0.276913		0.993864	0.580249		1.25057	0.000320975		780	573	633	444	621	491	795	634	763
PABPC/PABPN	1.09971	0.448981		1.08168	0.467915		0.759349	0.0579496			1.20585	0.20513		1.06103	0.339668		0.874891	0.26763		170	177	164	112	206	113	177	197	251
PCBP1/2/3	1.33876	0.00268306		0.756437	0.349479		1.08897	0.36671			0.869771	0.347736		0.772226	0.123592		1.02523	0.444576		228	71	119	89	86	67	195	113	127
PPRC1	0.763329	0.308067		0.343973	0.130328		0.12913	0.0979407			2.85852	0.110424		0.942193	0.530114		0.647781	0.43732		4	4	1	9	13	3	6	14	9
PSPC1	0.801495	0.369494		0.77394	0.564059		1.09935	0.254122			0.952839	0.552079		0.724764	0.270248		0.630273	0.255676		28	18	35	20	20	12	40	28	37
PTBP1/2/3	1.10855	0.00141713		0.977084	0.772243		1.07182	0.0979407			1.02804	0.030173		0.930707	0.364461		1.0524	0.0100442		2981	1736	2420	1661	1962	1421	3079	2139	2624
QKI	1.6357	0.308067		0.802605	0.261296		0.645652	0.188573			1.3612	0.38608		4.05868	0.0196493		2.15927	0.187407		10	2	5	5	12	10	7	3	9
RALY	1.22133	0.369494		0.630618	0.167558		0.845218	0.162144			1.37632	0.150416		1.30458	0.250224		1.28715	0.248286		96	11	56	65	27	51	90	21	77
RBFOX1/2/3	1.80788	0.146924		2.14028	0.0583778		1.22028	0.980792			1.40418	0.320373		0.901929	0.530114		4.17819	5.43163e-07		30	16	21	14	8	43	19	9	20
RBM28	0.620205	0.308067		0.963126	0.653492		1.62	0.0281576			0.873436	0.524262		1.01467	0.450564		0.647781	0.26763		13	12	46	11	15	11	24	15	33
RBM3	0.490711	0.454112		0.451465	0.467915		0.968479	0.71811			0.27224	0.363334		0.634169	0.39175		0.647781	0.472333		3	3	5	1	5	2	7	8	6
RBM38/24	1.06222	0.585827		0.856626	0.441446		1.2797	0.147066			1.2628	0.254203		1.0537	0.416089		1.09177	0.361118		77	37	98	55	54	50	83	52	89
RBM41	1.22678	0.172063		1.41636	0.787938		0.733064	0.117473			0.748659	0.347736		2.44714	0.00437532		1.13611	0.325787		60	20	41	22	41	38	56	17	65
RBM42	0.875583	0.369494		0.648258	0.28881		0.528261	0.142007			1.45728	0.313699		1.32688	0.270248		1.94334	0.218706		13	7	5	13	17	11	17	13	11
RBM45	1.14499	0.308067		1.20391	0.582296		0.387391	0.61743			0	0.655851		1.522	0.250224		0	0.369096		1	6	1	0	9	0	1	6	3
RBM46/47	0.85354	0.383946		1.22431	0.441446		0.974176	0.513466			0.935514	0.524262		1.18665	0.250224		1.11456	0.345571		41	60	57	27	69	39	55	59	68
RBM5	2.1092	0.0174003		1.42568	0.0496463		0.913137	0.519555			0.902689	0.552079		0.694248	0.218157		1.04108	0.43732		35	45	22	9	26	15	19	38	28
RBM6	0.343498	0.0333941		1.77418	0.130328		1.07609	0.591057			0.889316	0.524262		1.28169	0.270248		1.29556	0.268065		9	28	25	14	24	18	30	19	27
RBM8A	0.763329	0.308067		1.80586	0.642605		0	0.147066			4.44658	0.0716922		3.55134	0.0714375		0.32389	0.345571		2	3	0	7	7	1	3	2	6
RBMS	0.848143	0.437014		1.20391	0.858824		1.25515	0.179219			0.811678	0.43058		2.31924	0.0129979		0.932805	0.472333		40	14	54	23	32	24	54	14	50
RBMX/Y	1.0054	0.347932		1.03488	0.133036		0.906661	0.0579496			0.887576	0.213944		0.89506	0.123592		1.08331	0.248286		641	649	550	340	666	393	730	755	705
SAMD4	0.77696	0.506133		0.781758	0.517367		1.02271	0.355007			0.476419	0.0846089		0.698409	0.0907128		0.699603	0.261944		38	50	44	14	53	18	56	77	50
SART3	1.17594	0.308067		1.04956	0.441446		0.622593	0.161874			0.875582	0.510172		0.780515	0.27988		0.694051	0.255676		38	34	30	17	30	20	37	39	56
SF3B4	1.03659	0.585827		0.788767	0.167558		0.915212	0.254122			1.16145	0.296133		1.06132	0.396251		1.12957	0.26763		153	57	126	103	91	93	169	87	160
SFPQ	0.801495	0.369494		0.77394	0.564059		1.09935	0.254122			0.952839	0.552079		0.724764	0.270248		0.630273	0.255676		28	18	35	20	20	12	40	28	37
SNRNP70	1.04958	0.369494		1.11791	0.428391		0.751995	0.398306			0.635226	0.496342		0.724764	0.375706		1.02883	0.43732		11	13	11	4	10	9	12	14	17
SNRNPA/B2	0.80823	0.437014		0.963126	0.653492		1.16217	0.443999			0.784691	0.472271		0.980847	0.530114		1.19108	0.323794		24	24	31	14	29	19	34	30	31
SRSF1	0.681198	0.11963		0.942188	0.817504		1.19018	0.0979407			0.989023	0.570463		0.742621	0.0598429		0.702413	0.248286		47	108	85	41	101	30	79	138	83
SRSF12	0.623224	0.208859		1.07161	0.285158		0.70741	0.246378			0.57894	0.110424		0.813966	0.236599		0.70411	0.248286		43	81	42	24	73	25	79	91	69
SRSF2	0.839662	0.454112		0.899762	0.961674		0.866348	0.616069			0.762271	0.38608		0.395187	1.00848e-05		0.636003	0.248286		33	71	41	18	37	18	45	95	55
SRSF3	0.880764	0.643171		1.36808	0.12354		0.774783	0.443999			0.586362	0.441505		0.645699	0.246521		1.13362	0.373761		10	25	8	4	14	7	13	22	12
SRSF4/6	0.835535	0.269768		0.907561	0.772243		1.34707	0.086291			1.49364	0.20513		0.686853	0.103288		0.70667	0.26763		27	49	51	29	44	16	37	65	44
SRSF9	0.745067	0.11963		0.959242	0.914172		0.970359	0.793013			0.802391	0.20513		0.752819	0.00646724		0.726395	0.0798973		136	247	172	88	230	77	209	310	206
STAR-PAP	0.686996	0.415672		0.481563	0.185686		1.74326	0.494331			0.762271	0.510172		1.42054	0.250224		2.91501	0.0798973		9	4	9	6	14	9	15	10	6
TARDBP	0.482102	0.15973		1.26124	0.467915		0.610142	0.147066			0.551644	0.20513		1.20794	0.311398		0.874504	0.43732		16	22	21	11	25	18	38	21	40
TIA1/1L	1.04543	0.564313		0.541758	0.0496463		0.781294	0.0579496			1.15998	0.320373		1.11614	0.364461		1.24113	0.248286		126	18	80	84	44	76	138	40	119
U2AF2	1.05939	0.585827		0.730944	0.185686		0.70514	0.0365601			1.24671	0.224878		1.30458	0.244245		1.31012	0.231652		99	17	54	70	36	60	107	28	89
YTHDC1	0.986898	0.521701		1.08294	0.465161		1.00291	0.620514			0.996693	0.570463		1.03894	0.396251		1.05084	0.361118		206	188	233	125	214	146	239	209	270
ZC3H10	0.508886	0.369494		0.770501	0.467915		0.415062	0.188573			0.635226	0.506584		0.933496	0.494169		0.694051	0.405346		4	16	5	3	23	5	9	25	14
ZCRB1	0.708805	0.350801		0.656677	0.467915		0.726359	0.355007			0.998212	0.586859		1.01467	0.446296		0.789483	0.369096		13	6	20	11	11	13	21	11	32
ZFP36	0.858745	0.369494		4.21367	0.441446		0.715184	0.276236			1.33397	0.347736		5.58068	0.011588		1.49488	0.261944		15	7	8	14	11	10	20	2	13
ZNF638	0.824395	0.415672		0.963126	0.772243		1.90174	0.304039			0.990952	0.586272		0.710269	0.399298		2.47335	0.0691054		18	8	18	13	7	14	25	10	11
