# Supplementary material for: The Musashi 1 Controls the Splicing of Photoreceptor-Specific Exons in the Vertebrate Retina
Source: PLoS Genet. 2016 Aug 19;12(8):e1006256. doi: 10.1371/journal.pgen.1006256 (PMC4991804; doi:10.1371/journal.pgen.1006256)
Supplement: S6 Table — (XLSX) [file pgen.1006256.s014.xlsx]

## Sheet: RBPs
Supplementary Figure 6. List of known and potential splicing regulators.
EntrezGene ID	Associated Gene Name	MGI Description
66185	1110037F02Rik	RIKEN cDNA 1110037F02 gene
76669	1700128F08Rik	RIKEN cDNA 1700128F08 gene
68544	2310036O22Rik	RIKEN cDNA 2310036O22 gene
	4932415D10Rik	RIKEN cDNA 4932415D10 gene
69865	A1cf	APOBEC1 complementation factor
170760	Acbd3	acyl-Coenzyme A binding domain containing 3
56215	Acin1	apoptotic chromatin condensation inducer 1
238880	Actbl2	actin, beta-like 2
56456	Actl6a	actin-like 6A
21744	Adad1	adenosine deaminase domain containing 1 (testis specific)
75773	Adad2	adenosine deaminase domain containing 2
56417	Adar	adenosine deaminase, RNA-specific
110532	Adarb1	adenosine deaminase, RNA-specific, B1
94191	Adarb2	adenosine deaminase, RNA-specific, B2
30947	Adat1	adenosine deaminase, tRNA-specific 1
66757	Adat2	adenosine deaminase, tRNA-specific 2
66549	Aggf1	angiogenic factor with G patch and FHA domains 1
66395	Ahnak	AHNAK nucleoprotein (desmoyokin)
11640	Akap1	A kinase (PRKA) anchor protein 1
75547	Akap13	A kinase (PRKA) anchor protein 13
56399	Akap8	A kinase (PRKA) anchor protein 8
21681	Alyref	Aly/REF export factor
56009	Alyref2	Aly/REF export factor 2
108857	Ankhd1	ankyrin repeat and KH domain containing 1
81702	Ankrd17	ankyrin repeat domain 17
224650	Anks1	ankyrin repeat and SAM domain containing 1
77531	Anks1b	ankyrin repeat and sterile alpha motif domain containing 1B
72615	Anks3	ankyrin repeat and sterile alpha motif domain containing 3
72074	Anks4b	ankyrin repeat and sterile alpha motif domain containing 4B
75691	Anks6	ankyrin repeat and sterile alpha motif domain containing 6
16952	Anxa1	annexin A1
11792	Apex1	apurinic/apyrimidinic endonuclease 1
11834	Aqr	aquarius
69710	Arap1	ArfGAP with RhoGAP domain, ankyrin repeat and PH domain 1
212285	Arap2	ArfGAP with RhoGAP domain, ankyrin repeat and PH domain 2
106952	Arap3	ArfGAP with RhoGAP domain, ankyrin repeat and PH domain 3
234023	Arglu1	arginine and glutamate rich 1
102098	Arhgef18	rho/rac guanine nucleotide exchange factor (GEF) 18
93760	Arid1a	AT rich interactive domain 1A (SWI-like)
239985	Arid1b	AT rich interactive domain 1B (SWI-like)
77044	Arid2	AT rich interactive domain 2 (ARID, RFX-like)
65105	Arl6ip4	ADP-ribosylation factor-like 6 interacting protein 4
74100	Arpp21	cyclic AMP-regulated phosphoprotein, 21
69090	Ascc1	activating signal cointegrator 1 complex subunit 1
77987	Ascc3	activating signal cointegrator 1 complex subunit 3
68938	Aspscr1	alveolar soft part sarcoma chromosome region, candidate 1 (human)
74068	Asz1	ankyrin repeat, SAM and basic leucine zipper domain containing 1
108147	Atic	5-aminoimidazole-4-carboxamide ribonucleotide formyltransferase/IMP cyclohydrolase
22589	Atrx	alpha thalassemia/mental retardation syndrome X-linked homolog (human)
319974	Auts2	autism susceptibility candidate 2
213539	Bag2	BCL2-associated athanogene 2
228536	Bahd1	bromo adjacent homology domain containing 1
227707	BC005624	cDNA sequence BC005624
68183	Bcas2	breast carcinoma amplified sequence 2
72567	Bclaf1	BCL2-associated transcription factor 1
67118	Bfar	bifunctional apoptosis regulator
83675	Bicc1	bicaudal C homolog 1 (Drosophila)
12144	Blm	Bloom syndrome, RecQ helicase-like
75388	Boll	bol, boule-like (Drosophila)
56710	Brinp1	bone morphogenic protein/retinoic acid inducible neural specific 1
67832	Brix1	BRX1, biogenesis of ribosomes, homolog (S. cerevisiae)
268936	Brpf3	bromodomain and PHD finger containing, 3
107182	Btaf1	BTAF1 RNA polymerase II, B-TFIID transcription factor-associated, (Mot1 homolog, S. cerevisiae)
68815	Btbd10	BTB (POZ) domain containing 10
231889	Bud31	BUD31 homolog (yeast)
77644	C330007P06Rik	RIKEN cDNA C330007P06 gene
320827	C530008M17Rik	RIKEN cDNA C530008M17 gene
70312	Cactin	cactin, spliceosome C complex subunit
52502	Carhsp1	calcium regulated heat stable protein 1
268932	Caskin1	CASK interacting protein 1
140721	Caskin2	CASK-interacting protein 2
30951	Cbx8	chromobox 8
67500	Ccar1	cell division cycle and apoptosis regulator 1
67736	Ccdc130	coiled-coil domain containing 130
380768	Ccdc177	coiled-coil domain containing 177
237859	Ccdc55	coiled-coil domain containing 55
71276	Ccdc57	coiled-coil domain containing 57
232933	Ccdc61	coiled-coil domain containing 61
78317	Ccdc88b	coiled-coil domain containing 88B
12447	Ccne1	cyclin E1
12454	Ccnk	cyclin K
56706	Ccnl1	cyclin L1
56036	Ccnl2	cyclin L2
70233	Cd2bp2	CD2 antigen (cytoplasmic tail) binding protein 2
72269	Cda	cytidine deaminase
71891	Cdadc1	cytidine and dCMP deaminase domain containing 1
71713	Cdc40	cell division cycle 40
71702	Cdc5l	cell division cycle 5-like (S. pombe)
12537	Cdk11b	cyclin-dependent kinase 11B
69131	Cdk12	cyclin-dependent kinase 12
69562	Cdk13	cyclin-dependent kinase 13
66971	Cdk5rap1	CDK5 regulatory subunit associated protein 1
68916	Cdkal1	CDK5 regulatory subunit associated protein 1-like 1
70925	Cdkn2aip	CDKN2A interacting protein
72355	Cdpf1	cysteine rich, DPF motif domain containing 1
13046	Celf1	CUGBP, Elav-like family member 1
14007	Celf2	CUGBP, Elav-like family member 2
78784	Celf3	CUGBP, Elav-like family member 3
108013	Celf4	CUGBP, Elav-like family member 4
319586	Celf5	CUGBP, Elav-like family member 5
76183	Celf6	CUGBP, Elav-like family member 6
107934	Celsr3	cadherin, EGF LAG seven-pass G-type receptor 3 (flamingo homolog, Drosophila)
228094	Cerkl	ceramide kinase-like
14894	Cfap20	cilia and flagella associated protein 20
12648	Chd1	chromodomain helicase DNA binding protein 1
68058	Chd1l	chromodomain helicase DNA binding protein 1-like
244059	Chd2	chromodomain helicase DNA binding protein 2
107932	Chd4	chromodomain helicase DNA binding protein 4
269610	Chd5	chromodomain helicase DNA binding protein 5
71389	Chd6	chromodomain helicase DNA binding protein 6
320790	Chd7	chromodomain helicase DNA binding protein 7
109151	Chd9	chromodomain helicase DNA binding protein 9
27967	Cherp	calcium homeostasis endoplasmic reticulum protein
66511	Chtop	chromatin target of PRMT1
66935	Cir1	corepressor interacting with RBPJ, 1
12696	Cirbp	cold inducible RNA binding protein
68379	Ciz1	CDKN1A interacting zinc finger protein 1
53609	Clasrp	CLK4-associating serine/arginine rich protein
12747	Clk1	CDC-like kinase 1
12748	Clk2	CDC-like kinase 2
102414	Clk3	CDC-like kinase 3
12750	Clk4	CDC like kinase 4
12785	Cnbp	cellular nucleic acid binding protein
245684	Cnksr2	connector enhancer of kinase suppressor of Ras 2
215748	Cnksr3	Cnksr family member 3
53621	Cnot4	CCR4-NOT transcription complex, subunit 4
231207	Cpeb2	cytoplasmic polyadenylation element binding protein 2
208922	Cpeb3	cytoplasmic polyadenylation element binding protein 3
67579	Cpeb4	cytoplasmic polyadenylation element binding protein 4
94230	Cpsf1	cleavage and polyadenylation specific factor 1
54188	Cpsf4	cleavage and polyadenylation specific factor 4
432508	Cpsf6	cleavage and polyadenylation specific factor 6
269061	Cpsf7	cleavage and polyadenylation specific factor 7
213573	Cracr2b	calcium release activated channel regulator 2B
12914	Crebbp	CREB binding protein
56724	Cript	cysteine-rich PDZ-binding protein
66877	Crnkl1	Crn, crooked neck-like 1 (Drosophila)
105859	Csdc2	cold shock domain containing C2, RNA binding
229663	Csde1	cold shock domain containing E1, RNA binding
104318	Csnk1d	casein kinase 1, delta
108062	Cstf2	cleavage stimulation factor, 3' pre-RNA subunit 2
83410	Cstf2t	cleavage stimulation factor, 3' pre-RNA subunit 2, tau
228410	Cstf3	cleavage stimulation factor, 3' pre-RNA, subunit 3
67181	Ctdnep1	CTD nuclear envelope phosphatase 1
67655	Ctdp1	CTD (carboxy-terminal domain, RNA polymerase II, polypeptide A) phosphatase, subunit 1
227292	Ctdsp1	CTD (carboxy-terminal domain, RNA polymerase II, polypeptide A) small phosphatase 1
52468	Ctdsp2	CTD (carboxy-terminal domain, RNA polymerase II, polypeptide A) small phosphatase 2
69274	Ctdspl	CTD (carboxy-terminal domain, RNA polymerase II, polypeptide A) small phosphatase-like
329506	Ctdspl2	CTD (carboxy-terminal domain, RNA polymerase II, polypeptide A) small phosphatase like 2
66642	Ctnnbl1	catenin, beta like 1
66070	Cwc15	CWC15 homolog (S. cerevisiae)
67285	Cwc27	CWC27 spliceosome-associated protein homolog (S. cerevisiae)
74322	Cxxc1	CXXC finger 1 (PHD domain)
110957	D1Pas1	DNA segment, Chr 1, Pasteur Institute 1
227695	D2Wsu81e	DNA segment, Chr 2, Wayne State University 81, expressed
233865	D430042O09Rik	RIKEN cDNA D430042O09 gene
70248	Dazap1	DAZ associated protein 1
13164	Dazl	deleted in azoospermia-like
320685	Dctd	dCMP deaminase
13194	Ddb1	damage specific DNA binding protein 1
107986	Ddb2	damage specific DNA binding protein 2
72108	Ddhd2	DDHD domain containing 2
104721	Ddx1	DEAD (Asp-Glu-Ala-Asp) box polypeptide 1
77591	Ddx10	DEAD (Asp-Glu-Ala-Asp) box polypeptide 10
67040	Ddx17	DEAD (Asp-Glu-Ala-Asp) box polypeptide 17
66942	Ddx18	DEAD (Asp-Glu-Ala-Asp) box polypeptide 18
13680	Ddx19a	DEAD (Asp-Glu-Ala-Asp) box polypeptide 19a
234733	Ddx19b	DEAD (Asp-Glu-Ala-Asp) box polypeptide 19b
53975	Ddx20	DEAD (Asp-Glu-Ala-Asp) box polypeptide 20
56200	Ddx21	DEAD (Asp-Glu-Ala-Asp) box polypeptide 21
74351	Ddx23	DEAD (Asp-Glu-Ala-Asp) box polypeptide 23
27225	Ddx24	DEAD (Asp-Glu-Ala-Asp) box polypeptide 24
30959	Ddx25	DEAD (Asp-Glu-Ala-Asp) box polypeptide 25
228889	Ddx27	DEAD (Asp-Glu-Ala-Asp) box polypeptide 27
71986	Ddx28	DEAD (Asp-Glu-Ala-Asp) box polypeptide 28
227674	Ddx31	DEAD/H (Asp-Glu-Ala-Asp/His) box polypeptide 31
68278	Ddx39	DEAD (Asp-Glu-Ala-Asp) box polypeptide 39
53817	Ddx39b	DEAD (Asp-Glu-Ala-Asp) box polypeptide 39B
13205	Ddx3x	DEAD/H (Asp-Glu-Ala-Asp/His) box polypeptide 3, X-linked
26900	Ddx3y	DEAD (Asp-Glu-Ala-Asp) box polypeptide 3, Y-linked
13206	Ddx4	DEAD (Asp-Glu-Ala-Asp) box polypeptide 4
72935	Ddx41	DEAD (Asp-Glu-Ala-Asp) box polypeptide 41
72047	Ddx42	DEAD (Asp-Glu-Ala-Asp) box polypeptide 42
100048658	Ddx43	DEAD (Asp-Glu-Ala-Asp) box polypeptide 43
212880	Ddx46	DEAD (Asp-Glu-Ala-Asp) box polypeptide 46
67755	Ddx47	DEAD (Asp-Glu-Ala-Asp) box polypeptide 47
234374	Ddx49	DEAD (Asp-Glu-Ala-Asp) box polypeptide 49
94213	Ddx50	DEAD (Asp-Glu-Ala-Asp) box polypeptide 50
69663	Ddx51	DEAD (Asp-Glu-Ala-Asp) box polypeptide 51
78394	Ddx52	DEAD (Asp-Glu-Ala-Asp) box polypeptide 52
71990	Ddx54	DEAD (Asp-Glu-Ala-Asp) box polypeptide 54
67848	Ddx55	DEAD (Asp-Glu-Ala-Asp) box polypeptide 55
52513	Ddx56	DEAD (Asp-Glu-Ala-Asp) box polypeptide 56
230073	Ddx58	DEAD (Asp-Glu-Ala-Asp) box polypeptide 58
67997	Ddx59	DEAD (Asp-Glu-Ala-Asp) box polypeptide 59
13209	Ddx6	DEAD (Asp-Glu-Ala-Asp) box polypeptide 6
234311	Ddx60	DEAD (Asp-Glu-Ala-Asp) box polypeptide 60
110052	Dek	DEK oncogene (DNA binding)
68184	Denr	density-regulated protein
27886	Dgcr14	DiGeorge syndrome critical region gene 14
94223	Dgcr8	DiGeorge syndrome critical region gene 8
13204	Dhx15	DEAH (Asp-Glu-Ala-His) box polypeptide 15
69192	Dhx16	DEAH (Asp-Glu-Ala-His) box polypeptide 16
218629	Dhx29	DEAH (Asp-Glu-Ala-His) box polypeptide 29
72831	Dhx30	DEAH (Asp-Glu-Ala-His) box polypeptide 30
216877	Dhx33	DEAH (Asp-Glu-Ala-His) box polypeptide 33
71723	Dhx34	DEAH (Asp-Glu-Ala-His) box polypeptide 34
71715	Dhx35	DEAH (Asp-Glu-Ala-His) box polypeptide 35
72162	Dhx36	DEAH (Asp-Glu-Ala-His) box polypeptide 36
208144	Dhx37	DEAH (Asp-Glu-Ala-His) box polypeptide 37
64340	Dhx38	DEAH (Asp-Glu-Ala-His) box polypeptide 38
67487	Dhx40	DEAH (Asp-Glu-Ala-His) box polypeptide 40
106794	Dhx57	DEAH (Asp-Glu-Ala-Asp/His) box polypeptide 57
80861	Dhx58	DEXH (Asp-Glu-X-His) box polypeptide 58
217207	Dhx8	DEAH (Asp-Glu-Ala-His) box polypeptide 8
13211	Dhx9	DEAH (Asp-Glu-Ala-His) box polypeptide 9
192119	Dicer1	dicer 1, ribonuclease type III
23856	Dido1	death inducer-obliterator 1
208718	Dis3l2	DIS3 mitotic control homolog (S. cerevisiae)-like 2
245474	Dkc1	dyskeratosis congenita 1, dyskerin
71228	Dlg5	discs, large homolog 5 (Drosophila)
224997	Dlgap1	discs, large (Drosophila) homolog-associated protein 1
15502	Dnaja1	DnaJ (Hsp40) homolog, subfamily A, member 1
74330	Dnajc14	DnaJ (Hsp40) homolog, subfamily C, member 14
69408	Dnajc17	DnaJ (Hsp40) homolog, subfamily C, member 17
78244	Dnajc21	DnaJ (Hsp40) homolog, subfamily C, member 21
72685	Dnajc6	DnaJ (Hsp40) homolog, subfamily C, member 6
68598	Dnajc8	DnaJ (Hsp40) homolog, subfamily C, member 8
213236	Dnd1	dead end homolog 1 (zebrafish)
434423	Dppa5a	developmental pluripotency associated 5A
14000	Drosha	drosha, ribonuclease type III
109620	Dsp	desmoplakin
66369	Dus2	dihydrouridine synthase 2
224907	Dus3l	dihydrouridine synthase 3-like (S. cerevisiae)
234699	Edc4	enhancer of mRNA decapping 4
13627	Eef1a1	eukaryotic translation elongation factor 1 alpha 1
13629	Eef2	eukaryotic translation elongation factor 2
20624	Eftud2	elongation factor Tu GTP binding domain containing 2
20918	Eif1	eukaryotic translation initiation factor 1
69860	Eif1ad	eukaryotic translation initiation factor 1A domain containing
66235	Eif1ax	eukaryotic translation initiation factor 1A, X-linked
68969	Eif1b	eukaryotic translation initiation factor 1B
229317	Eif2a	eukaryotic translation initiation factor 2A
19106	Eif2ak2	eukaryotic translation initiation factor 2-alpha kinase 2
16865	Eif2d	eukaryotic translation initiation factor 2D
13665	Eif2s1	eukaryotic translation initiation factor 2, subunit 1 alpha
67204	Eif2s2	eukaryotic translation initiation factor 2, subunit 2 (beta)
13669	Eif3a	eukaryotic translation initiation factor 3, subunit A
27979	Eif3b	eukaryotic translation initiation factor 3, subunit B
53356	Eif3g	eukaryotic translation initiation factor 3, subunit G
13681	Eif4a1	eukaryotic translation initiation factor 4A1
13682	Eif4a2	eukaryotic translation initiation factor 4A2
192170	Eif4a3	eukaryotic translation initiation factor 4A3
75705	Eif4b	eukaryotic translation initiation factor 4B
74203	Eif4enif1	eukaryotic translation initiation factor 4E nuclear import factor 1
208643	Eif4g1	eukaryotic translation initiation factor 4, gamma 1
22384	Eif4h	eukaryotic translation initiation factor 4H
217869	Eif5	eukaryotic translation initiation factor 5
102641436	Eif5	eukaryotic translation initiation factor 5
15568	Elavl1	ELAV (embryonic lethal, abnormal vision)-like 1 (Hu antigen R)
15569	Elavl2	ELAV (embryonic lethal, abnormal vision, Drosophila)-like 2 (Hu antigen B)
15571	Elavl3	ELAV (embryonic lethal, abnormal vision, Drosophila)-like 3 (Hu antigen C)
15572	Elavl4	ELAV (embryonic lethal, abnormal vision, Drosophila)-like 4 (Hu antigen D)
14791	Emg1	EMG1 nucleolar protein homolog (S. cerevisiae)
239188	Enox1	ecto-NOX disulfide-thiol exchanger 1
209224	Enox2	ecto-NOX disulfide-thiol exchanger 2
75560	Ep400	E1A binding protein p400
13872	Ercc3	excision repair cross-complementing rodent repair deficiency, complementation group 3
319955	Ercc6	excision repair cross-complementing rodent repair deficiency, complementation group 6
236930	Ercc6l	excision repair cross-complementing rodent repair deficiency complementation group 6 like
76251	Ercc6l2	excision repair cross-complementing rodent repair deficiency, complementation group 6 like 2
13877	Erh	enhancer of rudimentary homolog (Drosophila)
67276	Eri1	exoribonuclease 1
140546	Eri3	exoribonuclease 3
207920	Esrp1	epithelial splicing regulatory protein 1
77411	Esrp2	epithelial splicing regulatory protein 2
14030	Ewsr1	Ewing sarcoma breakpoint region 1
66583	Exosc1	exosome component 1
50912	Exosc10	exosome component 10
227715	Exosc2	exosome component 2
66362	Exosc3	exosome component 3
27998	Exosc5	exosome component 5
66446	Exosc7	exosome component 7
69639	Exosc8	exosome component 8
50911	Exosc9	exosome component 9
102122	Fam192a	family with sequence similarity 192, member A
67922	Fam32a	family with sequence similarity 32, member A
108160	Fam50a	family with sequence similarity 50, member A
108161	Fam50b	family with sequence similarity 50, member B
68215	Fam98b	family with sequence similarity 98, member B
23874	Farsb	phenylalanyl-tRNA synthetase, beta subunit
66587	Fastk	Fas-activated serine/threonine kinase
320720	Fastkd1	FAST kinase domains 1
75619	Fastkd2	FAST kinase domains 2
69577	Fastkd3	FAST kinase domains 3
14113	Fbl	fibrillarin
237730	Fbll1	fibrillarin-like 1
73736	Fcf1	FCF1 small subunit (SSU) processome component homolog (S. cerevisiae)
14156	Fen1	flap structure specific endonuclease 1
66899	Fip1l1	FIP1 like 1 (S. cerevisiae)
76917	Flywch2	FLYWCH family member 2
14265	Fmr1	fragile X mental retardation syndrome 1
55935	Fnbp4	formin binding protein 4
14284	Fosl2	fos-like antigen 2
70567	Fra10ac1	FRA10AC1 homolog (human)
51886	Fubp1	far upstream element (FUSE) binding protein 1
320267	Fubp3	far upstream element (FUSE) binding protein 3
233908	Fus	fused in sarcoma
14359	Fxr1	fragile X mental retardation gene 1, autosomal homolog
23879	Fxr2	fragile X mental retardation, autosomal homolog 2
27041	G3bp1	GTPase activating protein (SH3 domain) binding protein 1
23881	G3bp2	GTPase activating protein (SH3 domain) binding protein 2
13197	Gadd45a	growth arrest and DNA-damage-inducible 45 alpha
17873	Gadd45b	growth arrest and DNA-damage-inducible 45 beta
23882	Gadd45g	growth arrest and DNA-damage-inducible 45 gamma
68147	Gar1	GAR1 ribonucleoprotein homolog (yeast)
66603	Gemin2	gem (nuclear organelle) associated protein 2
216766	Gemin5	gem (nuclear organelle) associated protein 5
67242	Gemin6	gem (nuclear organelle) associated protein 6
237221	Gemin8	gem (nuclear organelle) associated protein 8
227331	Gigyf2	GRB10 interacting GYF protein 2
100041953	Gm10094	predicted gene 10094
	Gm10110	predicted gene 10110
	Gm10112	predicted pseudogene 10112
	Gm10146	predicted gene 10146
100042881	Gm10352	predicted gene 10352
	Gm12355	predicted gene 12355
68280	Gm12666	predicted gene 12666
	Gm13691	predicted gene 13691
	Gm13693	predicted gene 13693
	Gm13694	predicted gene 13694
	Gm13695	predicted gene 13695
	Gm13696	predicted gene 13696
	Gm13697	predicted gene 13697
	Gm13698	predicted gene 13698
100038992	Gm16381	predicted gene 16381
100042786	Gm16381	predicted gene 16381
102636530	Gm16381	predicted gene 16381
212728	Gm17296	predicted gene, 17296
	Gm20605	predicted gene 20605
637578	Gm20765	predicted gene, 20765
	Gm21304	predicted gene, 21304
100861901	Gm21312	predicted gene, 21312
100862365	Gm21677	predicted gene, 21677
100862383	Gm21693	predicted gene, 21693
100862394	Gm21704	predicted gene, 21704
102902673	Gm21992	predicted gene 21992
	Gm28062	predicted gene 28062
	Gm29289	predicted gene 29289
100041505	Gm3376	predicted gene 3376
100042849	Gm4064	predicted gene 4064
100043224	Gm4301	predicted gene 4301
100043227	Gm4302	predicted gene 4302
100043231	Gm4303	predicted gene 4303
100043235	Gm4305	predicted gene 4305
100043239	Gm4307	predicted gene 4307
	Gm4308	predicted gene 4308
100043247	Gm4312	predicted gene 4312
100043292	Gm4340	predicted gene 4340
	Gm4781	predicted gene 4781
	Gm5145	predicted pseudogene 5145
	Gm5160	predicted gene 5160
	Gm5580	predicted pseudogene 5580
	Gm5819	predicted gene 5819
	Gm6563	predicted pseudogene 6563
627488	Gm6763	predicted gene 6763
	Gm7879	predicted pseudogene 7879
	Gm8186	predicted gene 8186
667692	Gm8764	predicted gene 8764
668137	Gm8994	predicted gene 8994
	Gm9242	predicted pseudogene 9242
	Gm9476	predicted gene 9476
	Gm9833	predicted gene 9833
14673	Gna12	guanine nucleotide binding protein, alpha 12
14694	Gnb2l1	guanine nucleotide binding protein (G protein), beta polypeptide 2 like 1
14670	Gnl1	guanine nucleotide binding protein-like 1
30877	Gnl3	guanine nucleotide binding protein-like 3 (nucleolar)
81845	Gpank1	G patch domain and ankyrin repeats 1
67471	Gpatch1	G patch domain containing 1
53951	Gpatch11	G patch domain containing 11
67769	Gpatch2	G patch domain containing 2
242691	Gpatch3	G patch domain containing 3
66614	Gpatch4	G patch domain containing 4
237943	Gpatch8	G patch domain containing 8
209416	Gpkow	G patch domain and KOW motifs
231413	Grsf1	G-rich RNA sequence binding factor 1
14886	Gtf2i	general transcription factor II I
56541	Habp4	hyaluronic acid binding protein 4
110611	Hdlbp	high density lipoprotein (HDL) binding protein
15201	Hells	helicase, lymphoid specific
191578	Helq	helicase, POLQ-like
78455	Helz	helicase with zinc finger domain
235439	Herc1	hect (homologous to the E6-AP (UBE3A) carboxyl terminus) domain and RCC1 (CHC1)-like domain (RLD) 1
330149	Hfm1	HFM1, ATP-dependent DNA helicase homolog (S. cerevisiae)
20585	Hltf	helicase-like transcription factor
77134	Hnrnpa0	heterogeneous nuclear ribonucleoprotein A0
15382	Hnrnpa1	heterogeneous nuclear ribonucleoprotein A1
545091	Hnrnpa1	heterogeneous nuclear ribonucleoprotein A1
53379	Hnrnpa2b1	heterogeneous nuclear ribonucleoprotein A2/B1
229279	Hnrnpa3	heterogeneous nuclear ribonucleoprotein A3
15384	Hnrnpab	heterogeneous nuclear ribonucleoprotein A/B
15381	Hnrnpc	heterogeneous nuclear ribonucleoprotein C
11991	Hnrnpd	heterogeneous nuclear ribonucleoprotein D
98758	Hnrnpf	heterogeneous nuclear ribonucleoprotein F
59013	Hnrnph1	heterogeneous nuclear ribonucleoprotein H1
56258	Hnrnph2	heterogeneous nuclear ribonucleoprotein H2
432467	Hnrnph3	heterogeneous nuclear ribonucleoprotein H3
15387	Hnrnpk	heterogeneous nuclear ribonucleoprotein K
15388	Hnrnpl	heterogeneous nuclear ribonucleoprotein L
76936	Hnrnpm	heterogeneous nuclear ribonucleoprotein M
74326	Hnrnpr	heterogeneous nuclear ribonucleoprotein R
68693	Hnrnpul2	heterogeneous nuclear ribonucleoprotein U-like 2
15516	Hsp90ab1	heat shock protein 90 alpha (cytosolic), class B member 1
193740	Hspa1a	heat shock protein 1A
15482	Hspa1l	heat shock protein 1-like
14828	Hspa5	heat shock protein 5
15507	Hspb1	heat shock protein 1
72459	Htatsf1	HIV TAT specific factor 1
71586	Ifih1	interferon induced with helicase C domain 1
15957	Ifit1	interferon-induced protein with tetratricopeptide repeats 1
140486	Igf2bp1	insulin-like growth factor 2 mRNA binding protein 1
319765	Igf2bp2	insulin-like growth factor 2 mRNA binding protein 2
140488	Igf2bp3	insulin-like growth factor 2 mRNA binding protein 3
20589	Ighmbp2	immunoglobulin mu binding protein 2
24010	Ik	IK cytokine
67781	Ilf2	interleukin enhancer binding factor 2
16201	Ilf3	interleukin enhancer binding factor 3
102462	Imp3	IMP3, U3 small nucleolar ribonucleoprotein, homolog (yeast)
27993	Imp4	IMP4, U3 small nucleolar ribonucleoprotein, homolog (yeast)
23917	Impdh1	inosine 5'-phosphate dehydrogenase 1
68142	Ino80	INO80 homolog (S. cerevisiae)
57905	Isy1	ISY1 splicing factor homolog (S. cerevisiae)
16480	Jup	junction plakoglobin
368204	Khdc1a	KH domain containing 1A
98582	Khdc1b	KH domain containing 1B
433278	Khdc1c	KH domain containing 1C
66991	Khdc3	KH domain containing 3, subcortical maternal complex member
20218	Khdrbs1	KH domain containing, RNA binding, signal transduction associated 1
170771	Khdrbs2	KH domain containing, RNA binding, signal transduction associated 2
13992	Khdrbs3	KH domain containing, RNA binding, signal transduction associated 3
16549	Khsrp	KH-type splicing regulatory protein
16588	Kin	antigenic determinant of rec-A protein
52705	Krr1	KRR1, small subunit (SSU) processome component, homolog (yeast)
241764	L3mbtl1	l(3)mbt-like (Drosophila)
237339	L3mbtl3	l(3)mbt-like 3 (Drosophila)
320858	L3mbtl4	l(3)mbt-like 4 (Drosophila)
73158	Larp1	La ribonucleoprotein domain family, member 1
214048	Larp1b	La ribonucleoprotein domain family, member 1B
207214	Larp4	La ribonucleoprotein domain family, member 4
217980	Larp4b	La ribonucleoprotein domain family, member 4B
67557	Larp6	La ribonucleoprotein domain family, member 6
28036	Larp7	La ribonucleoprotein domain family, member 7
98386	Lbr	lamin B receptor
16822	Lcp2	lymphocyte cytosolic protein 2
52662	Ldlrad4	low density lipoprotein receptor class A domain containing 4
83557	Lin28a	lin-28 homolog A (C. elegans)
380669	Lin28b	lin-28 homolog B (C. elegans)
16905	Lmna	lamin A
72946	Lrrc47	leucine rich repeat containing 47
98238	Lrrc59	leucine rich repeat containing 59
227738	Lrsam1	leucine rich repeat and sterile alpha motif containing 1
67207	Lsm1	LSM1 homolog, U6 small nuclear RNA associated (S. cerevisiae)
116748	Lsm10	U7 snRNP-specific Sm-like protein LSM10
72290	Lsm11	U7 snRNP-specific Sm-like protein LSM11
67070	Lsm14a	LSM14 homolog A (SCD6, S. cerevisiae)
67678	Lsm3	LSM3 homolog, U6 small nuclear RNA associated (S. cerevisiae)
50783	Lsm4	LSM4 homolog, U6 small nuclear RNA associated (S. cerevisiae)
66373	Lsm5	LSM5 homolog, U6 small nuclear RNA associated (S. cerevisiae)
78651	Lsm6	LSM6 homolog, U6 small nuclear RNA associated (S. cerevisiae)
66094	Lsm7	LSM7 homolog, U6 small nuclear RNA associated (S. cerevisiae)
76522	Lsm8	LSM8 homolog, U6 small nuclear RNA associated (S. cerevisiae)
66978	Luc7l	Luc7 homolog (S. cerevisiae)-like
192196	Luc7l2	LUC7-like 2 (S. cerevisiae)
67684	Luc7l3	LUC7-like 3 (S. cerevisiae)
434865	Luzp4	leucine zipper protein 4
17149	Magoh	mago homolog, exon junction complex core component
223989	Marf1	meiosis arrest female 1
56758	Mbnl1	muscleblind-like 1 (Drosophila)
105559	Mbnl2	muscleblind-like 2
171170	Mbnl3	muscleblind-like 3 (Drosophila)
54387	Mcm3ap	minichromosome maintenance deficient 3 (S. cerevisiae) associated protein
68995	Mcts1	malignant T cell amplified sequence 1
66405	Mcts2	malignant T cell amplified sequence 2
72640	Mex3a	mex3 homolog A (C. elegans)
108797	Mex3b	mex3 homolog B (C. elegans)
240396	Mex3c	mex3 homolog C (C. elegans)
237400	Mex3d	mex3 homolog D (C. elegans)
67532	Mfap1a	microfibrillar-associated protein 1A
100034361	Mfap1b	microfibrillar-associated protein 1B
223701	Mkl1	MKL (megakaryoblastic leukemia)/myocardin-like 1
239719	Mkl2	MKL/myocardin-like 2
54484	Mkrn1	makorin, ring finger protein, 1
67027	Mkrn2	makorin, ring finger protein, 2
22652	Mkrn3	makorin, ring finger protein, 3
17454	Mov10	Moloney leukemia virus 10
17685	Msh2	mutS homolog 2 (E. coli)
76626	Msi2	musashi RNA-binding protein 2
105689	Mycbp2	MYC binding protein 2
17876	Myef2	myelin basic protein expression factor 2, repressor
214384	Myocd	myocardin
78304	Naa38	N(alpha)-acetyltransferase 38, NatC auxiliary subunit
433702	Ncbp1	nuclear cap binding protein subunit 1
68092	Ncbp2	nuclear cap binding protein subunit 2
17975	Ncl	nucleolin
228869	Ncoa5	nuclear receptor coactivator 5
20185	Ncor1	nuclear receptor co-repressor 1
20602	Ncor2	nuclear receptor co-repressor 2
17988	Ndrg1	N-myc downstream regulated gene 1
27632	Nelfe	negative elongation factor complex member E, Rdbp
18038	Nfkbil1	nuclear factor of kappa light polypeptide gene enhancer in B cells inhibitor like 1
74164	Nfx1	nuclear transcription factor, X-box binding 1
52530	Nhp2	NHP2 ribonucleoprotein
20826	Nhp2l1	NHP2 non-histone chromosome protein 2-like 1 (S. cerevisiae)
67050	Nkap	NFKB activating protein
77286	Nkrf	NF-kappaB repressing factor
18087	Nktr	natural killer tumor recognition sequence
70930	Nol8	nucleolar protein 8
53610	Nono	non-POU-domain-containing, octamer binding protein
66181	Nop10	NOP10 ribonucleoprotein
110109	Nop2	NOP2 nucleolar protein
55989	Nop58	NOP58 ribonucleoprotein
66394	Nosip	nitric oxide synthase interacting protein
664883	Nova1	neuro-oncological ventral antigen 1
384569	Nova2	neuro-oncological ventral antigen 2
18148	Npm1	nucleophosmin 1
328440	Npm2	nucleophosmin/nucleoplasmin 2
18150	Npm3	nucleoplasmin 3
67872	Nsmce4a	non-SMC element 4 homolog A (S. cerevisiae)
56876	Nsmf	NMDA receptor synaptonuclear signaling and neuronal migration factor
28114	Nsun2	NOL1/NOP2/Sun domain family member 2
106338	Nsun3	NOL1/NOP2/Sun domain family member 3
100609	Nsun5	NOL1/NOP2/Sun domain family, member 5
74455	Nsun6	NOL1/NOP2/Sun domain family member 6
70918	Nsun7	NOL1/NOP2/Sun domain family, member 7
68219	Nudt21	nudix (nucleoside diphosphate linked moiety X)-type motif 21
101706	Numa1	nuclear mitotic apparatus protein 1
70699	Nup205	nucleoporin 205
231042	Nupl2	nucleoporin like 2
67968	Ooep	oocyte expressed protein
18458	Pabpc1	poly(A) binding protein, cytoplasmic 1
381404	Pabpc1l	poly(A) binding protein, cytoplasmic 1-like
18459	Pabpc2	poly(A) binding protein, cytoplasmic 2
230721	Pabpc4	poly(A) binding protein, cytoplasmic 4
241989	Pabpc4l	poly(A) binding protein, cytoplasmic 4-like
93728	Pabpc5	poly(A) binding protein, cytoplasmic 5
67543	Pabpc6	poly(A) binding protein, cytoplasmic 6
70584	Pak4	p21 protein (Cdc42/Rac)-activated kinase 4
74108	Parn	poly(A)-specific ribonuclease (deadenylation nuclease)
11545	Parp1	poly (ADP-ribose) polymerase family, member 1
225929	Patl1	protein associated with topoisomerase II homolog 1 (yeast)
67367	Paxbp1	PAX3 and PAX7 binding protein 1
66923	Pbrm1	polybromo 1
23983	Pcbp1	poly(rC) binding protein 1
18521	Pcbp2	poly(rC) binding protein 2
59093	Pcbp3	poly(rC) binding protein 3
59092	Pcbp4	poly(rC) binding protein 4
18537	Pcmt1	protein-L-isoaspartate (D-aspartate) O-methyltransferase 1
18572	Pdcd11	programmed cell death 11
18570	Pdcd6	programmed cell death 6
18585	Pde9a	phosphodiesterase 9A
100503041	Pdzd7	PDZ domain containing 7
170676	Peg10	paternally expressed 10
18616	Peg3	paternally expressed 3
56698	Phax	phosphorylated adaptor for RNA export
13619	Phc1	polyhomeotic-like 1 (Drosophila)
54383	Phc2	polyhomeotic-like 2 (Drosophila)
241915	Phc3	polyhomeotic-like 3 (Drosophila)
213109	Phf3	PHD finger protein 3
68479	Phf5a	PHD finger protein 5A
101471	Phrf1	PHD and ring finger domains 1
56469	Pias1	protein inhibitor of activated STAT 1
17344	Pias2	protein inhibitor of activated STAT 2
229615	Pias3	protein inhibitor of activated STAT 3
59004	Pias4	protein inhibitor of activated STAT 4
72400	Pinx1	PIN2/TERF1 interacting, telomerase inhibitor 1
56460	Pkp3	plakophilin 3
53317	Plrg1	pleiotropic regulator 1, PRL1 homolog (Arabidopsis)
66625	Pnisr	PNN interacting serine/arginine-rich
245468	Pnma3	paraneoplastic antigen MA3
18949	Pnn	pinin
66249	Pno1	partner of NOB1 homolog (S. cerevisiae)
71701	Pnpt1	polyribonucleotide nucleotidyltransferase 1
73826	Poldip3	polymerase (DNA-directed), delta interacting protein 3
77782	Polq	polymerase (DNA directed), theta
67710	Polr2g	polymerase (RNA) II (DNA directed) polypeptide G
74097	Pop7	processing of precursor 7, ribonuclease P family, (S. cerevisiae)
235036	Ppan	peter pan homolog (Drosophila)
19017	Ppargc1a	peroxisome proliferative activated receptor, gamma, coactivator 1 alpha
170826	Ppargc1b	peroxisome proliferative activated receptor, gamma, coactivator 1 beta
233977	Ppfia1	protein tyrosine phosphatase, receptor type, f polypeptide (PTPRF), interacting protein (liprin), alpha 1
327814	Ppfia2	protein tyrosine phosphatase, receptor type, f polypeptide (PTPRF), interacting protein (liprin), alpha 2
76787	Ppfia3	protein tyrosine phosphatase, receptor type, f polypeptide (PTPRF), interacting protein (liprin), alpha 3
68507	Ppfia4	protein tyrosine phosphatase, receptor type, f polypeptide (PTPRF), interacting protein (liprin), alpha 4
67533	Ppfibp1	PTPRF interacting protein, binding protein 1 (liprin beta 1)
19024	Ppfibp2	PTPRF interacting protein, binding protein 2 (liprin beta 2)
268373	Ppia	peptidylprolyl isomerase A
56031	Ppie	peptidylprolyl isomerase E (cyclophilin E)
228005	Ppig	peptidyl-prolyl isomerase G (cyclophilin G)
66101	Ppih	peptidyl prolyl isomerase H
68816	Ppil1	peptidylprolyl isomerase (cyclophilin)-like 1
66053	Ppil2	peptidylprolyl isomerase (cyclophilin)-like 2
70225	Ppil3	peptidylprolyl isomerase (cyclophilin)-like 3
67418	Ppil4	peptidylprolyl isomerase (cyclophilin)-like 4
52040	Ppp1r10	protein phosphatase 1, regulatory subunit 10
232807	Ppp1r12c	protein phosphatase 1, regulatory (inhibitor) subunit 12C
76448	Ppp1r18	protein phosphatase 1, regulatory subunit 18
243725	Ppp1r9a	protein phosphatase 1, regulatory (inhibitor) subunit 9A
226169	Pprc1	peroxisome proliferative activated receptor, gamma, coactivator-related 1
238831	Ppwd1	peptidylprolyl isomerase domain and WD repeat containing 1
54633	Pqbp1	polyglutamine binding protein 1
106042	Prickle1	prickle homolog 1 (Drosophila)
243548	Prickle2	prickle homolog 2 (Drosophila)
19090	Prkdc	protein kinase, DNA activated, catalytic polypeptide
23992	Prkra	protein kinase, interferon inducible double stranded RNA dependent activator
66801	Prkrip1	Prkr interacting protein 1 (IL11 inducible)
67229	Prpf18	PRP18 pre-mRNA processing factor 18 homolog (yeast)
28000	Prpf19	PRP19/PSO4 pre-mRNA processing factor 19 homolog (S. cerevisiae)
70767	Prpf3	PRP3 pre-mRNA processing factor 3 homolog (yeast)
68988	Prpf31	PRP31 pre-mRNA processing factor 31 homolog (yeast)
230596	Prpf38a	PRP38 pre-mRNA processing factor 38 (yeast) domain containing A
66921	Prpf38b	PRP38 pre-mRNA processing factor 38 (yeast) domain containing B
70052	Prpf4	PRP4 pre-mRNA processing factor 4 homolog (yeast)
56194	Prpf40a	PRP40 pre-mRNA processing factor 40 homolog A (yeast)
19134	Prpf4b	PRP4 pre-mRNA processing factor 4 homolog B (yeast)
68879	Prpf6	PRP6 pre-mRNA splicing factor 6 homolog (yeast)
192159	Prpf8	pre-mRNA processing factor 8
75210	Prr3	proline-rich polypeptide 3
226562	Prrc2c	proline-rich coiled-coil 2C
229589	Prune	prune homolog (Drosophila)
244631	Pskh1	protein serine kinase H1
19205	Ptbp1	polypyrimidine tract binding protein 1
56195	Ptbp2	polypyrimidine tract binding protein 2
230257	Ptbp3	polypyrimidine tract binding protein 3
108705	Pttg1ip	pituitary tumor-transforming 1 interacting protein
80912	Pum1	pumilio RNA-binding family member 1
80913	Pum2	pumilio RNA-binding family member 2
19290	Pura	purine rich element binding protein A
19291	Purb	purine rich element binding protein B
75029	Purg	purine-rich element binding protein G
19317	Qk	quaking
226412	R3hdm1	R3H domain containing 1
71750	R3hdm2	R3H domain containing 2
58186	Rad18	RAD18 E3 ubiquitin protein ligase
623474	Rad54b	RAD54 homolog B (S. cerevisiae)
19366	Rad54l	RAD54 like (S. cerevisiae)
81000	Rad54l2	RAD54 like 2 (S. cerevisiae)
19383	Raly	hnRNP-associated with lethal yellow
76897	Ralyl	RALY RNA binding protein-like
71766	Raver1	ribonucleoprotein, PTB-binding 1
242570	Raver2	ribonucleoprotein, PTB-binding 2
19646	Rbbp4	retinoblastoma binding protein 4
19647	Rbbp6	retinoblastoma binding protein 6
245688	Rbbp7	retinoblastoma binding protein 7
268859	Rbfox1	RNA binding protein, fox-1 homolog (C. elegans) 1
93686	Rbfox2	RNA binding protein, fox-1 homolog (C. elegans) 2
52897	Rbfox3	RNA binding protein, fox-1 homolog (C. elegans) 3
236732	Rbm10	RNA binding motif protein 10
224344	Rbm11	RNA binding motif protein 11
77604	Rbm12b2	RNA binding motif protein 12 B2
229700	Rbm15	RNA binding motif protein 15
76938	Rbm17	RNA binding motif protein 17
67889	Rbm18	RNA binding motif protein 18
74111	Rbm19	RNA binding motif protein 19
73713	Rbm20	RNA binding motif protein 20
666794	Rbm24	RNA binding motif protein 24
67039	Rbm25	RNA binding motif protein 25
225432	Rbm27	RNA binding motif protein 27
68272	Rbm28	RNA binding motif protein 28
19652	Rbm3	RNA binding motif protein 3
381626	Rbm33	RNA binding motif protein 33
52202	Rbm34	RNA binding motif protein 34
56190	Rbm38	RNA binding motif protein 38
170791	Rbm39	RNA binding motif protein 39
237073	Rbm41	RNA binding motif protein 41
71684	Rbm43	RNA binding motif protein 43
329207	Rbm44	RNA binding motif protein 44
241490	Rbm45	RNA binding motif protein 45
633285	Rbm46	RNA binding motif protein 46
245945	Rbm47	RNA binding motif protein 47
269623	Rbm48	RNA binding motif protein 48
83486	Rbm5	RNA binding motif protein 5
19654	Rbm6	RNA binding motif protein 6
67010	Rbm7	RNA binding motif protein 7
60365	Rbm8a	RNA binding motif protein 8a
56878	Rbms1	RNA binding motif, single stranded interacting protein 1
56516	Rbms2	RNA binding motif, single stranded interacting protein 2
207181	Rbms3	RNA binding motif, single stranded interacting protein
19655	Rbmx	RNA binding motif protein, X chromosome
209003	Rbmx2	RNA binding motif protein, X-linked 2
19656	Rbmxl1	RNA binding motif protein, X-linked like-1
76572	Rbmxl2	RNA binding motif protein, X-linked-like 2
19657	Rbmy	RNA binding motif protein, Y chromosome
19663	Rbpms	RNA binding protein gene with multiple splicing
71973	Rbpms2	RNA binding protein with multiple splicing 2
319817	Rc3h2	ring finger and CCCH-type zinc finger domains 2
66599	Rdm1	RAD52 motif 1
19691	Recql	RecQ protein-like
79456	Recql4	RecQ protein-like 4
170472	Recql5	RecQ protein-like 5
68703	Rere	arginine glutamic acid dipeptide (RE) repeats
19820	Rlim	ring finger protein, LIM domain interacting
67809	Rmdn3	regulator of microtubule dynamics 3
69942	Rnf113a1	ring finger protein 113A1
30054	Rnf17	ring finger protein 17
109331	Rnf20	ring finger protein 20
233900	Rnf40	ring finger protein 40
74132	Rnf6	ring finger protein (C3H2C3 type) 6
67390	Rnmtl1	RNA methyltransferase like 1
67225	Rnpc3	RNA-binding region (RNP1, RRM) containing 3
19826	Rnps1	ribonucleic acid binding protein S1
70285	Rpf1	ribosome production factor 1 homolog (S. cerevisiae)
67239	Rpf2	ribosome production factor 2 homolog (S. cerevisiae)
19943	Rpl28	ribosomal protein L28
19946	Rpl30	ribosomal protein L30
100503670	Rpl5	ribosomal protein L5
27176	Rpl7a	ribosomal protein L7A
102614	Rpp25	ribonuclease P/MRP 25 subunit
69961	Rpp25l	ribonuclease P/MRP 25 subunit-like
227522	Rpp38	ribonuclease P/MRP 38 subunit
20042	Rps12	ribosomal protein S12
68052	Rps13	ribosomal protein S13
27050	Rps3	ribosomal protein S3
20102	Rps4x	ribosomal protein S4, X-linked
76846	Rps9	ribosomal protein S9
106707	Rpusd1	RNA pseudouridylate synthase domain containing 1
271842	Rpusd2	RNA pseudouridylate synthase domain containing 2
71989	Rpusd4	RNA pseudouridylate synthase domain containing 4
58184	Rqcd1	rcd1 (required for cell differentiation) homolog 1 (S. pombe)
74778	Rrp7a	ribosomal RNA processing 7 homolog A (S. cerevisiae)
66880	Rsrc1	arginine/serine-rich coiled-coil 1
208606	Rsrc2	arginine/serine-rich coiled-coil 2
27981	Rsrp1	arginine/serine rich protein 1
66368	Rtca	RNA 3'-terminal phosphate cyclase
28088	Rtcb	RNA 2',3'-cyclic phosphate and 5'-OH ligase
56505	Ruvbl1	RuvB-like protein 1
20174	Ruvbl2	RuvB-like protein 2
224903	Safb	scaffold attachment factor B
224902	Safb2	scaffold attachment factor B2
666704	Samd1	sterile alpha motif domain containing 1
229011	Samd10	sterile alpha motif domain containing 10
231004	Samd11	sterile alpha motif domain containing 11
320679	Samd12	sterile alpha motif domain containing 12
217125	Samd14	sterile alpha motif domain containing 14
238333	Samd15	sterile alpha motif domain containing 15
268288	Samd3	sterile alpha motif domain containing 3
74480	Samd4	sterile alpha motif domain containing 4
320825	Samd5	sterile alpha motif domain containing 5
75953	Samd7	sterile alpha motif domain containing 7
67630	Samd8	sterile alpha motif domain containing 8
56045	Samhd1	SAM domain and HD domain, 1
67742	Samsn1	SAM domain, SH3 domain and nuclear localization signals, 1
20220	Sap18	Sin3-associated polypeptide 18
237868	Sarm1	sterile alpha and HEAT/Armadillo motif containing 1
66118	Sarnp	SAP domain containing ribonucleoprotein
20227	Sart1	squamous cell carcinoma antigen recognized by T cells 1
53890	Sart3	squamous cell carcinoma antigen recognized by T cells 3
70097	Sash1	SAM and SH3 domain containing 1
74131	Sash3	SAM and SH3 domain containing 3
66711	Sbds	Shwachman-Bodian-Diamond syndrome homolog (human)
233208	Scaf1	SR-related CTD-associated factor 1
72193	Scaf11	SR-related CTD-associated factor 11
224432	Scaf4	SR-related CTD-associated factor 4
106583	Scaf8	SR-related CTD-associated factor 8
244891	Scaper	S phase cyclin A-associated protein in the ER
29871	Scmh1	sex comb on midleg homolog 1
	Scml1	Vsex comb on midleg-like 1 (Drosophila)
107815	Scml2	sex comb on midleg-like 2 (Drosophila)
268297	Scml4	sex comb on midleg-like 4 (Drosophila)
208768	Sde2	SDE2 telomere maintenance homolog (S. pombe)
207352	Sec23ip	Sec23 interacting protein
69162	Sec31a	Sec31 homolog A (S. cerevisiae)
75420	Secisbp2	SECIS binding protein 2
70354	Secisbp2l	SECIS binding protein 2-like
66870	Serbp1	serpine1 mRNA binding protein 1
56086	Set	SET nuclear oncogene
208043	Setd1b	SET domain containing 1B
235626	Setd2	SET domain containing 2
22668	Sf1	splicing factor 1
67465	Sf3a1	splicing factor 3a, subunit 1
20222	Sf3a2	splicing factor 3a, subunit 2
75062	Sf3a3	splicing factor 3a, subunit 3
81898	Sf3b1	splicing factor 3b, subunit 1
319322	Sf3b2	splicing factor 3b, subunit 2
101943	Sf3b3	splicing factor 3b, subunit 3
107701	Sf3b4	splicing factor 3b, subunit 4
66125	Sf3b5	splicing factor 3b, subunit 5
66055	Sf3b6	splicing factor 3B, subunit 6
54650	Sfmbt1	Scm-like with four mbt domains 1
353282	Sfmbt2	Scm-like with four mbt domains 2
71514	Sfpq	splicing factor proline/glutamine rich (polypyrimidine tract binding protein associated)
231769	Sfswap	splicing factor, suppressor of white-apricot homolog (Drosophila)
243961	Shank1	SH3/ankyrin domain gene 1
210274	Shank2	SH3/ankyrin domain gene 2
58234	Shank3	SH3/ankyrin domain gene 3
268281	Shprh	SNF2 histone linker PHD RING helicase
108077	Skiv2l	superkiller viralicidic activity 2-like (S. cerevisiae)
72198	Skiv2l2	superkiller viralicidic activity 2-like 2 (S. cerevisiae)
21402	Skp1a	S-phase kinase-associated protein 1A
380773	Slirp	SRA stem-loop interacting RNA binding protein
66660	Sltm	SAFB-like, transcription modulator
193116	Slu7	SLU7 splicing factor homolog (S. cerevisiae)
93761	Smarca1	SWI/SNF related, matrix associated, actin dependent regulator of chromatin, subfamily a, member 1
67155	Smarca2	SWI/SNF related, matrix associated, actin dependent regulator of chromatin, subfamily a, member 2
20586	Smarca4	SWI/SNF related, matrix associated, actin dependent regulator of chromatin, subfamily a, member 4
93762	Smarca5	SWI/SNF related, matrix associated, actin dependent regulator of chromatin, subfamily a, member 5
13990	Smarcad1	SWI/SNF-related, matrix-associated actin-dependent regulator of chromatin, subfamily a, containing DEAD/H box 1
54380	Smarcal1	SWI/SNF related matrix associated, actin dependent regulator of chromatin, subfamily a-like 1
20587	Smarcb1	SWI/SNF related, matrix associated, actin dependent regulator of chromatin, subfamily b, member 1
20588	Smarcc1	SWI/SNF related, matrix associated, actin dependent regulator of chromatin, subfamily c, member 1
68094	Smarcc2	SWI/SNF related, matrix associated, actin dependent regulator of chromatin, subfamily c, member 2
83797	Smarcd1	SWI/SNF related, matrix associated, actin dependent regulator of chromatin, subfamily d, member 1
57376	Smarce1	SWI/SNF related, matrix associated, actin dependent regulator of chromatin, subfamily e, member 1
24061	Smc1a	structural maintenance of chromosomes 1A
14211	Smc2	structural maintenance of chromosomes 2
71997	Smg9	smg-9 homolog, nonsense mediated mRNA decay factor (C. elegans)
20595	Smn1	survival motor neuron 1
76479	Smndc1	survival motor neuron domain containing 1
74255	Smu1	smu-1 suppressor of mec-8 and unc-52 homolog (C. elegans)
56463	Snd1	staphylococcal nuclease and tudor domain containing 1
76793	Snip1	Smad nuclear interacting protein 1
320632	Snrnp200	small nuclear ribonucleoprotein 200 (U5)
66618	Snrnp27	small nuclear ribonucleoprotein 27 (U4/U6.U5)
76167	Snrnp35	small nuclear ribonucleoprotein 35 (U11/U12)
66585	Snrnp40	small nuclear ribonucleoprotein 40 (U5)
67797	Snrnp48	small nuclear ribonucleoprotein 48 (U11/U12)
20637	Snrnp70	small nuclear ribonucleoprotein 70 (U1)
53607	Snrpa	small nuclear ribonucleoprotein polypeptide A
68981	Snrpa1	small nuclear ribonucleoprotein polypeptide A'
20638	Snrpb	small nuclear ribonucleoprotein B
20639	Snrpb2	U2 small nuclear ribonucleoprotein B
20630	Snrpc	U1 small nuclear ribonucleoprotein C
20641	Snrpd1	small nuclear ribonucleoprotein D1
107686	Snrpd2	small nuclear ribonucleoprotein D2
67332	Snrpd3	small nuclear ribonucleoprotein D3
20643	Snrpe	small nuclear ribonucleoprotein E
69878	Snrpf	small nuclear ribonucleoprotein polypeptide F
68011	Snrpg	small nuclear ribonucleoprotein polypeptide G
66354	Snw1	SNW domain containing 1
20658	Son	Son DNA binding protein
56381	Spen	SPEN homolog, transcriptional regulator (Drosophila)
78586	Srbd1	S1 RNA binding domain 1
100043597	Srcap	Snf2-related CREBBP activator protein
218543	Srek1	splicing regulatory glutamine/lysine-rich protein 1
67288	Srek1ip1	splicing regulatory glutamine/lysine-rich protein 1interacting protein 1
66661	Srp72	signal recognition particle 72
51796	Srrm1	serine/arginine repetitive matrix 1
75956	Srrm2	serine/arginine repetitive matrix 2
58212	Srrm3	serine/arginine repetitive matrix 3
68955	Srrm4	serine/arginine repetitive matrix 4
83701	Srrt	serrate RNA effector molecule homolog (Arabidopsis)
110809	Srsf1	serine/arginine-rich splicing factor 1
14105	Srsf10	serine/arginine-rich splicing factor 10
69207	Srsf11	serine/arginine-rich splicing factor 11
272009	Srsf12	serine/arginine-rich splicing factor 12
20382	Srsf2	serine/arginine-rich splicing factor 2
20383	Srsf3	serine/arginine-rich splicing factor 3
57317	Srsf4	serine/arginine-rich splicing factor 4
20384	Srsf5	serine/arginine-rich splicing factor 5
67996	Srsf6	serine/arginine-rich splicing factor 6
225027	Srsf7	serine/arginine-rich splicing factor 7
108014	Srsf9	serine/arginine-rich splicing factor 9
20823	Ssb	Sjogren syndrome antigen B
70356	St13	suppression of tumorigenicity 13
20853	Stau1	staufen (RNA binding protein) homolog 1 (Drosophila)
29819	Stau2	staufen (RNA binding protein) homolog 2 (Drosophila)
77485	Stk31	serine threonine kinase 31
71069	Stox2	storkhead box 2
20901	Strap	serine/threonine kinase receptor associated protein
20744	Strbp	spermatid perinuclear RNA binding protein
20024	Sub1	SUB1 homolog (S. cerevisiae)
70616	Sugp1	SURP and G patch domain containing 1
234373	Sugp2	SURP and G patch domain containing 2
20926	Supt6	suppressor of Ty 6
338359	Supv3l1	suppressor of var1, 3-like 1 (S. cerevisiae)
68592	Syf2	SYF2 homolog, RNA splicing factor (S. cerevisiae)
56403	Syncrip	synaptotagmin binding, cytoplasmic RNA interacting protein
104015	Synj1	synaptojanin 1
20975	Synj2	synaptojanin 2
70439	Taf15	TAF15 RNA polymerase II, TATA box binding protein (TBP)-associated factor
21357	Tarbp2	TAR (HIV) RNA binding protein 2
230908	Tardbp	TAR DNA binding protein
68449	Tbc1d10b	TBC1 domain family, member 10b
81004	Tbl1xr1	transducin (beta)-like 1X-linked receptor 1
21379	Tbrg4	transforming growth factor beta regulated gene 4
56070	Tcerg1	transcription elongation regulator 1 (CA150)
21413	Tcf4	transcription factor 4
99681	Tchh	trichohyalin
77832	Tchp	trichoplein, keratin filament binding
83561	Tdrd1	tudor domain containing 1
71981	Tdrd12	tudor domain containing 12
219249	Tdrd3	tudor domain containing 3
214575	Tdrd5	tudor domain containing 5
210510	Tdrd6	tudor domain containing 6
100121	Tdrd7	tudor domain containing 7
74691	Tdrd9	tudor domain containing 9
21745	Tep1	telomerase associated protein 1
21781	Tfdp1	transcription factor Dp 1
211586	Tfdp2	transcription factor Dp 2
209446	Tfe3	transcription factor E3
54723	Tfip11	tuftelin interacting protein 11
225160	Thoc1	THO complex 1
331401	Thoc2	THO complex 2
73666	Thoc3	THO complex 3
107829	Thoc5	THO complex 5
386612	Thoc6	THO complex 6 homolog (Drosophila)
66231	Thoc7	THO complex 7 homolog (Drosophila)
230753	Thrap3	thyroid hormone receptor associated protein 3
233802	Thumpd1	THUMP domain containing 1
72167	Thumpd2	THUMP domain containing 2
14911	Thumpd3	THUMP domain containing 3
77862	Thyn1	thymocyte nuclear protein 1
21841	Tia1	cytotoxic granule-associated RNA binding protein 1
21843	Tial1	Tia1 cytotoxic granule-associated RNA binding protein-like 1
66525	Timm50	translocase of inner mitochondrial membrane 50
224019	Tmem191c	transmembrane protein 191C
414084	Tnip3	TNFAIP3 interacting protein 3
21951	Tnks	tankyrase, TRF1-interacting ankyrin-related ADP-ribose polymerase
74493	Tnks2	tankyrase, TRF1-interacting ankyrin-related ADP-ribose polymerase 2
213988	Tnrc6b	trinucleotide repeat containing 6b
68276	Toe1	target of EGR1, member 1 (nuclear)
101214	Tra2a	transformer 2 alpha homolog (Drosophila)
20462	Tra2b	transformer 2 beta homolog (Drosophila)
74019	Traf3ip1	TRAF3 interacting protein 1
66966	Trit1	tRNA isopentenyltransferase 1
212528	Trmt1	tRNA methyltransferase 1
66926	Trmt6	tRNA methyltransferase 6
71787	Trnau1ap	tRNA selenocysteine 1 associated protein 1
20822	Trove2	TROVE domain family, member 2
52808	Tspyl2	TSPY-like 2
67120	Ttc14	tetratricopeptide repeat domain 14
74044	Ttf2	transcription termination factor, RNA polymerase II
27366	Txnl4a	thioredoxin-like 4A
108121	U2af1	U2 small nuclear ribonucleoprotein auxiliary factor (U2AF) 1
233073	U2af1l4	U2 small nuclear RNA auxiliary factor 1-like 4
67958	U2surp	U2 snRNP-associated SURP domain containing
117146	Ube3b	ubiquitin protein ligase E3B
66177	Ubl5	ubiquitin-like 5
70790	Ubr5	ubiquitin protein ligase E3 component n-recognin 5
225896	Ubxn1	UBX domain protein 1
16589	Uhmk1	U2AF homology motif (UHM) kinase 1
217331	Unk	unkempt homolog (Drosophila)
68134	Upf3b	UPF3 regulator of nonsense transcripts homolog B (yeast)
16470	Ush1g	Usher syndrome 1G
13531	Usp17la	ubiquitin specific peptidase 17-like A
381944	Usp17lb	ubiquitin specific peptidase 17-like B
13532	Usp17lc	ubiquitin specific peptidase 17-like C
384701	Usp17ld	ubiquitin specific peptidase 17-like D
625530	Usp17le	ubiquitin specific peptidase 17-like E
30940	Usp25	ubiquitin specific peptidase 25
72344	Usp36	ubiquitin specific peptidase 36
28035	Usp39	ubiquitin specific peptidase 39
76800	Usp42	ubiquitin specific peptidase 42
78581	Utp23	UTP23, small subunit (SSU) processome component, homolog (yeast)
60321	Wbp11	WW domain binding protein 11
22380	Wbp4	WW domain binding protein 4
545085	Wdr70	WD repeat domain 70
67836	Wdr83	WD repeat domain containing 83
72137	Wdsub1	WD repeat, SAM and U-box domain containing 1
22427	Wrn	Werner syndrome homolog (human)
105242468	Wrn	Werner syndrome homolog (human)
60532	Wtap	Wilms tumour 1-associating protein
67439	Xab2	XPA binding protein 2
14375	Xrcc6	X-ray repair complementing defective repair in Chinese hamster cells 6
24127	Xrn1	5'-3' exoribonuclease 1
24128	Xrn2	5'-3' exoribonuclease 2
22608	Ybx1	Y box protein 1
53422	Ybx2	Y box protein 2
56449	Ybx3	Y box protein 3
56531	Ylpm1	YLP motif containing 1
240255	Ythdc2	YTH domain containing 2
228994	Ythdf1	YTH domain family 1
213541	Ythdf2	YTH domain family 2
229096	Ythdf3	YTH domain family 3
65964	Zak	sterile alpha motif and leucine zipper containing kinase AZK
72114	Zbed3	zinc finger, BED type containing 3
58203	Zbp1	Z-DNA binding protein 1
72147	Zbtb46	zinc finger and BTB domain containing 46
103284	Zc3h10	zinc finger CCCH type containing 10
70579	Zc3h11a	zinc finger CCCH type containing 11A
230738	Zc3h12a	zinc finger CCCH type containing 12A
67302	Zc3h13	zinc finger CCCH type containing 13
75553	Zc3h14	zinc finger CCCH type containing 14
69082	Zc3h15	zinc finger CCCH-type containing 15
223642	Zc3h3	zinc finger CCCH type containing 3
78751	Zc3h6	zinc finger CCCH type containing 6
106205	Zc3h7a	zinc finger CCCH type containing 7 A
20286	Zc3h7b	zinc finger CCCH type containing 7B
57432	Zc3h8	zinc finger CCCH type containing 8
78781	Zc3hav1	zinc finger CCCH type, antiviral 1
209032	Zc3hav1l	zinc finger CCCH-type, antiviral 1-like
67966	Zcchc10	zinc finger, CCHC domain containing 10
230594	Zcchc11	zinc finger, CCHC domain containing 11
72693	Zcchc12	zinc finger, CCHC domain containing 12
75064	Zcchc13	zinc finger, CCHC domain containing 13
619287	Zcchc16	zinc finger, CCHC domain containing 16
619605	Zcchc17	zinc finger, CCHC domain containing 17
619605	Zcchc17
66995	Zcchc18	zinc finger, CCHC domain containing 18
227449	Zcchc2	zinc finger, CCHC domain containing 2
71918	Zcchc24	zinc finger, CCHC domain containing 24
67917	Zcchc3	zinc finger, CCHC domain containing 3
78796	Zcchc4	zinc finger, CCHC domain containing 4
213436	Zcchc5	zinc finger, CCHC domain containing 5
214290	Zcchc6	zinc finger, CCHC domain containing 6
319885	Zcchc7	zinc finger, CCHC domain containing 7
70650	Zcchc8	zinc finger, CCHC domain containing 8
69085	Zcchc9	zinc finger, CCHC domain containing 9
67197	Zcrb1	zinc finger CCHC-type and RNA binding motif 1
27801	Zdhhc8	zinc finger, DHHC domain containing 8
216345	Zfc3h1	zinc finger, C3H1-type containing
239102	Zfhx2	zinc finger homeobox 2
11906	Zfhx3	zinc finger homeobox 3
22680	Zfp207	zinc finger protein 207
54367	Zfp326	zinc finger protein 326
22695	Zfp36	zinc finger protein 36
12192	Zfp36l1	zinc finger protein 36, C3H type-like 1
29813	Zfp385a	zinc finger protein 385A
241494	Zfp385b	zinc finger protein 385B
278304	Zfp385c	zinc finger protein 385C
68040	Zfp593	zinc finger protein 593
269023	Zfp608	zinc finger protein 608
18139	Zfp638	zinc finger protein 638
75871	Zfp821	zinc finger protein 821
66983	Zfp830	zinc finger protein 830
109910	Zfp91	zinc finger protein 91
22763	Zfr	zinc finger RNA binding protein
103406	Zfr2	zinc finger RNA binding protein 2
229007	Zgpat	zinc finger, CCCH-type with G patch domain
	Zim2	zinc finger, imprinted 2
215693	Zmat1	zinc finger, matrin type 1
66492	Zmat2	zinc finger, matrin type 2
22401	Zmat3	zinc finger matrin type 3
320158	Zmat4	zinc finger, matrin type 4
67178	Zmat5	zinc finger, matrin type 5
98999	Znfx1	zinc finger, NFX1-type containing 1
448850	Znhit3	zinc finger, HIT type 3
53861	Zranb2	zinc finger, RAN-binding domain containing 2
226409	Zranb3	zinc finger, RAN-binding domain containing 3
22183	Zrsr1	zinc finger (CCCH type), RNA binding motif and serine/arginine rich 1
22184	Zrsr2	zinc finger (CCCH type), RNA binding motif and serine/arginine rich 2
