# Supplementary material for: The Musashi 1 Controls the Splicing of Photoreceptor-Specific Exons in the Vertebrate Retina
Source: PLoS Genet. 2016 Aug 19;12(8):e1006256. doi: 10.1371/journal.pgen.1006256 (PMC4991804; doi:10.1371/journal.pgen.1006256)
Supplement: S7 Table — (XLSX) [file pgen.1006256.s015.xlsx]

## Sheet: Sheet1
Supplementary table 7. Antibodies used in this work.
Primary antibodies
Antibody	Type	Reactivity	Source	Catalog number	Dilution for IF	Dilution for Western Boltting	Figure	Note
Msi1 14h1	rat monoclonal	Msi1	MBL Int.	D270-3	1:100	1:1000	4,5,6,7,8
Lamin B M-20	goat polyclonal	Lamin B1, Lamin B2	Santa Cruz Biotech	sc-6217	1:100	1:500	5,6,7,8
HuR 3A2	mouse monoclonal	Elavl1, Elavl2, Elavl3, Elavl4	Santa Cruz Biotech	sc-5261	1:500	N/A	4
Nova1	rabbit monoclonal	Nova1, Possibly Nova2	Abcam	ab183723	1:500	N/A	4	Crossreactivity with Nova2 has not been tested, but is possible. The antigen is a 13 amino acid peptide located around position 450 of the human Nova1 (exact sequence is proprietary).
								The antigen sequence is 85% identical to the corresponding sequence of Nova2 (Source: Abcam customer support)
Msi2 EP1305Y	rabbit monoclonal	Msi2	Abcam	ab76148	1:500	1:1000	4,S6
Khdrbs1 EPR3231	rabbit monoclonal	Khdrbs1	Abcam	ab76471	1:1000	N/A	4
PTB NT	rabbit polyclonal	Ptbp1	Douglas Black (UCLA)	N/A	1:100	N/A	4	Affinity purified using the imunogen. Conjugated to DiLight 550
nPTB N60 IS2	rabbit polyclonal	Ptbp2	Douglas Black (UCLA)	N/A	1:1000	N/A	4	Affinity purified using the imunogen.
Pan-Rbfox	rabbit polyclonal	Rbfox1, Rbfox2, Rbfox3	Douglas Black (UCLA)	N/A	1:100	N/A	4	Affinity purified using the imunogen. Raized against recombinant Rna Recognition Motif of Rbfox2.
Khdrbs2	rabbit polyclonal	Khdrbs2	Sigma	HPA029392	1:1000	N/A	4
Khdrbs3	rabbit polyclonal	Khdrbs3	Custom	N/A	1:2000	N/A	4	Affinity purified using the imunogen. The antigen is peptide specific to Khdrbs3 (C-SENADVPVVRGKPTLRTRG)
Pan-Msi	rabbit polyclonal	Msi1, Msi2	Abcam	Ab21628	N/A	1:1000	7
Flag-m2	mouse monoclonal	Flag Peptide	Sigma	F1804-200UG	N/A	1:1000	6,7,8
GAPDH	mouse monoclonal	GAPDH	Fitzgerald	10R-G109a	N/A	1:20,000,000	6,7,8
Secondary antibodies
Antibody	Type	Reactivity	Source	Catalog number	Dilution for IF	Dilution for Western Boltting	Figure	Note
Alexa-Flour 488		mouse	Invitrogen	a21202	1:1000	1:3000	6,7,8
Alexa-Flour 488		rabbit	Invitrogen	a21206	1:1000	1:3000	4
Alexa-Flour 555		mouse	Invitrogen	a31570	1:1000	1:3000	4
Alexa-Flour 555		rabbit	Invitrogen	a31572	1:1000	1:3000	4,6,7,S6
Alexa-Flour 555		goat	Invitrogen	a21432	1:1000	1:3000	5,6,7,8
Alexa-Flour 647		mouse	Invitrogen	a31571	1:1000	1:3000	7
Alexa-Flour 647		rabbit	Invitrogen	a31573	1:1000	1:3000	4,7
Alexa-Flour 647		rat	Abcam	ab150155	1:1000	1:3000	4,5,6,7,8
