# Supplementary material for: The Musashi 1 Controls the Splicing of Photoreceptor-Specific Exons in the Vertebrate Retina
Source: PLoS Genet. 2016 Aug 19;12(8):e1006256. doi: 10.1371/journal.pgen.1006256 (PMC4991804; doi:10.1371/journal.pgen.1006256)
Supplement: S8 Table — (XLSX) [file pgen.1006256.s016.xlsx]

## Sheet: Sheet1
Supplementary table 8: RNA-Seq datasets not generated by this study
Bio Sample	Mbases	Run	SRA Sample	Sample Name	age	genotype	Assay Type	Library Layout	SRA Study	Organism	Strain	Tissue
SAMN02390177	2170	SRR1023063	SRS497555	GSM1257264	post natal day 2	wild type	RNA-Seq	SINGLE	SRP032458	Mus musculus	C57BL/6J	Retina
SAMN02390182	2629	SRR1023064	SRS497556	GSM1257265	post natal day 2	wild type	RNA-Seq	SINGLE	SRP032458	Mus musculus	C57BL/6J	Retina
SAMN02390186	2868	SRR1023073	SRS497565	GSM1257274	post natal day 21	wild type	RNA-Seq	SINGLE	SRP032458	Mus musculus	C57BL/6J	Retina
SAMN02390188	2816	SRR1023074	SRS497566	GSM1257275	post natal day 21	wild type	RNA-Seq	SINGLE	SRP032458	Mus musculus	C57BL/6J	Retina
SAMN02390184	2419	SRR1023075	SRS497567	GSM1257276	post natal day 21	CrxRip/+	RNA-Seq	SINGLE	SRP032458	Mus musculus	C57BL/6J	Retina
SAMN02390187	2836	SRR1023076	SRS497568	GSM1257277	post natal day 21	CrxRip/+	RNA-Seq	SINGLE	SRP032458	Mus musculus	C57BL/6J	Retina
SAMN02390189	2877	SRR1023077	SRS497569	GSM1257278	post natal day 21	CrxRip/Rip	RNA-Seq	SINGLE	SRP032458	Mus musculus	C57BL/6J	Retina
SAMN02390191	2113	SRR1023078	SRS497570	GSM1257279	post natal day 21	CrxRip/Rip	RNA-Seq	SINGLE	SRP032458	Mus musculus	C57BL/6J	Retina
SAMN02390193	2561	SRR1023079	SRS497571	GSM1257280	post natal day 21	Crx-/-	RNA-Seq	SINGLE	SRP032458	Mus musculus	C57BL/6J	Retina
SAMN02390192	2788	SRR1023080	SRS497572	GSM1257281	post natal day 21	Crx-/-	RNA-Seq	SINGLE	SRP032458	Mus musculus	C57BL/6J	Retina
SAMN02390190	2753	SRR1023081	SRS497573	GSM1257282	post natal day 21	Nrl-/-	RNA-Seq	SINGLE	SRP032458	Mus musculus	C57BL/6J	Retina
SAMN02390194	2740	SRR1023082	SRS497574	GSM1257283	post natal day 21	Nrl-/-	RNA-Seq	SINGLE	SRP032458	Mus musculus	C57BL/6J	Retina
SAMN00744411	2394	SRR358714	SRS269114	GSM820728	post natal day 21	wild type	RNA-Seq	SINGLE	SRP009096	Mus musculus	C57BL/6	Retina
SAMN00744412	2788	SRR358715	SRS269115	GSM820729	post natal day 21	wild type	RNA-Seq	SINGLE	SRP009096	Mus musculus	C57BL/6	Retina
SAMN00744413	3276	SRR358716	SRS269116	GSM820730	post natal day 21	wild type	RNA-Seq	SINGLE	SRP009096	Mus musculus	C57BL/6	Retina
SAMN00744414	3116	SRR358717	SRS269117	GSM820731	post natal day 21	Nrl-/-	RNA-Seq	SINGLE	SRP009096	Mus musculus	C57BL/6	Retina
SAMN00744415	3236	SRR358718	SRS269118	GSM820732	post natal day 21	Nrl-/-	RNA-Seq	SINGLE	SRP009096	Mus musculus	C57BL/6	Retina
SAMN00744416	3248	SRR358719	SRS269119	GSM820733	post natal day 21	Nrl-/-	RNA-Seq	SINGLE	SRP009096	Mus musculus	C57BL/6	Retina
SAMN02716103	1163	SRR1213798	SRS586895	GSM1362143	post natal day 60	wild type	RNA-Seq	PAIRED	SRP040817	Mus musculus	C57BL/6	retina
SAMN02716102	1167	SRR1213799	SRS586896	GSM1362144	post natal day 60	wild type	RNA-Seq	PAIRED	SRP040817	Mus musculus	C57BL/6	retina
SAMN02716098	1171	SRR1213800	SRS586897	GSM1362145	post natal day 60	wild type	RNA-Seq	PAIRED	SRP040817	Mus musculus	C57BL/6	retina
SAMN02716105	1212	SRR1213801	SRS586898	GSM1362146	post natal day 60	rd10	RNA-Seq	PAIRED	SRP040817	Mus musculus	B6.CXB1-Pde6brd10/J on a C57BL/6 background	retina
SAMN02716096	1230	SRR1213802	SRS586899	GSM1362147	post natal day 60	rd10	RNA-Seq	PAIRED	SRP040817	Mus musculus	B6.CXB1-Pde6brd10/J on a C57BL/6 background	retina
SAMN02716099	1255	SRR1213803	SRS586900	GSM1362148	post natal day 60	rd10	RNA-Seq	PAIRED	SRP040817	Mus musculus	B6.CXB1-Pde6brd10/J on a C57BL/6 background	retina
SAMN00849374	2347	SRR453077	SRS307248	GSM900183	adult-8wks	wild type	RNA-Seq	Paired 76 nt directed reads	SRP012040	mouse	C57BL/6J	Ovary
SAMN00849374	1734	SRR453078	SRS307248	GSM900183	adult-8wks	wild type	RNA-Seq	Paired 76 nt directed reads	SRP012040	mouse	C57BL/6J	Ovary
SAMN00849374	738	SRR453079	SRS307248	GSM900183	adult-8wks	wild type	RNA-Seq	Paired 76 nt directed reads	SRP012040	mouse	C57BL/6J	Ovary
SAMN00849374	1615	SRR453080	SRS307248	GSM900183	adult-8wks	wild type	RNA-Seq	Paired 76 nt directed reads	SRP012040	mouse	C57BL/6J	Ovary
SAMN00849374	1609	SRR453081	SRS307248	GSM900183	adult-8wks	wild type	RNA-Seq	Paired 76 nt directed reads	SRP012040	mouse	C57BL/6J	Ovary
SAMN00849374	1498	SRR453082	SRS307248	GSM900183	adult-8wks	wild type	RNA-Seq	Paired 76 nt directed reads	SRP012040	mouse	C57BL/6J	Ovary
SAMN00849374	1554	SRR453083	SRS307248	GSM900183	adult-8wks	wild type	RNA-Seq	Paired 76 nt directed reads	SRP012040	mouse	C57BL/6J	Ovary
SAMN00849374	1098	SRR453084	SRS307248	GSM900183	adult-8wks	wild type	RNA-Seq	Paired 76 nt directed reads	SRP012040	mouse	C57BL/6J	Ovary
SAMN00849374	1531	SRR453085	SRS307248	GSM900183	adult-8wks	wild type	RNA-Seq	Paired 76 nt directed reads	SRP012040	mouse	C57BL/6J	Ovary
SAMN00849374	1590	SRR453086	SRS307248	GSM900183	adult-8wks	wild type	RNA-Seq	Paired 76 nt directed reads	SRP012040	mouse	C57BL/6J	Ovary
SAMN00849375	2589	SRR453087	SRS307249	GSM900184	adult-8wks	wild type	RNA-Seq	Paired 76 nt directed reads	SRP012040	mouse	C57BL/6J	MammaryGland
SAMN00849375	4270	SRR453088	SRS307249	GSM900184	adult-8wks	wild type	RNA-Seq	Paired 76 nt directed reads	SRP012040	mouse	C57BL/6J	MammaryGland
SAMN00849375	5561	SRR453089	SRS307249	GSM900184	adult-8wks	wild type	RNA-Seq	Paired 76 nt directed reads	SRP012040	mouse	C57BL/6J	MammaryGland
SAMN00849375	2566	SRR453090	SRS307249	GSM900184	adult-8wks	wild type	RNA-Seq	Paired 76 nt directed reads	SRP012040	mouse	C57BL/6J	MammaryGland
SAMN00849375	2187	SRR453091	SRS307249	GSM900184	adult-8wks	wild type	RNA-Seq	Paired 76 nt directed reads	SRP012040	mouse	C57BL/6J	MammaryGland
SAMN00849375	4133	SRR453092	SRS307249	GSM900184	adult-8wks	wild type	RNA-Seq	Paired 76 nt directed reads	SRP012040	mouse	C57BL/6J	MammaryGland
SAMN00849376	3804	SRR453093	SRS307250	GSM900185	adult-8wks	wild type	RNA-Seq	Paired 76 nt directed reads	SRP012040	mouse	C57BL/6J	Stomach
SAMN00849376	3930	SRR453094	SRS307250	GSM900185	adult-8wks	wild type	RNA-Seq	Paired 76 nt directed reads	SRP012040	mouse	C57BL/6J	Stomach
SAMN00849376	3529	SRR453095	SRS307250	GSM900185	adult-8wks	wild type	RNA-Seq	Paired 76 nt directed reads	SRP012040	mouse	C57BL/6J	Stomach
SAMN00849376	4300	SRR453096	SRS307250	GSM900185	adult-8wks	wild type	RNA-Seq	Paired 76 nt directed reads	SRP012040	mouse	C57BL/6J	Stomach
SAMN00849376	4908	SRR453097	SRS307250	GSM900185	adult-8wks	wild type	RNA-Seq	Paired 76 nt directed reads	SRP012040	mouse	C57BL/6J	Stomach
SAMN00849376	3958	SRR453098	SRS307250	GSM900185	adult-8wks	wild type	RNA-Seq	Paired 76 nt directed reads	SRP012040	mouse	C57BL/6J	Stomach
SAMN00849377	2845	SRR453099	SRS307251	GSM900186	adult-8wks	wild type	RNA-Seq	Paired 76 nt directed reads	SRP012040	mouse	C57BL/6J	SmIntestine
SAMN00849377	2603	SRR453100	SRS307251	GSM900186	adult-8wks	wild type	RNA-Seq	Paired 76 nt directed reads	SRP012040	mouse	C57BL/6J	SmIntestine
SAMN00849377	1003	SRR453101	SRS307251	GSM900186	adult-8wks	wild type	RNA-Seq	Paired 76 nt directed reads	SRP012040	mouse	C57BL/6J	SmIntestine
SAMN00849377	1879	SRR453102	SRS307251	GSM900186	adult-8wks	wild type	RNA-Seq	Paired 76 nt directed reads	SRP012040	mouse	C57BL/6J	SmIntestine
SAMN00849377	1856	SRR453103	SRS307251	GSM900186	adult-8wks	wild type	RNA-Seq	Paired 76 nt directed reads	SRP012040	mouse	C57BL/6J	SmIntestine
SAMN00849377	2639	SRR453104	SRS307251	GSM900186	adult-8wks	wild type	RNA-Seq	Paired 76 nt directed reads	SRP012040	mouse	C57BL/6J	SmIntestine
SAMN00849377	2459	SRR453105	SRS307251	GSM900186	adult-8wks	wild type	RNA-Seq	Paired 76 nt directed reads	SRP012040	mouse	C57BL/6J	SmIntestine
SAMN00849377	832	SRR453106	SRS307251	GSM900186	adult-8wks	wild type	RNA-Seq	Paired 76 nt directed reads	SRP012040	mouse	C57BL/6J	SmIntestine
SAMN00849377	1895	SRR453107	SRS307251	GSM900186	adult-8wks	wild type	RNA-Seq	Paired 76 nt directed reads	SRP012040	mouse	C57BL/6J	SmIntestine
SAMN00849377	1996	SRR453108	SRS307251	GSM900186	adult-8wks	wild type	RNA-Seq	Paired 76 nt directed reads	SRP012040	mouse	C57BL/6J	SmIntestine
SAMN00849378	3794	SRR453109	SRS307252	GSM900187	adult-8wks	wild type	RNA-Seq	Paired 76 nt directed reads	SRP012040	mouse	C57BL/6J	Duodenum
SAMN00849378	3999	SRR453110	SRS307252	GSM900187	adult-8wks	wild type	RNA-Seq	Paired 76 nt directed reads	SRP012040	mouse	C57BL/6J	Duodenum
SAMN00849378	3351	SRR453111	SRS307252	GSM900187	adult-8wks	wild type	RNA-Seq	Paired 76 nt directed reads	SRP012040	mouse	C57BL/6J	Duodenum
SAMN00849378	2200	SRR453112	SRS307252	GSM900187	adult-8wks	wild type	RNA-Seq	Paired 76 nt directed reads	SRP012040	mouse	C57BL/6J	Duodenum
SAMN00849378	3462	SRR453113	SRS307252	GSM900187	adult-8wks	wild type	RNA-Seq	Paired 76 nt directed reads	SRP012040	mouse	C57BL/6J	Duodenum
SAMN00849378	2501	SRR453114	SRS307252	GSM900187	adult-8wks	wild type	RNA-Seq	Paired 76 nt directed reads	SRP012040	mouse	C57BL/6J	Duodenum
SAMN00849378	3289	SRR453115	SRS307252	GSM900187	adult-8wks	wild type	RNA-Seq	Paired 76 nt directed reads	SRP012040	mouse	C57BL/6J	Duodenum
SAMN00849379	3521	SRR453116	SRS307253	GSM900188	adult-8wks	wild type	RNA-Seq	Paired 76 nt directed reads	SRP012040	mouse	C57BL/6J	Adrenal
SAMN00849379	3524	SRR453117	SRS307253	GSM900188	adult-8wks	wild type	RNA-Seq	Paired 76 nt directed reads	SRP012040	mouse	C57BL/6J	Adrenal
SAMN00849379	3480	SRR453118	SRS307253	GSM900188	adult-8wks	wild type	RNA-Seq	Paired 76 nt directed reads	SRP012040	mouse	C57BL/6J	Adrenal
SAMN00849379	3757	SRR453119	SRS307253	GSM900188	adult-8wks	wild type	RNA-Seq	Paired 76 nt directed reads	SRP012040	mouse	C57BL/6J	Adrenal
SAMN00849379	3875	SRR453120	SRS307253	GSM900188	adult-8wks	wild type	RNA-Seq	Paired 76 nt directed reads	SRP012040	mouse	C57BL/6J	Adrenal
SAMN00849379	3337	SRR453121	SRS307253	GSM900188	adult-8wks	wild type	RNA-Seq	Paired 76 nt directed reads	SRP012040	mouse	C57BL/6J	Adrenal
SAMN00849380	5360	SRR453122	SRS307254	GSM900189	adult-8wks	wild type	RNA-Seq	Paired 76 nt directed reads	SRP012040	mouse	C57BL/6J	LgIntestine
SAMN00849380	5076	SRR453123	SRS307254	GSM900189	adult-8wks	wild type	RNA-Seq	Paired 76 nt directed reads	SRP012040	mouse	C57BL/6J	LgIntestine
SAMN00849380	5664	SRR453124	SRS307254	GSM900189	adult-8wks	wild type	RNA-Seq	Paired 76 nt directed reads	SRP012040	mouse	C57BL/6J	LgIntestine
SAMN00849380	5441	SRR453125	SRS307254	GSM900189	adult-8wks	wild type	RNA-Seq	Paired 76 nt directed reads	SRP012040	mouse	C57BL/6J	LgIntestine
SAMN00849381	5599	SRR453126	SRS307255	GSM900190	adult-8wks	wild type	RNA-Seq	Paired 76 nt directed reads	SRP012040	mouse	C57BL/6J	GenitalFatPad
SAMN00849381	4456	SRR453127	SRS307255	GSM900190	adult-8wks	wild type	RNA-Seq	Paired 76 nt directed reads	SRP012040	mouse	C57BL/6J	GenitalFatPad
SAMN00849381	5709	SRR453128	SRS307255	GSM900190	adult-8wks	wild type	RNA-Seq	Paired 76 nt directed reads	SRP012040	mouse	C57BL/6J	GenitalFatPad
SAMN00849381	5682	SRR453129	SRS307255	GSM900190	adult-8wks	wild type	RNA-Seq	Paired 76 nt directed reads	SRP012040	mouse	C57BL/6J	GenitalFatPad
SAMN00849382	5808	SRR453130	SRS307256	GSM900191	adult-8wks	wild type	RNA-Seq	Paired 76 nt directed reads	SRP012040	mouse	C57BL/6J	SubcFatPad
SAMN00849382	5545	SRR453131	SRS307256	GSM900191	adult-8wks	wild type	RNA-Seq	Paired 76 nt directed reads	SRP012040	mouse	C57BL/6J	SubcFatPad
SAMN00849382	5606	SRR453132	SRS307256	GSM900191	adult-8wks	wild type	RNA-Seq	Paired 76 nt directed reads	SRP012040	mouse	C57BL/6J	SubcFatPad
SAMN00849382	5822	SRR453133	SRS307256	GSM900191	adult-8wks	wild type	RNA-Seq	Paired 76 nt directed reads	SRP012040	mouse	C57BL/6J	SubcFatPad
SAMN00849383	1953	SRR453134	SRS307257	GSM900192	adult-8wks	wild type	RNA-Seq	Paired 76 nt directed reads	SRP012040	mouse	C57BL/6J	Thymus
SAMN00849383	4795	SRR453135	SRS307257	GSM900192	adult-8wks	wild type	RNA-Seq	Paired 76 nt directed reads	SRP012040	mouse	C57BL/6J	Thymus
SAMN00849383	4852	SRR453136	SRS307257	GSM900192	adult-8wks	wild type	RNA-Seq	Paired 76 nt directed reads	SRP012040	mouse	C57BL/6J	Thymus
SAMN00849383	5415	SRR453137	SRS307257	GSM900192	adult-8wks	wild type	RNA-Seq	Paired 76 nt directed reads	SRP012040	mouse	C57BL/6J	Thymus
SAMN00849383	4522	SRR453138	SRS307257	GSM900192	adult-8wks	wild type	RNA-Seq	Paired 76 nt directed reads	SRP012040	mouse	C57BL/6J	Thymus
SAMN00849383	4782	SRR453139	SRS307257	GSM900192	adult-8wks	wild type	RNA-Seq	Paired 76 nt directed reads	SRP012040	mouse	C57BL/6J	Thymus
SAMN00849384	5464	SRR453140	SRS307258	GSM900193	adult-8wks	wild type	RNA-Seq	Paired 76 nt directed reads	SRP012040	mouse	C57BL/6J	Testis
SAMN00849384	5198	SRR453141	SRS307258	GSM900193	adult-8wks	wild type	RNA-Seq	Paired 76 nt directed reads	SRP012040	mouse	C57BL/6J	Testis
SAMN00849384	5960	SRR453142	SRS307258	GSM900193	adult-8wks	wild type	RNA-Seq	Paired 76 nt directed reads	SRP012040	mouse	C57BL/6J	Testis
SAMN00849384	5230	SRR453143	SRS307258	GSM900193	adult-8wks	wild type	RNA-Seq	Paired 76 nt directed reads	SRP012040	mouse	C57BL/6J	Testis
SAMN00849385	5634	SRR453144	SRS307259	GSM900194	adult-8wks	wild type	RNA-Seq	Paired 76 nt directed reads	SRP012040	mouse	C57BL/6J	Kidney
SAMN00849385	5151	SRR453145	SRS307259	GSM900194	adult-8wks	wild type	RNA-Seq	Paired 76 nt directed reads	SRP012040	mouse	C57BL/6J	Kidney
SAMN00849385	2723	SRR453146	SRS307259	GSM900194	adult-8wks	wild type	RNA-Seq	Paired 76 nt directed reads	SRP012040	mouse	C57BL/6J	Kidney
SAMN00849385	5877	SRR453147	SRS307259	GSM900194	adult-8wks	wild type	RNA-Seq	Paired 76 nt directed reads	SRP012040	mouse	C57BL/6J	Kidney
SAMN00849385	5422	SRR453148	SRS307259	GSM900194	adult-8wks	wild type	RNA-Seq	Paired 76 nt directed reads	SRP012040	mouse	C57BL/6J	Kidney
SAMN00849385	5789	SRR453149	SRS307259	GSM900194	adult-8wks	wild type	RNA-Seq	Paired 76 nt directed reads	SRP012040	mouse	C57BL/6J	Kidney
SAMN00849386	4415	SRR453150	SRS307260	GSM900195	adult-8wks	wild type	RNA-Seq	Paired 76 nt directed reads	SRP012040	mouse	C57BL/6J	Liver
SAMN00849386	2594	SRR453151	SRS307260	GSM900195	adult-8wks	wild type	RNA-Seq	Paired 76 nt directed reads	SRP012040	mouse	C57BL/6J	Liver
SAMN00849386	4626	SRR453152	SRS307260	GSM900195	adult-8wks	wild type	RNA-Seq	Paired 76 nt directed reads	SRP012040	mouse	C57BL/6J	Liver
SAMN00849386	3993	SRR453153	SRS307260	GSM900195	adult-8wks	wild type	RNA-Seq	Paired 76 nt directed reads	SRP012040	mouse	C57BL/6J	Liver
SAMN00849386	3513	SRR453154	SRS307260	GSM900195	adult-8wks	wild type	RNA-Seq	Paired 76 nt directed reads	SRP012040	mouse	C57BL/6J	Liver
SAMN00849386	4440	SRR453155	SRS307260	GSM900195	adult-8wks	wild type	RNA-Seq	Paired 76 nt directed reads	SRP012040	mouse	C57BL/6J	Liver
SAMN00849387	5161	SRR453156	SRS307261	GSM900196	adult-8wks	wild type	RNA-Seq	Paired 76 nt directed reads	SRP012040	mouse	C57BL/6J	Lung
SAMN00849387	5067	SRR453157	SRS307261	GSM900196	adult-8wks	wild type	RNA-Seq	Paired 76 nt directed reads	SRP012040	mouse	C57BL/6J	Lung
SAMN00849387	4540	SRR453158	SRS307261	GSM900196	adult-8wks	wild type	RNA-Seq	Paired 76 nt directed reads	SRP012040	mouse	C57BL/6J	Lung
SAMN00849387	4518	SRR453159	SRS307261	GSM900196	adult-8wks	wild type	RNA-Seq	Paired 76 nt directed reads	SRP012040	mouse	C57BL/6J	Lung
SAMN00849388	4336	SRR453160	SRS307262	GSM900197	adult-8wks	wild type	RNA-Seq	Paired 76 nt directed reads	SRP012040	mouse	C57BL/6J	Spleen
SAMN00849388	3295	SRR453161	SRS307262	GSM900197	adult-8wks	wild type	RNA-Seq	Paired 76 nt directed reads	SRP012040	mouse	C57BL/6J	Spleen
SAMN00849388	3110	SRR453162	SRS307262	GSM900197	adult-8wks	wild type	RNA-Seq	Paired 76 nt directed reads	SRP012040	mouse	C57BL/6J	Spleen
SAMN00849388	4248	SRR453163	SRS307262	GSM900197	adult-8wks	wild type	RNA-Seq	Paired 76 nt directed reads	SRP012040	mouse	C57BL/6J	Spleen
SAMN00849388	3429	SRR453164	SRS307262	GSM900197	adult-8wks	wild type	RNA-Seq	Paired 76 nt directed reads	SRP012040	mouse	C57BL/6J	Spleen
SAMN00849388	3699	SRR453165	SRS307262	GSM900197	adult-8wks	wild type	RNA-Seq	Paired 76 nt directed reads	SRP012040	mouse	C57BL/6J	Spleen
SAMN00849389	4057	SRR453166	SRS307263	GSM900198	adult-8wks	wild type	RNA-Seq	Paired 76 nt directed reads	SRP012040	mouse	C57BL/6J	Colon
SAMN00849389	3513	SRR453167	SRS307263	GSM900198	adult-8wks	wild type	RNA-Seq	Paired 76 nt directed reads	SRP012040	mouse	C57BL/6J	Colon
SAMN00849389	1828	SRR453168	SRS307263	GSM900198	adult-8wks	wild type	RNA-Seq	Paired 76 nt directed reads	SRP012040	mouse	C57BL/6J	Colon
SAMN00849389	3210	SRR453169	SRS307263	GSM900198	adult-8wks	wild type	RNA-Seq	Paired 76 nt directed reads	SRP012040	mouse	C57BL/6J	Colon
SAMN00849389	3238	SRR453170	SRS307263	GSM900198	adult-8wks	wild type	RNA-Seq	Paired 76 nt directed reads	SRP012040	mouse	C57BL/6J	Colon
SAMN00849389	3142	SRR453171	SRS307263	GSM900198	adult-8wks	wild type	RNA-Seq	Paired 76 nt directed reads	SRP012040	mouse	C57BL/6J	Colon
SAMN00849390	5659	SRR453172	SRS307264	GSM900199	adult-8wks	wild type	RNA-Seq	Paired 76 nt directed reads	SRP012040	mouse	C57BL/6J	Heart
SAMN00849390	5156	SRR453173	SRS307264	GSM900199	adult-8wks	wild type	RNA-Seq	Paired 76 nt directed reads	SRP012040	mouse	C57BL/6J	Heart
SAMN00849390	6007	SRR453174	SRS307264	GSM900199	adult-8wks	wild type	RNA-Seq	Paired 76 nt directed reads	SRP012040	mouse	C57BL/6J	Heart
SAMN00849390	5730	SRR453175	SRS307264	GSM900199	adult-8wks	wild type	RNA-Seq	Paired 76 nt directed reads	SRP012040	mouse	C57BL/6J	Heart
SAMN01164131	35782	SRR567478	SRS362206	GSM1000562	adult-8wks	wild type	RNA-Seq	Paired 101 nt directed reads	SRP012040	mouse	C57BL/6J	FrontalLobe
SAMN01164131	30692	SRR567479	SRS362206	GSM1000562	adult-8wks	wild type	RNA-Seq	Paired 101 nt directed reads	SRP012040	mouse	C57BL/6J	FrontalLobe
SAMN01164132	29990	SRR567480	SRS362207	GSM1000563	adult-8wks	wild type	RNA-Seq	Paired 101 nt directed reads	SRP012040	mouse	C57BL/6J	Cortex
SAMN01164132	32014	SRR567481	SRS362207	GSM1000563	adult-8wks	wild type	RNA-Seq	Paired 101 nt directed reads	SRP012040	mouse	C57BL/6J	Cortex
SAMN01164133	31139	SRR567482	SRS362208	GSM1000564	adult-8wks	wild type	RNA-Seq	Paired 101 nt directed reads	SRP012040	mouse	C57BL/6J	Bladder
SAMN01164133	31107	SRR567483	SRS362208	GSM1000564	adult-8wks	wild type	RNA-Seq	Paired 101 nt directed reads	SRP012040	mouse	C57BL/6J	Bladder
SAMN01164134	44930	SRR567484	SRS362209	GSM1000565	adult-8wks	wild type	RNA-Seq	Paired 101 nt directed reads	SRP012040	mouse	C57BL/6J	Placenta
SAMN01164134	45834	SRR567485	SRS362209	GSM1000565	adult-8wks	wild type	RNA-Seq	Paired 101 nt directed reads	SRP012040	mouse	C57BL/6J	Placenta
SAMN01164136	29084	SRR567488	SRS362211	GSM1000567	adult-8wks	wild type	RNA-Seq	Paired 101 nt directed reads	SRP012040	mouse	C57BL/6J	Cerebellum
SAMN01164136	27876	SRR567489	SRS362211	GSM1000567	adult-8wks	wild type	RNA-Seq	Paired 101 nt directed reads	SRP012040	mouse	C57BL/6J	Cerebellum
