# Supplementary material for: The Musashi 1 Controls the Splicing of Photoreceptor-Specific Exons in the Vertebrate Retina
Source: PLoS Genet. 2016 Aug 19;12(8):e1006256. doi: 10.1371/journal.pgen.1006256 (PMC4991804; doi:10.1371/journal.pgen.1006256)
Supplement: S9 Table — (XLSX) [file pgen.1006256.s017.xlsx]

## Sheet: Sheet1
Supplemenetary table 9. Position weight matrices for Ptbp, Mbnl, Msi and Rbfox.
Ptbp_YCU
	1	2	3
A	0	0	0
C	0.5	1	0
G	0	0	0
T	0.5	0	1
Ptbp_UCY
	1	2	3
A	0	0	0
C	0	1	0.5
G	0	0	0
T	1	0	0.5
Mbnl_YGCY
	1	2	3	4
A	0	0	0	0
C	0.5	0	1	0.5
G	0	1	0	0
T	0.5	0	0	0.5
Msi_UAG
	1	2	3
A	0	1	0
C	0	0	0
G	0	0	1
T	1	0	0
Rbfox_UGCAUG
	1	2	3	4	5	6
A	0	0	0	1	0	0
C	0	0	1	0	0	0
G	0	1	0	0	0	1
T	1	0	0	0	1	0
