# Supplementary material for: The Musashi 1 Controls the Splicing of Photoreceptor-Specific Exons in the Vertebrate Retina
Source: PLoS Genet. 2016 Aug 19;12(8):e1006256. doi: 10.1371/journal.pgen.1006256 (PMC4991804; doi:10.1371/journal.pgen.1006256)
Supplement: S10 Table — (XLSX) [file pgen.1006256.s018.xlsx]

## Sheet: Sheet1
Supplementary table 10. Primers used in this work.
Species	Gene name	Primer Set	Alt exon position (GRCm38/UCSC mm10)	Alt exon types	Alt exon sizes	Primer name	Primer sequence	Primer direction	Primer Label	Skipped PCR product size	Included PCR product size
mouse	Ttc8	mBbs8	chr12:98,937,120-98,937,149	Cassete	30	mBbs8-F	GGGCCTGGAGCTATTTTAGA	Forward	FAM	236	266
mouse	Ttc8	mBbs8	chr12:98,937,120-98,937,149	Cassete	30	mBbs8-R	GCCAGGGAGCBbsAAAGATG	Reverse	none	236	266
mouse	Impdh1	Impdh1	chr6:29,201,888-29,201,904	Cassete	17	Impdh1_F	GTTTGAGAAGCGGACCATGT	Forward	none	227	244
mouse	Impdh1	Impdh1	chr6:29,201,888-29,201,904	Cassete	17	Impdh1_R-FAM	CCCCTCAAGGACTCCACTC	Reverse	FAM	227	244
mouse	Cep290	Cep290	chr10:100,495,641-100,495,661	Cassete	21	Cep290_F-FAM	CGAAATGAGGAGGCAGAAAA	Forward	FAM	239	260
mouse	Cep290	Cep290	chr10:100,495,641-100,495,661	Cassete	21	Cep290_R	TGGTTCTGAACTTCAATCTTCTCA	Reverse	none	239	260
mouse	Prom1	Prom1 (Alt 1)	chr5:44,012,499-44,012,516	Cassete	18	Prom1_1_F-FAM	CCCCTACTGAAGTGAATCTGC	Forward	FAM	203	221
mouse	Prom1	Prom1 (Alt 1)	chr5:44,012,499-44,012,516	Cassete	18	Prom1_1_R	CTTGTTGCTTGTTTGCTGGA	Reverse	none	203	221
mouse	Cc2d2a	Cc2d2a	chr5:43,728,271-43,728,291	Cassete	21	Cc2d2a_F-FAM	TGGGGAGCCTATGAGAGAAA	Forward	FAM	208	229
mouse	Cc2d2a	Cc2d2a	chr5:43,728,271-43,728,291	Cassete	21	Cc2d2a_R	GTTGGGGTAGACGTGAAGGA	Reverse	none	208	229
mouse	Cacna2d4	Cacna2d4	chr6:119,345,430-119,345,450	Cassete	21	Cacna2d4_F-FAM	CTTCTTGATGGTGGCCAGGT	Forward	FAM	200	221
mouse	Cacna2d4	Cacna2d4	chr6:119,345,430-119,345,450	Cassete	21	Cacna2d4_R	CACACTCGATGATGCCATTG	Reverse	none	200	221
mouse	Cluap1	Cluap1	chr16:3,937,854-3,937,910	Cassete	57	Cluap1_F-FAM	AGGTGGAGACTCGGATGAAG	Forward	FAM	233	290
mouse	Cluap1	Cluap1	chr16:3,937,854-3,937,910	Cassete	57	Cluap1_R	GCCGAGTCCCTGTGTACCTA	Reverse	none	233	290
mouse	Arntl	Arntl	chr7:113,281,402-113,281,422	Cassete	21	Arntl_F-FAM	AATGGCGGACCAGAGAATG	Forward	FAM	208	229
mouse	Arntl	Arntl	chr7:113,281,402-113,281,422	Cassete	21	Arntl_R	CCTTCCTTGGTGTTCTGCAT	Reverse	none	208	229
mouse	Kif1b	Kif1b	chr4:149,195,473-149,195,499	Cassete	27	Kif1b_F-FAM	ACCGGAGGTAGATGAAGCTG	Forward	FAM	203	230
mouse	Kif1b	Kif1b	chr4:149,195,473-149,195,499	Cassete	27	Kif1b_R	CCAGATAAGCAGATAAGGTCATGT	Reverse	none	203	230
mouse	Cspp1	Cspp1	chr1:10,084,013-10,084,054	Cassete	42	Cspp1_F	GCATTTGGAATTACAACTTCTGG	Forward	none	220	262
mouse	Cspp1	Cspp1	chr1:10,084,013-10,084,054	Cassete	42	Cspp1_R-FAM	CGAGTCCACTGTGCAAGTCT	Reverse	FAM	220	262
mouse	Unc13b	Unc13b	chr4:43,254,307-43,254,345	Cassete	39	Unc13b_F-FAM	CCTCAGGAGTTGAACGTAGGA	Forward	FAM	209	248
mouse	Unc13b	Unc13b	chr4:43,254,307-43,254,345	Cassete	39	Unc13b_R	GCTGGGTACTCAGGCACTTG	Reverse	none	209	248
mouse	Clstn1	Clstn1	chr4:149,641,658-149,641,714	Cassete	57	Clstn1_F	GGCACCACTTTGTCCTCAAT	Forward	none	234	291
mouse	Clstn1	Clstn1	chr4:149,641,658-149,641,714	Cassete	57	Clstn1_R-FAM	TCACCTTCTTATCCGCCAGT	Reverse	FAM	234	291
mouse	BBS9	BBS9	chr9:22,648,020-22,648,034	Cassete	15	BBS9_F-FAM	TGGTGTTGCAGAAGGTCAAG	Forward	FAM	209	224
mouse	BBS9	BBS9	chr9:22,648,020-22,648,034	Cassete	15	BBS9_R	TTGGACAACCCGAGGAATAC	Reverse	none	209	224
mouse	Glb1l2	Glb1l2	chr9:26,797,045-26,797,092	Cassete	48	Glb1l2_F-FAM	AGATGCCCAAGTGGAGTCTG	Forward	FAM	229	277
mouse	Glb1l2	Glb1l2	chr9:26,797,045-26,797,092	Cassete	48	Glb1l2_R	TCCCTGGGTACACGGAAATA	Reverse	none	229	277
mouse	Per3	Per3	chr4:151,042,250-151,042,298	Cassete	49	Per3_F-FAM	TTTCCAGAGTCTCGGTCCAC	Forward	FAM	205	254
mouse	Per3	Per3	chr4:151,042,250-151,042,298	Cassete	49	Per3_R	GCTCTTGAGGAAACCCCTCT	Reverse	none	205	254
mouse	Thoc5	Thoc5	chr11:4,911,435-4,911,470	Cassete	36	Thoc5_F-FAM	CCTGCCAGTGCAAGAATACC	Forward	FAM	201	237
mouse	Thoc5	Thoc5	chr11:4,911,435-4,911,470	Cassete	36	Thoc5_R	GAGTCCTCAGGGGGCTTG	Reverse	none	201	237
mouse	Prom1	Prom1 (Alt 2)	chr5:44,000,777-44,000,845; chr5:44,001,270-44,001,293	Cassete	69,24	Prom1_2_R-FAM	TGATGCCATGTTCCTAGTGC	Forward	FAM	206	230	275	299
mouse	Prom1	Prom1 (Alt 2)	chr5:44,000,777-44,000,845; chr5:44,001,270-44,001,293	Cassete	69,24	Prom1_2_F	GGCCAAGTACTATCGCAGGA	Reverse	none	206	230	275	299
mouse	Arl6	mARL6	chr16:59,618,665-59,618,679	Cassete	13	mARL6_2-F-FAM	CACCGTCGAATTCCAATCTT	Forward	FAM	230	243
mouse	Arl6	mARL6	chr16:59,618,665-59,618,679	Cassete	13	mARL6_2-R	CACTGAGGTCTCCAGGGACT	Reverse	none	230	243
	pFlare-minigenes	EGFP-N-R-FAM					cgtcgccgtccagctcgacca	Reverse	FAM
	pFlare-minigenes	Dup-e1-bgl-F					aaacagatctaccattggtgc	Forward	none
In vitro transcription template primers
	Primer Name	Primer Sequence
	D3-T7-F	cagagatgcaTAATACGACTCACTATAGGGAGGCAAAATAAGCCACACCC
	D4-T7-F	cagagatgcaTAATACGACTCACTATAGGGATGGCTTAGAGAGTAGCTTA
	D2-T7-F	cagagatgcaTAATACGACTCACTATAGGGGCAAACTCTAGGTTGAGTGA
	D2 R	GTGCACATGGCGGGAGGAGAA
	D3-R	AAGACAAAAGTCTTAATGAGT
	D4-R	GATGCAGCTAAGTTTCTAATA
Cloning Primers
	Minigenes
	Primer Name	Minigene Name	Primer Sequence
	mBbs8-F-Eco	WT (mouse)	actgaaTTCgcagtaaaggcttgctgagg
	mBbs8-R-Bam	WT (mouse)	actggatccgcccagctccctctaaagtc
	Bbs8_dMsi-pcr-F	BBS8 dMsi1	TGGAGACAGAGAAGACTCAC
	Bbs8_dMsi-pcr-R	BBS8 dMsi1	CAACATAGCATCTCTCATAGCCATAGTTTGCAGCATACTTTTTACCTGAG
	Bbs8_dMsi-GA-1F	BBS8 dMsi1	CAAACTATGGCTATGAGAGATGCTATGTTGCTGTCGCTTATTTGCTCCTGAAGATTGGAAAATGTGCTGCATATCCGCTCAATGTATATGAAACTATGC
	Bbs8_dMsi-GA-2R	BBS8 dMsi1	ACACAATAAAAAAAAAACAGAACAGCTGGTAGATGCAGCATAGTTTCATATACATTGAGCGGATATGCAGCACATTTTCCAATCTTCAGGAGCAAATAAG
	Bbs8_dMsi-GA-3F	BBS8 dMsi1	ATCTACCAGCTGTTCTGTTTTTTTTTTATTGTGTAAATAAACTTTCATATTCCTAAACCTTTTATCTCCATGACATGCCTTGATGAACATGTGTGAACTGC
	Bbs8_dMsi-GA-4R	BBS8 dMsi1	CTTGGCAATCGTTACTGAAGCCCCAAGCCTCAGTAAGCAGTTCACACATGTTCATCAAGGCATGTCATGGAGATAAAAGGTTTAGGAATATGAAAGTTTA
	Bbs8_dMsi-GA-5F	BBS8 dMsi1	CTGAGGCTTGGGGCTTCAGTAACGATTGCCAAGATTGGCATGGATGGGGAGAAGAAGGAACAGCAATGCAATGATGTATCAGACTTATGAGGGAGCTGGG
	Bbs8_dMsi-GA-6R	BBS8 dMsi1	AGCCACCATGGTGGTCGACTATGGATCCGCCCAGCTCCCTCATAAGTCTGATACATCATTGCATTGCTGTTCCTTCTTCTCCCCATCCATGC
	Flag Tagged pCDNA 3.1 expression plasmids
	Primer Name	Primer Sequence
	Msi1-Bamh1-F-Flag	ctgGGATCCCACCATGgattacaaggatgacgacgataagATGGAGACTGACGCGCCCCAG
	Msi1-R-Xho1	cagctcgagTCAGTGGTACCCATTGGTGAA
qRT-PCR primers for retinal cell type markers
	Target	Primer Name	Primer Sequence	Cell type where the gene is expressed
	Gnat1	mGnat1_qF	TTGTCTTTGACGCTGTCACC	Rod photoreceptors
		mGnat1_qR	GGACGGTATTTGAGGGGACT
	Lhx1	mLhx1_qF	CTTTTTCCGCAGTCCTCGT	Horizontal Cells
		mLhx1_qR	CTTGCGGGAAGAAGTCGTAG
	Pax6	mPax6_qF	AGAGCAGATTGAGGCTCTGG	Amacrine, Ganglion and Horizontal Cells
		mPax6_qR	CATTTGGCCCTTCGATTAGA
	Rlbp1	mRlbp1_qF	ATGTGGTCAAGCCCTTCTTG	Mueller glia and Astrocytes
		mRlbp1_qR	AAAGTCAGCAGGCAGGATGT
	Slc17a6	mSlc17a6_qF	TTGCCCTATCATTGTTGGTG	Ganglion Cells
		mSlc17a6_qR	CTTGTTTCCTCAGGGTCTGC
	Vsx2	mVsx2_qF	TTCAATGAAGCCCACTACCC	Bipolar Cells
		mVsx2_qR	TCTTCCTCCACTTGGCTCTG
qRT-PCR primers for reference genes
	Target	Primer Name	Primer Sequence
	Gapdh	Gapdh_7851_i0-F	AGACGGCCGCATCTTCTT
		Gapdh_7851_i0-R	TTCACACCGACCTTCACCAT
	Sdha	Sdha_47489_i8-F	CCCCACTGTGCATTACAACA
		Sdha_47489_i8-R	TCTGATCCTGGCCATTCACA
	Hprt	Hprt_2682_i5-F	CAGTACAGCCCCAAAATGGTTA
		Hprt_2682_i5-R	AGTCTGGCCTGTATCCAACA
	Pgk1	Pgk1_56589_i9-F	TGCCAGTCTAGAGCTCCTG
		Pgk1_56589_i9-R	ACTTAGGAGCACAGGAACCA
