# Supplementary material for: The Musashi 1 Controls the Splicing of Photoreceptor-Specific Exons in the Vertebrate Retina
Source: PLoS Genet. 2016 Aug 19;12(8):e1006256. doi: 10.1371/journal.pgen.1006256 (PMC4991804; doi:10.1371/journal.pgen.1006256)
Supplement: S1 Data — (GZ) [file pgen.1006256.s019.gz]

Archive with 1 entries (1 files):
- GRCm38_cufflinks_retina_merged.gtf
